# Supplementary material for: Variation in targetable genomic alterations in non-small cell lung cancer by genetic ancestry, sex, smoking history, and histology
Source: Genome Med. 2022 Apr 15;14:39. doi: 10.1186/s13073-022-01041-x (PMC9013075; doi:10.1186/s13073-022-01041-x)
Supplement: Supplementary file 2 — Additional file 2: Table S1. Master Table of clinicopathological characteristics of 3,115 patients with NSCLC sequenced at DFCI. Table S2. EGFRL858R/ex19del/ex20ins variants reported in patients with NSCLC sequenced at DFCI. Table S3. KRASG12C variants reported in patients with NSCLC sequenced at DFCI. Table S4. Exon 14 skipping mutations and/or amplifications in MET reported in patients with NSCLC sequenced at DFCI. Table S5. ALK fusions reported in patients with NSCLC sequenced at DFCI. Table S6. ROS1 fusions reported in patients with NSCLC sequenced at DFCI. Table S7. BRAFV600E variants reported in patients with NSCLC sequenced at DFCI. Table S8. RET fusions reported in patients with NSCLC sequenced at DFCI. Table S9. NTRK fusions reported in patients with NSCLC sequenced at DFCI. Table S10. Master Table of clinicopathological characteristics of 5,560 patients with NSCLC sequenced at one of three institutions (DCC, VICC, MSKCC). Table S11. Frequency of eight targetable alterations in DFCI LUAD patients by pack-year groups. Table S12. Comparison of targetable alteration frequencies in pack-year groups among patients with NSCLC at DFCI. Table S13. Distribution of targetable alterations by pack-year smoking history among patients with LUSC at DFCI. Table S14. Multivariable logistic regression model of eight targetable alterations, incorporating continental ancestry scores, age at diagnosis, smoking pack-year history, sex and histology DFCI cohort). Table S15. Comparison of KRASG12C mutation frequencies across continental ancestries (discovery cohort from DFCI) and self-reported racial groups (validation cohort from DCC, MSKCC, and VICC). Table S16. Multivariable logistic regression model of eight targetable alterations, incorporating sex and histology (validation cohort). Table S17. Tumor mutational burden and Ashkenazi Jewish ancestry assessment in TCGA LUAD and LUSC cohorts. Table S18. Multivariable logistic regression model of eight targetable alterations, incorp [file 13073_2022_1041_MOESM2_ESM.xlsx]

## Sheet: S1_DFCI Cohort
Supplementary Table S1. Master Table of clinicopathological characteristics of 3,115 patients with NSCLC sequenced at DFCI.
Study ID	Patient ID	Sample ID	Self-Reported Race	Sex	Age at Which Sequencing was Reported	Age at Diagnosis	Smoking Status	Pack-Year	PY-categorical	Cancer Type	Cancer Type Detailed	Histology Group	Center	Ethnicity Category	Mutation Count	Coverage	TMB	Oncotree Code	Number of Samples Per Patient	Sample Type	Sample Type Detailed	Sequence Assay ID	KRAS_G12C	EGFR_L858R_or_exon19-20	ROS1_Fusion	ALK_Fusion	BRAF_V600E	RET_Fusion	NTRK_Fusion	MET_exon14	MET_Amplification	MET_exon14_or_Amplification	Targetable	AA_Score	AS_Score	AJ_Score	Genetic Ancestry	Ashkenazi_Jewish Ancestry (Yes/No)
genie_public	GENIE-DFCI-000145	GENIE-DFCI-000145-3971	White	Male	64	58	Never	0	0	Non-Small Cell Lung Cancer	Lung Adenocarcinoma	Adenocarcinoma	DFCI	Non-Spanish/non-Hispanic	3	0.831033	3.60996	LUAD	1	Metastasis	Metastasis site unspecified	DFCI-ONCOPANEL-2	0	0	0	0	0	0	0	0	1	1	1	0.0232221	-0.0135709	-0.0149	EUR	No
genie_public	GENIE-DFCI-000715	GENIE-DFCI-000715-180	White	Female	76	75	Never	0	0	Non-Small Cell Lung Cancer	Lung Adenocarcinoma	Adenocarcinoma	DFCI	Non-Spanish/non-Hispanic	9	0.757787	11.8767	LUAD	1	Metastasis	Metastasis site unspecified	DFCI-ONCOPANEL-1	0	1	0	0	0	0	0	0	1	1	2	0.0421067	0.0200625	0.96	EUR	Yes
genie_public	GENIE-DFCI-001972	GENIE-DFCI-001972-88518	White	Female	66	66	Former	35	31-45	Non-Small Cell Lung Cancer	Lung Adenocarcinoma	Adenocarcinoma	DFCI	Spanish/Hispanic	11	0.757787	14.516	LUAD	3	Metastasis	Metastasis site unspecified	DFCI-ONCOPANEL-1	0	1	0	0	0	0	0	0	1	1	2	0.781744	-0.000200252	#N/A	AFR	#N/A
genie_public	GENIE-DFCI-002140	GENIE-DFCI-002140-8484	White	Male	73	73	Never	0	0	Non-Small Cell Lung Cancer	Lung Adenocarcinoma	Adenocarcinoma	DFCI	Non-Spanish/non-Hispanic	6	0.831033	7.21993	LUAD	1	Primary	Primary tumor	DFCI-ONCOPANEL-2	0	1	0	0	0	0	0	0	1	1	2	0.0578599	0.0242601	0.91	EUR	Yes
genie_public	GENIE-DFCI-003133	GENIE-DFCI-003133-439	White	Male	70	68	Never	0	0	Non-Small Cell Lung Cancer	Poorly Differentiated Non-Small Cell Lung Cancer	Other	DFCI	Non-Spanish/non-Hispanic	1	0.757787	1.31963	NSCLCPD	1	Primary	Primary tumor	DFCI-ONCOPANEL-1	0	0	0	0	0	0	0	0	1	1	1	-0.00385791	-0.0116555	0.2465	EUR	No
genie_public	GENIE-DFCI-004410	GENIE-DFCI-004410-7210	White	Male	81	79	Never	0	0	Non-Small Cell Lung Cancer	Lung Adenocarcinoma	Adenocarcinoma	DFCI	Non-Spanish/non-Hispanic	8	0.831033	9.62657	LUAD	1	Metastasis	Metastasis site unspecified	DFCI-ONCOPANEL-2	0	1	0	0	0	0	0	0	1	1	2	-0.0353456	-0.0266599	0.3375	EUR	No
genie_public	GENIE-DFCI-004437	GENIE-DFCI-004437-3411	White	Male	59	58	Former	40	31-45	Non-Small Cell Lung Cancer	Lung Adenocarcinoma	Adenocarcinoma	DFCI	Non-Spanish/non-Hispanic	8	0.757787	10.5571	LUAD	1	Metastasis	Metastasis site unspecified	DFCI-ONCOPANEL-1	0	0	0	0	0	0	0	0	1	1	1	0.0199704	0.0252228	0.83	EUR	Yes
genie_public	GENIE-DFCI-005170	GENIE-DFCI-005170-1306	White	Male	74	74	Former	90	60+	Non-Small Cell Lung Cancer	Lung Adenocarcinoma	Adenocarcinoma	DFCI	Non-Spanish/non-Hispanic	2	0.757787	2.63926	LUAD	1	Metastasis	Metastasis site unspecified	DFCI-ONCOPANEL-1	0	0	0	0	0	0	0	0	1	1	1	-0.0297364	0.0219243	0.31	EUR	No
genie_public	GENIE-DFCI-005427	GENIE-DFCI-005427-3651	White	Female	45	45	Former	20	16-30	Non-Small Cell Lung Cancer	Large Cell Neuroendocrine Carcinoma	Large Cell Carcinoma	DFCI	Non-Spanish/non-Hispanic	3	0.757787	3.9589	LUNE	1	Metastasis	Metastasis site unspecified	DFCI-ONCOPANEL-1	0	0	0	0	0	0	0	0	1	1	1	0.0488137	0.00306548	0.815	EUR	Yes
genie_public	GENIE-DFCI-005477	GENIE-DFCI-005477-2882	White	Female	55	55	Current	40	31-45	Non-Small Cell Lung Cancer	Lung Adenocarcinoma	Adenocarcinoma	DFCI	Non-Spanish/non-Hispanic	10	0.757787	13.1963	LUAD	1	Metastasis	Metastasis site unspecified	DFCI-ONCOPANEL-1	0	0	0	0	0	0	0	0	1	1	1	-0.0238838	0.0239629	0.1935	EUR	No
genie_public	GENIE-DFCI-005478	GENIE-DFCI-005478-2412	White	Female	60	60	Never	0	0	Non-Small Cell Lung Cancer	Lung Adenocarcinoma	Adenocarcinoma	DFCI	Non-Spanish/non-Hispanic	13	0.757787	17.1552	LUAD	1	Metastasis	Metastasis site unspecified	DFCI-ONCOPANEL-1	0	0	0	0	1	0	0	1	1	1	2	0.0262331	-0.00847656	0.2715	EUR	No
genie_public	GENIE-DFCI-005565	GENIE-DFCI-005565-2321	White	Male	71	71	Former	2	1-15	Non-Small Cell Lung Cancer	Non-Small Cell Lung Cancer	Other	DFCI	Non-Spanish/non-Hispanic	4	0.757787	5.27853	NSCLC	1	Primary	Primary tumor	DFCI-ONCOPANEL-1	0	0	0	0	0	0	0	0	1	1	1	0.0623055	-0.00812725	0.23	EUR	No
genie_public	GENIE-DFCI-006539	GENIE-DFCI-006539-3716	Asian	Female	70	67	Never	0	0	Non-Small Cell Lung Cancer	Lung Adenocarcinoma	Adenocarcinoma	DFCI	Non-Spanish/non-Hispanic	9	0.757787	11.8767	LUAD	1	Metastasis	Metastasis site unspecified	DFCI-ONCOPANEL-1	0	1	0	0	0	0	0	0	1	1	2	-0.0550085	1.05594	N/A	ASI	N/A
genie_public	GENIE-DFCI-006593	GENIE-DFCI-006593-3043	White	Female	60	60	Current	40	31-45	Non-Small Cell Lung Cancer	Lung Adenocarcinoma	Adenocarcinoma	DFCI	Non-Spanish/non-Hispanic	15	0.757787	19.7945	LUAD	1	Metastasis	Metastasis site unspecified	DFCI-ONCOPANEL-1	0	0	0	0	0	0	0	0	1	1	1	0.00506151	-0.00861818	0.314	EUR	No
genie_public	GENIE-DFCI-006659	GENIE-DFCI-006659-481756	White	Male	58	58	Never	0	0	Non-Small Cell Lung Cancer	Lung Adenocarcinoma	Adenocarcinoma	DFCI	Non-Spanish/non-Hispanic	9	0.757787	11.8767	LUAD	2	Metastasis	Metastasis site unspecified	DFCI-ONCOPANEL-1	0	1	0	0	0	0	0	0	1	1	2	0.0157977	-0.000988774	0.01205	EUR	No
genie_public	GENIE-DFCI-006663	GENIE-DFCI-006663-4423	White	Female	61	61	Current	35	31-45	Non-Small Cell Lung Cancer	Lung Adenocarcinoma	Adenocarcinoma	DFCI	Non-Spanish/non-Hispanic	9	0.831033	10.8299	LUAD	1	Metastasis	Metastasis site unspecified	DFCI-ONCOPANEL-2	0	1	0	0	0	0	0	0	1	1	2	-0.015341	-0.0177334	0.3155	EUR	No
genie_public	GENIE-DFCI-007049	GENIE-DFCI-007049-4396	Black	Male	67	67	Former	20	16-30	Non-Small Cell Lung Cancer	Lung Adenocarcinoma	Adenocarcinoma	DFCI	Non-Spanish/non-Hispanic	24	0.831033	28.8797	LUAD	1	Primary	Primary tumor	DFCI-ONCOPANEL-2	0	0	0	0	0	0	0	0	1	1	1	0.871708	-0.0075841	N/A	AFR	N/A
genie_public	GENIE-DFCI-007954	GENIE-DFCI-007954-6171	White	Male	74	74	Current	66	60+	Non-Small Cell Lung Cancer	Lung Adenocarcinoma	Adenocarcinoma	DFCI	Non-Spanish/non-Hispanic	9	0.831033	10.8299	LUAD	1	Primary	Primary tumor	DFCI-ONCOPANEL-2	0	0	0	0	0	0	0	0	1	1	1	-0.0296779	-0.00246518	0.305	EUR	No
genie_public	GENIE-DFCI-008083	GENIE-DFCI-008083-6276	White	Female	40	40	Never	0	0	Non-Small Cell Lung Cancer	Lung Adenocarcinoma	Adenocarcinoma	DFCI	Non-Spanish/non-Hispanic	3	0.831033	3.60996	LUAD	1	Primary	Primary tumor	DFCI-ONCOPANEL-2	0	0	0	1	0	0	0	0	1	1	2	0.0227455	-0.00573967	0.202	EUR	No
genie_public	GENIE-DFCI-008085	GENIE-DFCI-008085-8477	Asian	Male	41	41	Never	0	0	Non-Small Cell Lung Cancer	Lung Adenocarcinoma	Adenocarcinoma	DFCI	Non-Spanish/non-Hispanic	9	0.831033	10.8299	LUAD	3	Primary	Primary tumor	DFCI-ONCOPANEL-2	0	1	0	0	0	0	0	0	1	1	2	0.0727498	0.289104	#N/A	ASI	#N/A
genie_public	GENIE-DFCI-008175	GENIE-DFCI-008175-10156	White	Female	32	32	Never	0	0	Non-Small Cell Lung Cancer	Lung Adenocarcinoma	Adenocarcinoma	DFCI	Non-Spanish/non-Hispanic	9	0.831033	10.8299	LUAD	2	Metastasis	Metastasis site unspecified	DFCI-ONCOPANEL-2	0	1	0	0	0	0	0	0	1	1	2	0.00233273	-0.00881025	0.128	EUR	No
genie_public	GENIE-DFCI-009923	GENIE-DFCI-009923-7425	White	Male	70	70	Former	50	46-59	Non-Small Cell Lung Cancer	Lung Adenocarcinoma	Adenocarcinoma	DFCI	Non-Spanish/non-Hispanic	9	0.831033	10.8299	LUAD	1	Metastasis	Metastasis site unspecified	DFCI-ONCOPANEL-2	0	0	0	0	0	0	0	0	1	1	1	-0.0250086	-0.00182071	0.196	EUR	No
genie_public	GENIE-DFCI-010972	GENIE-DFCI-010972-9491	White	Male	76	76	Former	10	1-15	Non-Small Cell Lung Cancer	Lung Adenocarcinoma	Adenocarcinoma	DFCI	Non-Spanish/non-Hispanic	4	0.831033	4.81329	LUAD	2	Metastasis	Metastasis site unspecified	DFCI-ONCOPANEL-2	0	0	0	0	0	0	0	1	1	1	1	0.0286586	-0.00731197	0.136	EUR	No
genie_public	GENIE-DFCI-011602	GENIE-DFCI-011602-10803	White	Male	65	65	Current	47	46-59	Non-Small Cell Lung Cancer	Lung Adenocarcinoma	Adenocarcinoma	DFCI	Non-Spanish/non-Hispanic	14	0.831033	16.8465	LUAD	1	Primary	Primary tumor	DFCI-ONCOPANEL-2	0	0	0	0	0	0	0	0	1	1	1	-0.0489985	0.00631381	0.2865	EUR	No
genie_public	GENIE-DFCI-023765	GENIE-DFCI-023765-23903	White	Male	77	77	Former	70	60+	Non-Small Cell Lung Cancer	Lung Adenocarcinoma	Adenocarcinoma	DFCI	Non-Spanish/non-Hispanic	18	0.831033	21.6598	LUAD	1	Metastasis	Metastasis site unspecified	DFCI-ONCOPANEL-2	0	0	0	0	0	0	0	0	1	1	1	-0.0442996	0.0354757	0.2785	EUR	No
genie_public	GENIE-DFCI-024977	GENIE-DFCI-024977-36061	White	Male	51	51	Current	18	16-30	Non-Small Cell Lung Cancer	Lung Adenocarcinoma	Adenocarcinoma	DFCI	Non-Spanish/non-Hispanic	40	0.831033	48.1329	LUAD	1	Metastasis	Metastasis site unspecified	DFCI-ONCOPANEL-2	0	0	0	0	0	0	0	0	1	1	1	-0.0155357	-0.0384901	0.283	EUR	No
genie_public	GENIE-DFCI-031932	GENIE-DFCI-031932-48897	White	Male	56	56	Current	60	60+	Non-Small Cell Lung Cancer	Lung Adenocarcinoma	Adenocarcinoma	DFCI	Non-Spanish/non-Hispanic	11	0.831033	13.2365	LUAD	1	Metastasis	Metastasis site unspecified	DFCI-ONCOPANEL-2	0	0	0	0	0	0	0	0	1	1	1	0.328747	-0.00660257	N/A	AFR	N/A
genie_public	GENIE-DFCI-037262	GENIE-DFCI-037262-130463	White	Female	52	51	Never	0	0	Non-Small Cell Lung Cancer	Lung Adenocarcinoma	Adenocarcinoma	DFCI	Non-Spanish/non-Hispanic	5	1.32199	3.78218	LUAD	1	Metastasis	Metastasis site unspecified	DFCI-ONCOPANEL-3	0	0	1	0	0	0	0	0	1	1	2	-0.00528957	0.0212159	0.284	EUR	No
genie_public	GENIE-DFCI-051178	GENIE-DFCI-051178-218960	White	Male	76	76	Former	15	1-15	Non-Small Cell Lung Cancer	Lung Adenocarcinoma	Adenocarcinoma	DFCI	Non-Spanish/non-Hispanic	31	1.32199	23.4495	LUAD	1	Metastasis	Metastasis site unspecified	DFCI-ONCOPANEL-3	0	0	0	0	0	0	0	0	1	1	1	0.041034	-0.00532072	0.225	EUR	No
genie_public	GENIE-DFCI-090859	GENIE-DFCI-090859-299032	White	Female	62	61	Former	15	1-15	Non-Small Cell Lung Cancer	Lung Adenocarcinoma	Adenocarcinoma	DFCI	Non-Spanish/non-Hispanic	18	1.32199	13.6158	LUAD	1	Metastasis	Metastasis site unspecified	DFCI-ONCOPANEL-3	0	0	0	0	0	0	0	0	1	1	1	-0.0312923	0.00684107	0.292	EUR	No
genie_public	GENIE-DFCI-111883	GENIE-DFCI-111883-853393	White	Female	36	35	Former	18	16-30	Non-Small Cell Lung Cancer	Lung Adenocarcinoma	Adenocarcinoma	DFCI	Non-Spanish/non-Hispanic	8	1.32199	6.05148	LUAD	1	Metastasis	Metastasis site unspecified	DFCI-ONCOPANEL-3	0	0	0	0	0	1	0	0	1	1	2	-0.0308623	-0.0148343	0.205	EUR	No
genie_public	GENIE-DFCI-113588	GENIE-DFCI-113588-950843	Asian	Male	64	64	Former	2	1-15	Non-Small Cell Lung Cancer	Lung Adenocarcinoma	Adenocarcinoma	DFCI	Non-Spanish/non-Hispanic	21	1.32199	15.8851	LUAD	2	Metastasis	Metastasis site unspecified	DFCI-ONCOPANEL-3.1	0	1	0	0	0	0	0	0	1	1	2	0.00760751	0.65399	#N/A	ASI	#N/A
genie_public	GENIE-DFCI-118377	GENIE-DFCI-118377-757687	White	Female	77	77	Former	60	60+	Non-Small Cell Lung Cancer	Lung Adenocarcinoma	Adenocarcinoma	DFCI	Non-Spanish/non-Hispanic	18	1.32199	13.6158	LUAD	1	Metastasis	Metastasis site unspecified	DFCI-ONCOPANEL-3	0	0	0	0	0	0	0	0	1	1	1	0.00769387	0.0218529	0.2985	EUR	No
genie_public	GENIE-DFCI-129774	GENIE-DFCI-129774-1200816	White	Female	58	55	Former	21	16-30	Non-Small Cell Lung Cancer	Lung Adenocarcinoma	Adenocarcinoma	DFCI	Non-Spanish/non-Hispanic	20	1.32199	15.1287	LUAD	1	Metastasis	Metastasis site unspecified	DFCI-ONCOPANEL-3.1	0	0	0	0	0	0	0	0	1	1	1	0.0576436	0.0119596	0.369	EUR	No
genie_public	GENIE-DFCI-136923	GENIE-DFCI-136923-1251915	White	Male	60	60	Former	40	31-45	Non-Small Cell Lung Cancer	Lung Adenocarcinoma	Adenocarcinoma	DFCI	Non-Spanish/non-Hispanic	27	1.32199	20.4238	LUAD	1	Metastasis	Metastasis site unspecified	DFCI-ONCOPANEL-3.1	0	0	0	0	0	0	0	0	1	1	1	-0.0183444	-0.027609	0.1145	EUR	No
genie_public	GENIE-DFCI-145016	GENIE-DFCI-145016-1291056	White	Male	59	58	Former	40	31-45	Non-Small Cell Lung Cancer	Lung Adenocarcinoma	Adenocarcinoma	DFCI	Non-Spanish/non-Hispanic	17	0.831033	20.4565	LUAD	1	Metastasis	Metastasis site unspecified	DFCI-ONCOPANEL-2	0	0	0	0	0	0	0	0	1	1	1	-0.0322317	0.00853954	0.1115	EUR	No
genie_public	GENIE-DFCI-149067	GENIE-DFCI-149067-2150101	White	Male	75	75	Never	0	0	Non-Small Cell Lung Cancer	Lung Adenocarcinoma	Adenocarcinoma	DFCI	Non-Spanish/non-Hispanic	11	1.32199	8.32079	LUAD	1	Metastasis	Metastasis site unspecified	DFCI-ONCOPANEL-3.1	0	0	0	0	0	0	0	1	1	1	1	0.00816705	0.0134796	0.2915	EUR	No
genie_public	GENIE-DFCI-151057	GENIE-DFCI-151057-2150016	White	Female	76	76	Former	5	1-15	Non-Small Cell Lung Cancer	Lung Adenocarcinoma	Adenocarcinoma	DFCI	Non-Spanish/non-Hispanic	2	1.32199	1.51287	LUAD	2	Metastasis	Local recurrence	DFCI-ONCOPANEL-3.1	0	1	0	0	0	0	0	0	1	1	2	0.0401915	0.032496	0.855	EUR	Yes
genie_public	GENIE-DFCI-152534	GENIE-DFCI-152534-2210600	White	Male	92	92	Never	0	0	Non-Small Cell Lung Cancer	Lung Adenocarcinoma	Adenocarcinoma	DFCI	Non-Spanish/non-Hispanic	8	1.32199	6.05148	LUAD	1	Primary	Primary tumor	DFCI-ONCOPANEL-3.1	0	0	0	0	0	0	0	0	1	1	1	-0.0143825	-0.0169983	0.297	EUR	No
genie_public	GENIE-DFCI-171501	GENIE-DFCI-171501-2271536	White	Female	72	72	Current	50	46-59	Non-Small Cell Lung Cancer	Lung Adenocarcinoma	Adenocarcinoma	DFCI	Non-Spanish/non-Hispanic	20	1.32199	15.1287	LUAD	1	Metastasis	Metastasis site unspecified	DFCI-ONCOPANEL-3.1	0	0	0	0	0	0	1	0	1	1	2	0.0276403	-0.00767959	0.1845	EUR	No
genie_public	GENIE-DFCI-171528	GENIE-DFCI-171528-2271552	White	Female	68	68	Former	15	1-15	Non-Small Cell Lung Cancer	Non-Small Cell Lung Cancer	Other	DFCI	Non-Spanish/non-Hispanic	9	1.32199	6.80792	NSCLC	1	Metastasis	Metastasis site unspecified	DFCI-ONCOPANEL-3.1	0	0	0	0	0	0	0	0	1	1	1	0.0550797	0.00706181	0.94	EUR	Yes
genie_public	GENIE-DFCI-174477	GENIE-DFCI-174477-2210597	White	Female	85	85	Former	10	1-15	Non-Small Cell Lung Cancer	Lung Adenocarcinoma	Adenocarcinoma	DFCI	Non-Spanish/non-Hispanic	25	1.32199	18.9109	LUAD	2	Primary	Primary tumor	DFCI-ONCOPANEL-3.1	0	0	0	0	0	0	0	1	1	1	1	-0.000738431	0.0184905	0.142	EUR	No
genie_public	GENIE-DFCI-180176	GENIE-DFCI-180176-2774461	White	Male	84	84	Never	0	0	Non-Small Cell Lung Cancer	Non-Small Cell Lung Cancer	Other	DFCI	Non-Spanish/non-Hispanic	6	1.32199	4.53861	NSCLC	2	Primary	Primary tumor	DFCI-ONCOPANEL-3.1	0	1	0	0	0	0	0	0	1	1	2	-0.026603	-0.00598156	0.217	EUR	No
genie_public	GENIE-DFCI-200207	GENIE-DFCI-200207-2455865	White	Female	68	68	Former	10	1-15	Non-Small Cell Lung Cancer	Lung Adenocarcinoma	Adenocarcinoma	DFCI	Non-Spanish/non-Hispanic	5	1.32199	3.78218	LUAD	1	Metastasis	Metastasis site unspecified	DFCI-ONCOPANEL-3.1	0	1	0	0	0	0	0	0	1	1	2	-0.0204887	-0.00276895	0.2395	EUR	No
genie_public	GENIE-DFCI-201504	GENIE-DFCI-201504-2710272	White	Female	69	69	Former	10	1-15	Non-Small Cell Lung Cancer	Lung Adenocarcinoma	Adenocarcinoma	DFCI	Non-Spanish/non-Hispanic	10	1.32199	7.56435	LUAD	1	Metastasis	Metastasis site unspecified	DFCI-ONCOPANEL-3.1	0	0	0	0	0	0	0	0	1	1	1	-0.0314034	-0.0119921	0.399	EUR	No
genie_public	GENIE-DFCI-262541	GENIE-DFCI-262541-3474544	Asian	Female	68	68	Never	0	0	Non-Small Cell Lung Cancer	Lung Adenocarcinoma	Adenocarcinoma	DFCI	Non-Spanish/non-Hispanic	9	1.32199	6.80792	LUAD	1	Metastasis	Metastasis site unspecified	DFCI-ONCOPANEL-3.1	0	1	0	0	0	0	0	0	1	1	2	-0.0402429	0.982451	#N/A	ASI	#N/A
genie_public	GENIE-DFCI-000020	GENIE-DFCI-000020-3037	White	Female	67	67	Former	20	16-30	Non-Small Cell Lung Cancer	Lung Adenocarcinoma	Adenocarcinoma	DFCI	Non-Spanish/non-Hispanic	3	0.757787	3.9589	LUAD	1	Primary	Primary tumor	DFCI-ONCOPANEL-1	0	0	0	0	0	0	0	1	0	1	1	-0.0239095	-0.0180717	0.318	EUR	No
genie_public	GENIE-DFCI-000142	GENIE-DFCI-000142-6145	White	Male	66	66	Former	50	46-59	Non-Small Cell Lung Cancer	Lung Adenocarcinoma	Adenocarcinoma	DFCI	Non-Spanish/non-Hispanic	10	0.831033	12.0332	LUAD	1	Metastasis	Metastasis site unspecified	DFCI-ONCOPANEL-2	0	0	0	0	0	0	0	1	0	1	1	0.0486446	0.0325251	0.885	EUR	Yes
genie_public	GENIE-DFCI-000338	GENIE-DFCI-000338-6770	White	Male	67	67	Never	0	0	Non-Small Cell Lung Cancer	Lung Adenocarcinoma	Adenocarcinoma	DFCI	Non-Spanish/non-Hispanic	6	0.831033	7.21993	LUAD	1	Primary	Primary tumor	DFCI-ONCOPANEL-2	0	0	0	0	0	0	0	1	0	1	1	0.0524412	0.0198654	0.81	EUR	Yes
genie_public	GENIE-DFCI-000451	GENIE-DFCI-000451-2051	White	Female	72	72	Former	15	1-15	Non-Small Cell Lung Cancer	Lung Adenocarcinoma	Adenocarcinoma	DFCI	Non-Spanish/non-Hispanic	2	0.757787	2.63926	LUAD	1	Primary	Primary tumor	DFCI-ONCOPANEL-1	0	0	0	0	0	0	0	1	0	1	1	-0.0204548	0.0323309	0.374	EUR	No
genie_public	GENIE-DFCI-001318	GENIE-DFCI-001318-7333	White	Female	69	69	Never	0	0	Non-Small Cell Lung Cancer	Lung Squamous Cell Carcinoma	Squamous Cell Carcinoma	DFCI	Non-Spanish/non-Hispanic	9	0.831033	10.8299	LUSC	3	Metastasis	Metastasis site unspecified	DFCI-ONCOPANEL-2	0	0	0	0	0	0	0	1	0	1	1	0.00619902	-0.0134855	0.147	EUR	No
genie_public	GENIE-DFCI-001773	GENIE-DFCI-001773-834	White	Female	61	61	Former	64	60+	Non-Small Cell Lung Cancer	Lung Adenocarcinoma	Adenocarcinoma	DFCI	Non-Spanish/non-Hispanic	7	0.757787	9.23742	LUAD	1	Primary	Primary tumor	DFCI-ONCOPANEL-1	0	0	0	0	0	0	0	1	0	1	1	0.017663	-0.0184405	0.4875	EUR	No
genie_public	GENIE-DFCI-002208	GENIE-DFCI-002208-5614	White	Female	81	81	Never	0	0	Non-Small Cell Lung Cancer	Lung Adenocarcinoma	Adenocarcinoma	DFCI	Non-Spanish/non-Hispanic	5	0.831033	6.01661	LUAD	2	Primary	Primary tumor	DFCI-ONCOPANEL-2	0	0	0	0	0	0	0	1	0	1	1	-0.0156417	0.0233237	0.32	EUR	No
genie_public	GENIE-DFCI-002228	GENIE-DFCI-002228-10221	White	Female	63	63	Never	0	0	Non-Small Cell Lung Cancer	Lung Adenocarcinoma	Adenocarcinoma	DFCI	Non-Spanish/non-Hispanic	3	0.831033	3.60996	LUAD	1	Primary	Primary tumor	DFCI-ONCOPANEL-2	0	0	0	0	0	0	0	1	0	1	1	-0.0282478	-0.011056	0.077	EUR	No
genie_public	GENIE-DFCI-002245	GENIE-DFCI-002245-88	White	Female	69	65	Never	0	0	Non-Small Cell Lung Cancer	Lung Adenocarcinoma	Adenocarcinoma	DFCI	Non-Spanish/non-Hispanic	2	0.757787	2.63926	LUAD	1	Primary	Primary tumor	DFCI-ONCOPANEL-1	0	0	0	0	0	0	0	1	0	1	1	0.061959	-0.00393925	0.775	EUR	Yes
genie_public	GENIE-DFCI-003502	GENIE-DFCI-003502-3311	White	Male	72	72	Former	38	31-45	Non-Small Cell Lung Cancer	Lung Adenocarcinoma	Adenocarcinoma	DFCI	Non-Spanish/non-Hispanic	10	0.757787	13.1963	LUAD	1	Primary	Primary tumor	DFCI-ONCOPANEL-1	0	0	0	0	0	0	0	1	0	1	1	-0.0308097	0.0120215	0.2695	EUR	No
genie_public	GENIE-DFCI-006518	GENIE-DFCI-006518-2831	White	Male	83	83	Former	15	1-15	Non-Small Cell Lung Cancer	Non-Small Cell Lung Cancer	Other	DFCI	Non-Spanish/non-Hispanic	5	0.757787	6.59816	NSCLC	1	Metastasis	Metastasis site unspecified	DFCI-ONCOPANEL-1	0	0	0	0	0	0	0	1	0	1	1	-0.0313128	-0.00379505	0.251	EUR	No
genie_public	GENIE-DFCI-006610	GENIE-DFCI-006610-10593	White	Female	66	66	Never	0	0	Non-Small Cell Lung Cancer	Lung Adenocarcinoma	Adenocarcinoma	DFCI	Non-Spanish/non-Hispanic	5	0.757787	6.59816	LUAD	2	Metastasis	Metastasis site unspecified	DFCI-ONCOPANEL-1	0	0	0	0	0	0	0	1	0	1	1	-0.0263705	-0.00218678	0.1545	EUR	No
genie_public	GENIE-DFCI-007185	GENIE-DFCI-007185-5609	White	Female	70	70	Former	35	31-45	Non-Small Cell Lung Cancer	Lung Adenocarcinoma	Adenocarcinoma	DFCI	Non-Spanish/non-Hispanic	9	0.831033	10.8299	LUAD	1	Primary	Primary tumor	DFCI-ONCOPANEL-2	0	0	0	0	0	0	0	1	0	1	1	-0.00205113	0.0323264	0.289	EUR	No
genie_public	GENIE-DFCI-008124	GENIE-DFCI-008124-5194	White	Male	82	82	Former	15	1-15	Non-Small Cell Lung Cancer	Lung Adenocarcinoma	Adenocarcinoma	DFCI	Non-Spanish/non-Hispanic	6	0.831033	7.21993	LUAD	1	Metastasis	Metastasis site unspecified	DFCI-ONCOPANEL-2	0	0	0	0	0	0	0	1	0	1	1	0.0480797	0.0398626	0.965	EUR	Yes
genie_public	GENIE-DFCI-008418	GENIE-DFCI-008418-5856	White	Female	78	78	Former	14	1-15	Non-Small Cell Lung Cancer	Lung Adenocarcinoma	Adenocarcinoma	DFCI	Non-Spanish/non-Hispanic	6	0.831033	7.21993	LUAD	1	Primary	Primary tumor	DFCI-ONCOPANEL-2	0	0	0	0	0	0	0	1	0	1	1	0.0380265	0.0176313	1.07	EUR	Yes
genie_public	GENIE-DFCI-008421	GENIE-DFCI-008421-5375	White	Female	82	82	Current	33	31-45	Non-Small Cell Lung Cancer	Lung Adenocarcinoma	Adenocarcinoma	DFCI	Non-Spanish/non-Hispanic	15	0.831033	18.0498	LUAD	1	Metastasis	Metastasis site unspecified	DFCI-ONCOPANEL-2	0	0	0	0	0	0	0	1	0	1	1	-0.00866388	0.00122352	0.2445	EUR	No
genie_public	GENIE-DFCI-008641	GENIE-DFCI-008641-7270	White	Female	81	81	Former	2	1-15	Non-Small Cell Lung Cancer	Lung Adenocarcinoma	Adenocarcinoma	DFCI	Non-Spanish/non-Hispanic	9	0.831033	10.8299	LUAD	1	Metastasis	Metastasis site unspecified	DFCI-ONCOPANEL-2	0	0	0	0	0	0	0	1	0	1	1	0.0251693	-0.0254445	0.214	EUR	No
genie_public	GENIE-DFCI-009048	GENIE-DFCI-009048-5925	White	Female	73	73	Never	0	0	Non-Small Cell Lung Cancer	Lung Adenocarcinoma	Adenocarcinoma	DFCI	Non-Spanish/non-Hispanic	5	0.831033	6.01661	LUAD	1	Primary	Primary tumor	DFCI-ONCOPANEL-2	0	0	0	0	0	0	0	1	0	1	1	0.0450017	-0.00977325	0.2405	EUR	No
genie_public	GENIE-DFCI-009060	GENIE-DFCI-009060-7150	White	Female	67	67	Current	25	16-30	Non-Small Cell Lung Cancer	Giant Cell Carcinoma of the Lung	Other	DFCI	Non-Spanish/non-Hispanic	4	0.831033	4.81329	GCLC	1	Primary	Primary tumor	DFCI-ONCOPANEL-2	0	0	0	0	0	0	0	1	0	1	1	0.00616006	-0.00806876	0.2595	EUR	No
genie_public	GENIE-DFCI-009143	GENIE-DFCI-009143-6843	White	Female	73	73	Never	0	0	Non-Small Cell Lung Cancer	Lung Squamous Cell Carcinoma	Squamous Cell Carcinoma	DFCI	Non-Spanish/non-Hispanic	3	0.831033	3.60996	LUSC	1	Primary	Primary tumor	DFCI-ONCOPANEL-2	0	0	0	0	0	0	0	1	0	1	1	-0.0283863	0.0168272	0.277	EUR	No
genie_public	GENIE-DFCI-009411	GENIE-DFCI-009411-8122	White	Female	86	86	Former	18	16-30	Non-Small Cell Lung Cancer	Lung Adenocarcinoma	Adenocarcinoma	DFCI	Non-Spanish/non-Hispanic	5	0.831033	6.01661	LUAD	1	Metastasis	Metastasis site unspecified	DFCI-ONCOPANEL-2	0	0	0	0	0	0	0	1	0	1	1	-0.0233649	-0.00593576	0.371	EUR	No
genie_public	GENIE-DFCI-009838	GENIE-DFCI-009838-8525	White	Male	55	55	Never	0	0	Non-Small Cell Lung Cancer	Lung Adenocarcinoma	Adenocarcinoma	DFCI	Non-Spanish/non-Hispanic	4	0.831033	4.81329	LUAD	1	Primary	Primary tumor	DFCI-ONCOPANEL-2	0	0	0	0	0	0	0	1	0	1	1	-0.0359601	0.00566195	0.2065	EUR	No
genie_public	GENIE-DFCI-010109	GENIE-DFCI-010109-9155	White	Female	81	81	Never	0	0	Non-Small Cell Lung Cancer	Lung Adenocarcinoma	Adenocarcinoma	DFCI	Non-Spanish/non-Hispanic	4	0.831033	4.81329	LUAD	1	Primary	Primary tumor	DFCI-ONCOPANEL-2	0	0	0	0	0	0	0	1	0	1	1	0.0340626	-0.0186837	0.204	EUR	No
genie_public	GENIE-DFCI-010355	GENIE-DFCI-010355-10192	White	Male	74	74	Former	25.5	16-30	Non-Small Cell Lung Cancer	Lung Adenocarcinoma	Adenocarcinoma	DFCI	Non-Spanish/non-Hispanic	15	0.831033	18.0498	LUAD	3	Primary	Primary tumor	DFCI-ONCOPANEL-2	0	0	0	0	0	0	0	1	0	1	1	-0.00724631	-0.00962203	0.0955	EUR	No
genie_public	GENIE-DFCI-010391	GENIE-DFCI-010391-9937	White	Male	80	80	Never	0	0	Non-Small Cell Lung Cancer	Poorly Differentiated Non-Small Cell Lung Cancer	Other	DFCI	Non-Spanish/non-Hispanic	7	0.831033	8.42325	NSCLCPD	1	Primary	Primary tumor	DFCI-ONCOPANEL-2	0	0	1	0	0	0	0	1	0	1	2	-0.00404253	-0.0369814	0.147	EUR	No
genie_public	GENIE-DFCI-010693	GENIE-DFCI-010693-8425	White	Male	69	69	Former	30	16-30	Non-Small Cell Lung Cancer	Lung Adenocarcinoma	Adenocarcinoma	DFCI	Non-Spanish/non-Hispanic	7	0.831033	8.42325	LUAD	1	Metastasis	Metastasis site unspecified	DFCI-ONCOPANEL-2	0	0	0	0	0	0	0	1	0	1	1	-0.0389151	0.013615	0.3235	EUR	No
genie_public	GENIE-DFCI-010864	GENIE-DFCI-010864-8849	White	Male	76	76	Former	40	31-45	Non-Small Cell Lung Cancer	Lung Adenocarcinoma	Adenocarcinoma	DFCI	Non-Spanish/non-Hispanic	3	0.831033	3.60996	LUAD	1	Metastasis	Metastasis site unspecified	DFCI-ONCOPANEL-2	0	0	0	0	0	0	0	1	0	1	1	-0.0202942	-0.00361291	0.2845	EUR	No
genie_public	GENIE-DFCI-011184	GENIE-DFCI-011184-11077	White	Male	73	73	Never	0	0	Non-Small Cell Lung Cancer	Lung Adenocarcinoma	Adenocarcinoma	DFCI	Non-Spanish/non-Hispanic	7	0.831033	8.42325	LUAD	1	Primary	Primary tumor	DFCI-ONCOPANEL-2	0	0	0	0	0	0	0	1	0	1	1	-0.0242646	-0.0163376	0.2135	EUR	No
genie_public	GENIE-DFCI-011203	GENIE-DFCI-011203-11543	White	Female	81	81	Former	3	1-15	Non-Small Cell Lung Cancer	Lung Adenocarcinoma	Adenocarcinoma	DFCI	Non-Spanish/non-Hispanic	5	0.831033	6.01661	LUAD	1	Metastasis	Metastasis site unspecified	DFCI-ONCOPANEL-2	0	0	0	0	0	0	0	1	0	1	1	-0.0217514	-0.0186877	0.208	EUR	No
genie_public	GENIE-DFCI-025372	GENIE-DFCI-025372-116081	White	Female	68	68	Former	6.5	1-15	Non-Small Cell Lung Cancer	Lung Adenocarcinoma	Adenocarcinoma	DFCI	Non-Spanish/non-Hispanic	19	1.32199	14.3723	LUAD	1	Primary	Primary tumor	DFCI-ONCOPANEL-3	0	0	0	0	0	0	0	1	0	1	1	0.00554085	0.000590861	0.0635	EUR	No
genie_public	GENIE-DFCI-031521	GENIE-DFCI-031521-74584	White	Male	66	64	Current	50	46-59	Non-Small Cell Lung Cancer	Lung Adenocarcinoma	Adenocarcinoma	DFCI	Non-Spanish/non-Hispanic	26	1.32199	19.6673	LUAD	1	Metastasis	Metastasis site unspecified	DFCI-ONCOPANEL-3	0	0	0	0	0	0	0	1	0	1	1	0.0457101	0.0339698	0.3085	EUR	No
genie_public	GENIE-DFCI-031887	GENIE-DFCI-031887-74974	White	Female	69	67	Former	1	1-15	Non-Small Cell Lung Cancer	Lung Adenocarcinoma	Adenocarcinoma	DFCI	Spanish/Hispanic	9	1.32199	6.80792	LUAD	1	Metastasis	Metastasis site unspecified	DFCI-ONCOPANEL-3	0	0	0	0	0	0	0	1	0	1	1	0.0276706	0.218899	N/A	ASI	N/A
genie_public	GENIE-DFCI-034362	GENIE-DFCI-034362-74598	White	Female	72	71	Former	23	16-30	Non-Small Cell Lung Cancer	Lung Adenocarcinoma	Adenocarcinoma	DFCI	Non-Spanish/non-Hispanic	7	1.32199	5.29505	LUAD	1	Primary	Primary tumor	DFCI-ONCOPANEL-3	0	0	0	0	0	0	0	1	0	1	1	-0.0335497	0.0189018	0.2495	EUR	No
genie_public	GENIE-DFCI-037727	GENIE-DFCI-037727-36203	White	Female	78	78	Former	10	1-15	Non-Small Cell Lung Cancer	Non-Small Cell Lung Cancer	Other	DFCI	Non-Spanish/non-Hispanic	6	0.831033	7.21993	NSCLC	1	Primary	Primary tumor	DFCI-ONCOPANEL-2	0	0	0	0	0	0	0	1	0	1	1	0.0424628	0.0389322	1.14	EUR	Yes
genie_public	GENIE-DFCI-037994	GENIE-DFCI-037994-130646	White	Male	74	74	Never	0	0	Non-Small Cell Lung Cancer	Non-Small Cell Lung Cancer	Other	DFCI	Non-Spanish/non-Hispanic	6	0.831033	7.21993	NSCLC	2	Primary	Primary tumor	DFCI-ONCOPANEL-2	0	0	0	0	0	0	0	1	0	1	1	-0.0186131	-0.0113586	0.2025	EUR	No
genie_public	GENIE-DFCI-038042	GENIE-DFCI-038042-203673	White	Male	81	77	Former	30	16-30	Non-Small Cell Lung Cancer	Lung Adenocarcinoma	Adenocarcinoma	DFCI	Non-Spanish/non-Hispanic	19	1.32199	14.3723	LUAD	1	Primary	Primary tumor	DFCI-ONCOPANEL-3	0	0	0	0	0	0	0	1	0	1	1	0.0480909	0.0338442	0.65	EUR	No
genie_public	GENIE-DFCI-039514	GENIE-DFCI-039514-173853	White	Female	59	59	Current	15	1-15	Non-Small Cell Lung Cancer	Lung Adenocarcinoma	Adenocarcinoma	DFCI	Non-Spanish/non-Hispanic	14	1.32199	10.5901	LUAD	1	Metastasis	Metastasis site unspecified	DFCI-ONCOPANEL-3	0	0	0	0	0	0	0	1	0	1	1	-0.00314318	0.0066681	0.3605	EUR	No
genie_public	GENIE-DFCI-046970	GENIE-DFCI-046970-218711	White	Female	69	69	Former	15	1-15	Non-Small Cell Lung Cancer	Lung Adenocarcinoma	Adenocarcinoma	DFCI	Non-Spanish/non-Hispanic	11	1.32199	8.32079	LUAD	1	Primary	Primary tumor	DFCI-ONCOPANEL-3	0	0	0	0	0	0	0	1	0	1	1	-0.0138329	0.0108547	0.2995	EUR	No
genie_public	GENIE-DFCI-051216	GENIE-DFCI-051216-250107	White	Female	61	61	Never	0	0	Non-Small Cell Lung Cancer	Lung Adenocarcinoma	Adenocarcinoma	DFCI	Non-Spanish/non-Hispanic	9	1.32199	6.80792	LUAD	2	Metastasis	Metastasis site unspecified	DFCI-ONCOPANEL-3	0	0	0	0	0	0	0	1	0	1	1	-0.00418194	0.0250409	0.264	EUR	No
genie_public	GENIE-DFCI-052781	GENIE-DFCI-052781-203522	White	Female	74	74	Former	23	16-30	Non-Small Cell Lung Cancer	Lung Adenocarcinoma	Adenocarcinoma	DFCI	Non-Spanish/non-Hispanic	10	1.32199	7.56435	LUAD	1	Primary	Primary tumor	DFCI-ONCOPANEL-3	0	0	0	0	0	0	0	1	0	1	1	-0.023662	-0.00188749	0.156	EUR	No
genie_public	GENIE-DFCI-053461	GENIE-DFCI-053461-173812	White	Female	44	44	Never	0	0	Non-Small Cell Lung Cancer	Lung Squamous Cell Carcinoma	Squamous Cell Carcinoma	DFCI	Non-Spanish/non-Hispanic	9	1.32199	6.80792	LUSC	1	Primary	Primary tumor	DFCI-ONCOPANEL-3	0	0	0	0	0	0	0	1	0	1	1	-0.0188886	0.00458681	0.101	EUR	No
genie_public	GENIE-DFCI-080331	GENIE-DFCI-080331-617721	White	Male	84	84	Former	60	60+	Non-Small Cell Lung Cancer	Non-Small Cell Lung Cancer	Other	DFCI	Non-Spanish/non-Hispanic	27	1.32199	20.4238	NSCLC	2	Metastasis	Metastasis site unspecified	DFCI-ONCOPANEL-3	0	0	0	0	0	0	0	1	0	1	1	0.0431406	-2.54295e-06	0.0925	EUR	No
genie_public	GENIE-DFCI-089200	GENIE-DFCI-089200-265422	White	Male	77	77	Former	20	16-30	Non-Small Cell Lung Cancer	Lung Adenocarcinoma	Adenocarcinoma	DFCI	Non-Spanish/non-Hispanic	5	1.32199	3.78218	LUAD	1	Metastasis	Metastasis site unspecified	DFCI-ONCOPANEL-3	0	0	0	0	0	0	0	1	0	1	1	0.0127667	0.00270717	0.34	EUR	No
genie_public	GENIE-DFCI-089493	GENIE-DFCI-089493-332999	White	Female	88	88	Former	11	1-15	Non-Small Cell Lung Cancer	Lung Adenocarcinoma	Adenocarcinoma	DFCI	Non-Spanish/non-Hispanic	20	1.32199	15.1287	LUAD	1	Primary	Primary tumor	DFCI-ONCOPANEL-3	0	0	0	0	0	0	0	1	0	1	1	0.0797548	0.0229236	0.19	EUR	No
genie_public	GENIE-DFCI-091487	GENIE-DFCI-091487-350859	White	Male	57	56	Never	0	0	Non-Small Cell Lung Cancer	Lung Adenocarcinoma	Adenocarcinoma	DFCI	Non-Spanish/non-Hispanic	7	1.32199	5.29505	LUAD	1	Primary	Primary tumor	DFCI-ONCOPANEL-3	0	0	0	0	0	0	0	1	0	1	1	0.0346844	0.0228327	0.2275	EUR	No
genie_public	GENIE-DFCI-092198	GENIE-DFCI-092198-350845	White	Female	>89	89	Never	0	0	Non-Small Cell Lung Cancer	Lung Adenocarcinoma	Adenocarcinoma	DFCI	Non-Spanish/non-Hispanic	12	1.32199	9.07722	LUAD	1	Primary	Primary tumor	DFCI-ONCOPANEL-3	0	0	0	0	0	0	0	1	0	1	1	-0.00417656	0.0364918	0.216	EUR	No
genie_public	GENIE-DFCI-092199	GENIE-DFCI-092199-350911	White	Male	78	78	Former	2	1-15	Non-Small Cell Lung Cancer	Lung Adenocarcinoma	Adenocarcinoma	DFCI	Non-Spanish/non-Hispanic	4	1.32199	3.02574	LUAD	1	Metastasis	Metastasis site unspecified	DFCI-ONCOPANEL-3	0	0	0	0	0	0	0	1	0	1	1	0.0397737	0.0108376	0.83	EUR	Yes
genie_public	GENIE-DFCI-092227	GENIE-DFCI-092227-350767	White	Male	68	68	Former	20	16-30	Non-Small Cell Lung Cancer	Lung Adenocarcinoma	Adenocarcinoma	DFCI	Non-Spanish/non-Hispanic	20	1.32199	15.1287	LUAD	1	Metastasis	Metastasis site unspecified	DFCI-ONCOPANEL-3	0	0	0	0	0	0	0	1	0	1	1	-0.03004	0.00618872	0.194	EUR	No
genie_public	GENIE-DFCI-095916	GENIE-DFCI-095916-571927	White	Female	58	58	Never	0	0	Non-Small Cell Lung Cancer	Lung Adenocarcinoma	Adenocarcinoma	DFCI	Non-Spanish/non-Hispanic	10	1.32199	7.56435	LUAD	1	Primary	Primary tumor	DFCI-ONCOPANEL-3	0	0	0	0	0	0	0	1	0	1	1	-0.0143112	0.00236126	0.4055	EUR	No
genie_public	GENIE-DFCI-096070	GENIE-DFCI-096070-710811	Other	Female	79	79	Never	0	0	Non-Small Cell Lung Cancer	Lung Adenocarcinoma	Adenocarcinoma	DFCI	Spanish/Hispanic	5	1.32199	3.78218	LUAD	1	Primary	Primary tumor	DFCI-ONCOPANEL-3	0	0	0	0	0	0	0	1	0	1	1	0.36322	0.0425914	#N/A	AFR	#N/A
genie_public	GENIE-DFCI-096297	GENIE-DFCI-096297-436714	White	Male	83	83	Former	35	31-45	Non-Small Cell Lung Cancer	Lung Adenosquamous Carcinoma	Adenosquamous Carcinoma	DFCI	Non-Spanish/non-Hispanic	9	1.32199	6.80792	LUAS	1	Primary	Primary tumor	DFCI-ONCOPANEL-3	0	0	0	0	0	0	0	1	0	1	1	-0.0194135	0.00451268	0.288	EUR	No
genie_public	GENIE-DFCI-099548	GENIE-DFCI-099548-571834	White	Female	77	77	Former	25	16-30	Non-Small Cell Lung Cancer	Lung Adenocarcinoma	Adenocarcinoma	DFCI	Non-Spanish/non-Hispanic	11	1.32199	8.32079	LUAD	3	Metastasis	Metastasis site unspecified	DFCI-ONCOPANEL-3	0	0	0	0	0	0	0	1	0	1	1	0.00407243	0.0248971	0.265	EUR	No
genie_public	GENIE-DFCI-108866	GENIE-DFCI-108866-526570	White	Female	81	81	Former	80	60+	Non-Small Cell Lung Cancer	Lung Adenocarcinoma	Adenocarcinoma	DFCI	Non-Spanish/non-Hispanic	7	1.32199	5.29505	LUAD	2	Primary	Primary tumor	DFCI-ONCOPANEL-3	0	0	0	0	0	0	0	1	0	1	1	-0.00173687	0.0135724	0.3565	EUR	No
genie_public	GENIE-DFCI-110224	GENIE-DFCI-110224-805058	Asian	Male	81	81	Never	0	0	Non-Small Cell Lung Cancer	Lung Adenocarcinoma	Adenocarcinoma	DFCI	Non-Spanish/non-Hispanic	8	1.32199	6.05148	LUAD	1	Metastasis	Metastasis site unspecified	DFCI-ONCOPANEL-3	0	0	0	0	0	0	0	1	0	1	1	0.0639105	0.357673	N/A	ASI	N/A
genie_public	GENIE-DFCI-113189	GENIE-DFCI-113189-853510	White	Male	74	74	Former	10	1-15	Non-Small Cell Lung Cancer	Non-Small Cell Lung Cancer	Other	DFCI	Non-Spanish/non-Hispanic	5	1.32199	3.78218	NSCLC	1	Metastasis	Metastasis site unspecified	DFCI-ONCOPANEL-3	0	0	0	0	0	0	0	1	0	1	1	0.0489881	0.0449014	0.755	EUR	Yes
genie_public	GENIE-DFCI-118420	GENIE-DFCI-118420-805274	White	Female	71	71	Former	5	1-15	Non-Small Cell Lung Cancer	Lung Adenocarcinoma	Adenocarcinoma	DFCI	Non-Spanish/non-Hispanic	7	1.32199	5.29505	LUAD	1	Primary	Primary tumor	DFCI-ONCOPANEL-3	0	0	0	0	0	0	0	1	0	1	1	0.0501551	0.00748034	0.805	EUR	Yes
genie_public	GENIE-DFCI-119121	GENIE-DFCI-119121-1304526	White	Male	88	88	Never	0	0	Non-Small Cell Lung Cancer	Lung Adenocarcinoma	Adenocarcinoma	DFCI	Non-Spanish/non-Hispanic	13	1.32199	9.83366	LUAD	1	Primary	Primary tumor	DFCI-ONCOPANEL-3.1	0	0	0	0	0	0	0	1	0	1	1	-0.011689	0.00151824	0.1895	EUR	No
genie_public	GENIE-DFCI-121936	GENIE-DFCI-121936-1149963	White	Male	68	67	Never	0	0	Non-Small Cell Lung Cancer	Lung Adenocarcinoma	Adenocarcinoma	DFCI	Non-Spanish/non-Hispanic	7	1.32199	5.29505	LUAD	1	Primary	Primary tumor	DFCI-ONCOPANEL-3.1	0	0	0	0	0	0	0	1	0	1	1	0.0575749	0.0182957	0.81	EUR	Yes
genie_public	GENIE-DFCI-132614	GENIE-DFCI-132614-1469689	White	Female	77	77	Former	9	1-15	Non-Small Cell Lung Cancer	Lung Adenocarcinoma	Adenocarcinoma	DFCI	Non-Spanish/non-Hispanic	11	1.32199	8.32079	LUAD	1	Primary	Primary tumor	DFCI-ONCOPANEL-3.1	0	0	0	0	0	0	0	1	0	1	1	0.0100014	0.0188263	0.257	EUR	No
genie_public	GENIE-DFCI-136924	GENIE-DFCI-136924-1413842	White	Female	67	67	Former	4	1-15	Non-Small Cell Lung Cancer	Lung Adenosquamous Carcinoma	Adenosquamous Carcinoma	DFCI	Non-Spanish/non-Hispanic	4	1.32199	3.02574	LUAS	4	Primary	Primary tumor	DFCI-ONCOPANEL-3.1	0	0	0	0	0	0	0	1	0	1	1	0.0463267	0.0059013	0.055	EUR	No
genie_public	GENIE-DFCI-137782	GENIE-DFCI-137782-1358632	Other	Female	55	55	Never	0	0	Non-Small Cell Lung Cancer	Lung Adenocarcinoma	Adenocarcinoma	DFCI	Non-Spanish/non-Hispanic	6	1.32199	4.53861	LUAD	1	Primary	Primary tumor	DFCI-ONCOPANEL-3.1	0	0	0	0	0	0	0	1	0	1	1	0.0109288	0.0139683	0.225	EUR	No
genie_public	GENIE-DFCI-141920	GENIE-DFCI-141920-1304314	White	Female	80	80	Former	48	46-59	Non-Small Cell Lung Cancer	Lung Adenocarcinoma	Adenocarcinoma	DFCI	Non-Spanish/non-Hispanic	16	1.32199	12.103	LUAD	1	Primary	Primary tumor	DFCI-ONCOPANEL-3.1	0	0	0	0	0	0	0	1	0	1	1	-0.0220261	-0.00142028	0.218	EUR	No
genie_public	GENIE-DFCI-149438	GENIE-DFCI-149438-2149976	Asian	Female	81	81	Never	0	0	Non-Small Cell Lung Cancer	Lung Squamous Cell Carcinoma	Squamous Cell Carcinoma	DFCI	Non-Spanish/non-Hispanic	9	1.32199	6.80792	LUSC	1	Primary	Primary tumor	DFCI-ONCOPANEL-3.1	0	0	0	0	0	0	0	1	0	1	1	-0.0303413	0.989544	#N/A	ASI	#N/A
genie_public	GENIE-DFCI-150272	GENIE-DFCI-150272-2149825	White	Female	66	66	Former	10	1-15	Non-Small Cell Lung Cancer	Lung Adenocarcinoma	Adenocarcinoma	DFCI	Non-Spanish/non-Hispanic	6	1.32199	4.53861	LUAD	1	Primary	Primary tumor	DFCI-ONCOPANEL-3.1	0	0	0	0	0	0	0	1	0	1	1	0.0343781	0.031369	1.05	EUR	Yes
genie_public	GENIE-DFCI-150843	GENIE-DFCI-150843-1845105	White	Male	80	80	Never	0	0	Non-Small Cell Lung Cancer	Lung Adenocarcinoma	Adenocarcinoma	DFCI	Non-Spanish/non-Hispanic	1	1.32199	0.756435	LUAD	1	Primary	Primary tumor	DFCI-ONCOPANEL-3.1	0	0	0	0	0	0	0	1	0	1	1	0.0416828	0.0121066	0.995	EUR	Yes
genie_public	GENIE-DFCI-168498	GENIE-DFCI-168498-2394095	White	Male	71	71	Former	7	1-15	Non-Small Cell Lung Cancer	Lung Adenocarcinoma	Adenocarcinoma	DFCI	Non-Spanish/non-Hispanic	11	1.32199	8.32079	LUAD	1	Metastasis	Metastasis site unspecified	DFCI-ONCOPANEL-3.1	0	0	0	0	0	0	0	1	0	1	1	-0.0106451	0.0153434	0.236	EUR	No
genie_public	GENIE-DFCI-170618	GENIE-DFCI-170618-2393732	White	Male	67	67	Former	5	1-15	Non-Small Cell Lung Cancer	Lung Squamous Cell Carcinoma	Squamous Cell Carcinoma	DFCI	Non-Spanish/non-Hispanic	11	1.32199	8.32079	LUSC	1	Primary	Primary tumor	DFCI-ONCOPANEL-3.1	0	0	0	0	0	0	0	1	0	1	1	-0.0221124	-0.0196093	0.169	EUR	No
genie_public	GENIE-DFCI-171102	GENIE-DFCI-171102-2271378	White	Female	61	61	Former	27	16-30	Non-Small Cell Lung Cancer	Poorly Differentiated Non-Small Cell Lung Cancer	Other	DFCI	Non-Spanish/non-Hispanic	8	1.32199	6.05148	NSCLCPD	1	Not Applicable or Heme	Not applicable or hematologic malignancy	DFCI-ONCOPANEL-3.1	0	0	0	0	0	0	0	1	0	1	1	-0.0288985	0.00787451	0.169	EUR	No
genie_public	GENIE-DFCI-171916	GENIE-DFCI-171916-2331907	White	Male	81	81	Never	0	0	Non-Small Cell Lung Cancer	Lung Adenocarcinoma	Adenocarcinoma	DFCI	Non-Spanish/non-Hispanic	4	1.32199	3.02574	LUAD	1	Primary	Primary tumor	DFCI-ONCOPANEL-3.1	0	0	0	0	0	0	0	1	0	1	1	0.052685	0.0286426	0.8	EUR	Yes
genie_public	GENIE-DFCI-180105	GENIE-DFCI-180105-2774287	White	Female	78	78	Former	12	1-15	Non-Small Cell Lung Cancer	Lung Adenocarcinoma	Adenocarcinoma	DFCI	Non-Spanish/non-Hispanic	6	1.32199	4.53861	LUAD	1	Metastasis	Metastasis site unspecified	DFCI-ONCOPANEL-3.1	0	0	0	0	0	0	0	1	0	1	1	-0.0463032	0.0033185	0.196	EUR	No
genie_public	GENIE-DFCI-182308	GENIE-DFCI-182308-2839191	White	Male	84	84	Former	50	46-59	Non-Small Cell Lung Cancer	Lung Adenocarcinoma	Adenocarcinoma	DFCI	Non-Spanish/non-Hispanic	6	1.32199	4.53861	LUAD	1	Not Applicable or Heme	Not applicable or hematologic malignancy	DFCI-ONCOPANEL-3.1	0	0	0	0	0	0	0	1	0	1	1	-0.0246556	-0.0173495	0.4005	EUR	No
genie_public	GENIE-DFCI-183356	GENIE-DFCI-183356-2774460	White	Female	80	80	Former	2.5	1-15	Non-Small Cell Lung Cancer	Lung Adenocarcinoma	Adenocarcinoma	DFCI	Non-Spanish/non-Hispanic	11	1.32199	8.32079	LUAD	2	Primary	Primary tumor	DFCI-ONCOPANEL-3.1	0	0	0	0	0	0	0	1	0	1	1	-0.0258181	-0.0167451	0.366	EUR	No
genie_public	GENIE-DFCI-199757	GENIE-DFCI-199757-2774621	White	Female	74	74	Former	40	31-45	Non-Small Cell Lung Cancer	Lung Adenocarcinoma	Adenocarcinoma	DFCI	Non-Spanish/non-Hispanic	3	1.32199	2.26931	LUAD	1	Primary	Primary tumor	DFCI-ONCOPANEL-3.1	0	0	0	0	0	0	0	1	0	1	1	-0.0389154	0.000482884	0.2685	EUR	No
genie_public	GENIE-DFCI-201110	GENIE-DFCI-201110-2518455	White	Male	80	80	Never	0	0	Non-Small Cell Lung Cancer	Lung Adenocarcinoma	Adenocarcinoma	DFCI	Non-Spanish/non-Hispanic	6	1.32199	4.53861	LUAD	1	Metastasis	Metastasis site unspecified	DFCI-ONCOPANEL-3.1	0	0	0	0	0	0	0	1	0	1	1	0.0541298	0.00472193	1.03	EUR	Yes
genie_public	GENIE-DFCI-201393	GENIE-DFCI-201393-2518711	White	Female	66	66	Former	20	16-30	Non-Small Cell Lung Cancer	Lung Adenocarcinoma	Adenocarcinoma	DFCI	Non-Spanish/non-Hispanic	8	1.32199	6.05148	LUAD	1	Primary	Primary tumor	DFCI-ONCOPANEL-3.1	0	0	0	0	0	0	0	1	0	1	1	-0.00781247	0.0047204	0.4075	EUR	No
genie_public	GENIE-DFCI-201911	GENIE-DFCI-201911-3036095	White	Female	75	75	Former	22.5	16-30	Non-Small Cell Lung Cancer	Lung Adenocarcinoma	Adenocarcinoma	DFCI	Non-Spanish/non-Hispanic	7	1.32199	5.29505	LUAD	1	Primary	Primary tumor	DFCI-ONCOPANEL-3.1	0	0	0	0	0	0	0	1	0	1	1	-0.0101386	-0.00337681	0.2015	EUR	No
genie_public	GENIE-DFCI-214604	GENIE-DFCI-214604-3171270	White	Female	75	75	Never	0	0	Non-Small Cell Lung Cancer	Lung Adenocarcinoma	Adenocarcinoma	DFCI	Non-Spanish/non-Hispanic	6	1.32199	4.53861	LUAD	1	Primary	Primary tumor	DFCI-ONCOPANEL-3.1	0	0	0	0	0	0	0	1	0	1	1	-0.0233394	-0.010388	0.3345	EUR	No
genie_public	GENIE-DFCI-215588	GENIE-DFCI-215588-3377378	White	Female	69	69	Former	90	60+	Non-Small Cell Lung Cancer	Lung Adenocarcinoma	Adenocarcinoma	DFCI	Non-Spanish/non-Hispanic	10	1.32199	7.56435	LUAD	2	Primary	Primary tumor	DFCI-ONCOPANEL-3.1	0	0	0	0	0	0	0	1	0	1	1	-0.0206438	0.0310957	0.29	EUR	No
genie_public	GENIE-DFCI-217432	GENIE-DFCI-217432-3171080	White	Female	83	83	Former	10	1-15	Non-Small Cell Lung Cancer	Lung Adenocarcinoma	Adenocarcinoma	DFCI	Non-Spanish/non-Hispanic	7	1.32199	5.29505	LUAD	1	Primary	Primary tumor	DFCI-ONCOPANEL-3.1	0	0	0	1	0	0	0	1	0	1	2	-0.00869519	-0.00736661	0.3135	EUR	No
genie_public	GENIE-DFCI-234834	GENIE-DFCI-234834-3170950	White	Female	67	67	Former	40	31-45	Non-Small Cell Lung Cancer	Lung Adenocarcinoma	Adenocarcinoma	DFCI	Non-Spanish/non-Hispanic	9	1.32199	6.80792	LUAD	1	Primary	Primary tumor	DFCI-ONCOPANEL-3.1	0	0	0	0	0	0	0	1	0	1	1	-0.0153135	-0.0154374	0.1925	EUR	No
genie_public	GENIE-DFCI-236594	GENIE-DFCI-236594-3170226	White	Female	66	66	Never	0	0	Non-Small Cell Lung Cancer	Lung Adenocarcinoma	Adenocarcinoma	DFCI	Non-Spanish/non-Hispanic	13	1.32199	9.83366	LUAD	1	Metastasis	Metastasis site unspecified	DFCI-ONCOPANEL-3.1	0	0	0	0	0	0	0	1	0	1	1	-0.00805	-0.0178068	0.275	EUR	No
genie_public	GENIE-DFCI-238357	GENIE-DFCI-238357-3377362	White	Male	76	76	Former	15	1-15	Non-Small Cell Lung Cancer	Lung Adenocarcinoma	Adenocarcinoma	DFCI	Non-Spanish/non-Hispanic	1	1.32199	0.756435	LUAD	1	Primary	Primary tumor	DFCI-ONCOPANEL-3.1	0	0	0	0	0	0	0	1	0	1	1	0.0667048	-0.000357773	0.099	EUR	No
genie_public	GENIE-DFCI-268795	GENIE-DFCI-268795-3502484	White	Female	75	75	Former	42	31-45	Non-Small Cell Lung Cancer	Lung Adenocarcinoma	Adenocarcinoma	DFCI	Non-Spanish/non-Hispanic	8	1.32199	6.05148	LUAD	1	Primary	Primary tumor	DFCI-ONCOPANEL-3.1	1	0	0	0	0	0	0	0	0	0	1	0.0619778	0.0234385	0.875	EUR	Yes
genie_public	GENIE-DFCI-243626	GENIE-DFCI-243626-3474310	White	Female	60	60	Former	23	16-30	Non-Small Cell Lung Cancer	Non-Small Cell Lung Cancer	Other	DFCI	Non-Spanish/non-Hispanic	10	1.32199	7.56435	NSCLC	1	Primary	Primary tumor	DFCI-ONCOPANEL-3.1	1	0	0	0	0	0	0	0	0	0	1	-0.00332845	0.0042952	0.1645	EUR	No
genie_public	GENIE-DFCI-241085	GENIE-DFCI-241085-3446459	White	Male	72	72	Former	50	46-59	Non-Small Cell Lung Cancer	Non-Small Cell Lung Cancer	Other	DFCI	Non-Spanish/non-Hispanic	23	1.32199	17.398	NSCLC	1	Metastasis	Metastasis site unspecified	DFCI-ONCOPANEL-3.1	1	0	0	0	0	0	0	0	0	0	1	0.303381	0.0651625	#N/A	AFR	#N/A
genie_public	GENIE-DFCI-240351	GENIE-DFCI-240351-3170913	White	Female	65	65	Former	60	60+	Non-Small Cell Lung Cancer	Lung Adenocarcinoma	Adenocarcinoma	DFCI	Non-Spanish/non-Hispanic	39	1.32199	29.501	LUAD	1	Primary	Primary tumor	DFCI-ONCOPANEL-3.1	1	0	0	0	0	0	0	0	0	0	1	-0.0172111	0.00785113	0.0995	EUR	No
genie_public	GENIE-DFCI-239540	GENIE-DFCI-239540-3171103	White	Female	66	66	Former	30	16-30	Non-Small Cell Lung Cancer	Lung Adenocarcinoma	Adenocarcinoma	DFCI	Non-Spanish/non-Hispanic	15	1.32199	11.3465	LUAD	1	Primary	Primary tumor	DFCI-ONCOPANEL-3.1	1	0	0	0	0	0	0	0	0	0	1	-0.0126624	-0.0108323	0.2435	EUR	No
genie_public	GENIE-DFCI-239539	GENIE-DFCI-239539-3171074	White	Female	72	72	Former	40	31-45	Non-Small Cell Lung Cancer	Lung Adenocarcinoma	Adenocarcinoma	DFCI	Non-Spanish/non-Hispanic	19	1.32199	14.3723	LUAD	1	Primary	Primary tumor	DFCI-ONCOPANEL-3.1	1	0	0	0	0	0	0	0	0	0	1	-0.025986	-0.00699989	0.18	EUR	No
genie_public	GENIE-DFCI-237629	GENIE-DFCI-237629-3377351	White	Female	73	73	Former	10	1-15	Non-Small Cell Lung Cancer	Lung Adenocarcinoma	Adenocarcinoma	DFCI	Non-Spanish/non-Hispanic	15	1.32199	11.3465	LUAD	1	Primary	Primary tumor	DFCI-ONCOPANEL-3.1	1	0	0	0	0	0	0	0	0	0	1	0.0364601	-0.0214592	0.04725	EUR	No
genie_public	GENIE-DFCI-237623	GENIE-DFCI-237623-3377373	White	Male	63	63	Current	60	60+	Non-Small Cell Lung Cancer	Lung Adenocarcinoma	Adenocarcinoma	DFCI	Non-Spanish/non-Hispanic	11	1.32199	8.32079	LUAD	1	Primary	Primary tumor	DFCI-ONCOPANEL-3.1	1	0	0	0	0	0	0	0	0	0	1	0.0458186	0.00656668	0.3625	EUR	No
genie_public	GENIE-DFCI-237552	GENIE-DFCI-237552-3308552	White	Female	72	72	Former	60	60+	Non-Small Cell Lung Cancer	Lung Adenocarcinoma	Adenocarcinoma	DFCI	Non-Spanish/non-Hispanic	16	1.32199	12.103	LUAD	1	Metastasis	Metastasis site unspecified	DFCI-ONCOPANEL-3.1	1	0	0	0	0	0	0	0	0	0	1	0.0145977	-0.0023539	0.2155	EUR	No
genie_public	GENIE-DFCI-237404	GENIE-DFCI-237404-3103249	Other	Female	72	72	Former	12.5	1-15	Non-Small Cell Lung Cancer	Lung Adenocarcinoma	Adenocarcinoma	DFCI	Non-Spanish/non-Hispanic	21	1.32199	15.8851	LUAD	1	Primary	Primary tumor	DFCI-ONCOPANEL-3.1	1	0	0	0	0	0	0	0	0	0	1	-0.0212697	-0.0103279	0.221	EUR	No
genie_public	GENIE-DFCI-237145	GENIE-DFCI-237145-3170297	White	Female	62	62	Former	15	1-15	Non-Small Cell Lung Cancer	Non-Small Cell Lung Cancer	Other	DFCI	Non-Spanish/non-Hispanic	19	1.32199	14.3723	NSCLC	1	Primary	Primary tumor	DFCI-ONCOPANEL-3.1	1	0	0	0	0	0	0	0	0	0	1	-0.0309213	-0.00404868	0.2535	EUR	No
genie_public	GENIE-DFCI-236578	GENIE-DFCI-236578-3103099	White	Female	74	74	Former	40	31-45	Non-Small Cell Lung Cancer	Lung Adenocarcinoma	Adenocarcinoma	DFCI	Non-Spanish/non-Hispanic	11	1.32199	8.32079	LUAD	1	Primary	Primary tumor	DFCI-ONCOPANEL-3.1	1	0	0	0	0	0	0	0	0	0	1	0.039775	0.0156295	0.98	EUR	Yes
genie_public	GENIE-DFCI-236237	GENIE-DFCI-236237-3377343	White	Male	71	71	Former	50	46-59	Non-Small Cell Lung Cancer	Lung Adenocarcinoma	Adenocarcinoma	DFCI	Non-Spanish/non-Hispanic	12	1.32199	9.07722	LUAD	1	Primary	Primary tumor	DFCI-ONCOPANEL-3.1	1	0	0	0	0	0	0	0	0	0	1	0.0538264	-0.00749924	0.0845	EUR	No
genie_public	GENIE-DFCI-235868	GENIE-DFCI-235868-3238910	White	Female	74	74	Former	20	16-30	Non-Small Cell Lung Cancer	Lung Adenocarcinoma	Adenocarcinoma	DFCI	Non-Spanish/non-Hispanic	14	1.32199	10.5901	LUAD	1	Primary	Primary tumor	DFCI-ONCOPANEL-3.1	1	0	0	0	0	0	0	0	0	0	1	-0.0302264	0.00227697	0.085	EUR	No
genie_public	GENIE-DFCI-235866	GENIE-DFCI-235866-3171241	White	Female	72	72	Former	40	31-45	Non-Small Cell Lung Cancer	Lung Adenocarcinoma	Adenocarcinoma	DFCI	Non-Spanish/non-Hispanic	15	1.32199	11.3465	LUAD	1	Primary	Primary tumor	DFCI-ONCOPANEL-3.1	1	0	0	0	0	0	0	0	0	0	1	-0.012005	-0.00569826	0.2365	EUR	No
genie_public	GENIE-DFCI-235217	GENIE-DFCI-235217-3103232	White	Female	69	69	Current	50	46-59	Non-Small Cell Lung Cancer	Lung Adenocarcinoma	Adenocarcinoma	DFCI	Non-Spanish/non-Hispanic	28	1.32199	21.1802	LUAD	1	Primary	Primary tumor	DFCI-ONCOPANEL-3.1	1	0	0	0	0	0	0	0	0	0	1	-0.0169366	-0.0244328	0.181	EUR	No
genie_public	GENIE-DFCI-233579	GENIE-DFCI-233579-3446536	Black	Male	66	66	Former	38	31-45	Non-Small Cell Lung Cancer	Lung Adenocarcinoma	Adenocarcinoma	DFCI	Non-Spanish/non-Hispanic	12	1.32199	9.07722	LUAD	1	Primary	Primary tumor	DFCI-ONCOPANEL-3.1	1	0	0	0	0	0	0	0	0	0	1	0.461141	0.0161503	#N/A	AFR	#N/A
genie_public	GENIE-DFCI-225767	GENIE-DFCI-225767-3446617	White	Female	88	88	Former	30	16-30	Non-Small Cell Lung Cancer	Lung Adenocarcinoma	Adenocarcinoma	DFCI	Non-Spanish/non-Hispanic	18	1.32199	13.6158	LUAD	1	Primary	Primary tumor	DFCI-ONCOPANEL-3.1	1	0	0	0	0	0	0	0	0	0	1	-0.0261	0.00139811	0.3485	EUR	No
genie_public	GENIE-DFCI-219559	GENIE-DFCI-219559-3103273	White	Female	74	74	Former	60	60+	Non-Small Cell Lung Cancer	Lung Adenocarcinoma	Adenocarcinoma	DFCI	Non-Spanish/non-Hispanic	17	1.32199	12.8594	LUAD	1	Primary	Primary tumor	DFCI-ONCOPANEL-3.1	1	0	0	0	0	0	0	0	0	0	1	0.0334214	-0.00556795	0.107	EUR	No
genie_public	GENIE-DFCI-218887	GENIE-DFCI-218887-3171304	White	Male	79	79	Former	20	16-30	Non-Small Cell Lung Cancer	Sarcomatoid Carcinoma of the Lung	Other	DFCI	Non-Spanish/non-Hispanic	9	1.32199	6.80792	SARCL	1	Primary	Primary tumor	DFCI-ONCOPANEL-3.1	1	0	0	0	0	0	0	0	0	0	1	0.0126923	0.00115054	0.68	EUR	No
genie_public	GENIE-DFCI-206055	GENIE-DFCI-206055-2970029	White	Male	55	55	Former	30	16-30	Non-Small Cell Lung Cancer	Lung Adenocarcinoma	Adenocarcinoma	DFCI	Non-Spanish/non-Hispanic	15	1.32199	11.3465	LUAD	1	Metastasis	Metastasis site unspecified	DFCI-ONCOPANEL-3.1	1	0	0	0	0	0	0	0	0	0	1	0.085205	0.00427844	0.2285	EUR	No
genie_public	GENIE-DFCI-204562	GENIE-DFCI-204562-2838998	White	Male	83	83	Former	25	16-30	Non-Small Cell Lung Cancer	Lung Adenocarcinoma	Adenocarcinoma	DFCI	Non-Spanish/non-Hispanic	13	1.32199	9.83366	LUAD	1	Primary	Primary tumor	DFCI-ONCOPANEL-3.1	1	0	0	0	0	0	0	0	0	0	1	-0.0273661	-0.00533463	0.3075	EUR	No
genie_public	GENIE-DFCI-202891	GENIE-DFCI-202891-3036181	White	Female	63	63	Current	15	1-15	Non-Small Cell Lung Cancer	Lung Adenocarcinoma	Adenocarcinoma	DFCI	Non-Spanish/non-Hispanic	18	1.32199	13.6158	LUAD	1	Primary	Primary tumor	DFCI-ONCOPANEL-3.1	1	0	0	0	0	0	0	0	0	0	1	-0.0236623	0.01261	0.187	EUR	No
genie_public	GENIE-DFCI-202824	GENIE-DFCI-202824-3036346	White	Male	64	64	Never	0	0	Non-Small Cell Lung Cancer	Lung Adenocarcinoma	Adenocarcinoma	DFCI	Non-Spanish/non-Hispanic	7	1.32199	5.29505	LUAD	1	Primary	Primary tumor	DFCI-ONCOPANEL-3.1	1	0	0	0	0	0	0	0	0	0	1	-0.0133541	0.00606852	0.1595	EUR	No
genie_public	GENIE-DFCI-201795	GENIE-DFCI-201795-3036078	White	Male	70	70	Former	22	16-30	Non-Small Cell Lung Cancer	Lung Adenocarcinoma	Adenocarcinoma	DFCI	Non-Spanish/non-Hispanic	17	1.32199	12.8594	LUAD	1	Primary	Primary tumor	DFCI-ONCOPANEL-3.1	1	0	0	0	0	0	0	0	0	0	1	-0.0170686	-0.00417104	0.4055	EUR	No
genie_public	GENIE-DFCI-201561	GENIE-DFCI-201561-2774404	White	Male	84	84	Former	60	60+	Non-Small Cell Lung Cancer	Lung Adenocarcinoma	Adenocarcinoma	DFCI	Non-Spanish/non-Hispanic	22	1.32199	16.6416	LUAD	1	Metastasis	Metastasis site unspecified	DFCI-ONCOPANEL-3.1	1	0	0	0	0	0	0	0	0	0	1	0.0447901	0.0119602	0.0525	EUR	No
genie_public	GENIE-DFCI-201527	GENIE-DFCI-201527-2774309	White	Male	81	81	Former	15	1-15	Non-Small Cell Lung Cancer	Lung Adenocarcinoma	Adenocarcinoma	DFCI	Non-Spanish/non-Hispanic	11	1.32199	8.32079	LUAD	1	Metastasis	Metastasis site unspecified	DFCI-ONCOPANEL-3.1	1	0	0	0	0	0	0	0	0	0	1	-0.0220976	0.00546822	0.4305	EUR	No
genie_public	GENIE-DFCI-201098	GENIE-DFCI-201098-2774418	White	Male	82	82	Former	45	31-45	Non-Small Cell Lung Cancer	Lung Adenocarcinoma	Adenocarcinoma	DFCI	Non-Spanish/non-Hispanic	13	1.32199	9.83366	LUAD	1	Metastasis	Metastasis site unspecified	DFCI-ONCOPANEL-3.1	1	0	0	0	0	0	0	0	0	0	1	0.0106703	-0.0319845	0.217	EUR	No
genie_public	GENIE-DFCI-200686	GENIE-DFCI-200686-2455921	White	Female	49	49	Current	20	16-30	Non-Small Cell Lung Cancer	Lung Adenocarcinoma	Adenocarcinoma	DFCI	Non-Spanish/non-Hispanic	14	1.32199	10.5901	LUAD	1	Metastasis	Metastasis site unspecified	DFCI-ONCOPANEL-3.1	1	0	0	0	0	0	0	0	0	0	1	-0.00519485	-0.0168608	0.00675	EUR	No
genie_public	GENIE-DFCI-200675	GENIE-DFCI-200675-2518562	White	Male	68	68	Former	20	16-30	Non-Small Cell Lung Cancer	Lung Adenocarcinoma	Adenocarcinoma	DFCI	Non-Spanish/non-Hispanic	19	1.32199	14.3723	LUAD	2	Metastasis	Metastasis site unspecified	DFCI-ONCOPANEL-3.1	1	0	0	0	0	0	0	0	0	0	1	-0.0207833	0.000484088	0.269	EUR	No
genie_public	GENIE-DFCI-200073	GENIE-DFCI-200073-2774484	White	Female	84	84	Never	0	0	Non-Small Cell Lung Cancer	Lung Adenocarcinoma	Adenocarcinoma	DFCI	Non-Spanish/non-Hispanic	17	1.32199	12.8594	LUAD	1	Primary	Primary tumor	DFCI-ONCOPANEL-3.1	1	0	0	0	0	0	0	0	0	0	1	-0.000463226	-0.0176845	0.26	EUR	No
genie_public	GENIE-DFCI-199719	GENIE-DFCI-199719-3036184	White	Male	54	54	Former	15	1-15	Non-Small Cell Lung Cancer	Lung Adenocarcinoma	Adenocarcinoma	DFCI	Non-Spanish/non-Hispanic	10	1.32199	7.56435	LUAD	1	Primary	Primary tumor	DFCI-ONCOPANEL-3.1	1	0	0	0	0	0	0	0	0	0	1	-0.0242503	0.0011066	0.1935	EUR	No
genie_public	GENIE-DFCI-183396	GENIE-DFCI-183396-2455932	White	Female	57	57	Former	30	16-30	Non-Small Cell Lung Cancer	Lung Adenocarcinoma	Adenocarcinoma	DFCI	Non-Spanish/non-Hispanic	11	1.32199	8.32079	LUAD	1	Primary	Primary tumor	DFCI-ONCOPANEL-3.1	1	0	0	0	0	0	0	0	0	0	1	0.0139295	-0.0095304	0.24	EUR	No
genie_public	GENIE-DFCI-182387	GENIE-DFCI-182387-2774491	White	Female	60	60	Former	10	1-15	Non-Small Cell Lung Cancer	Lung Adenocarcinoma	Adenocarcinoma	DFCI	Non-Spanish/non-Hispanic	10	1.32199	7.56435	LUAD	1	Metastasis	Metastasis site unspecified	DFCI-ONCOPANEL-3.1	1	0	0	0	0	0	0	0	0	0	1	-0.0171754	0.00158505	0.376	EUR	No
genie_public	GENIE-DFCI-181101	GENIE-DFCI-181101-2970668	White	Female	66	66	Current	100	60+	Non-Small Cell Lung Cancer	Lung Adenocarcinoma	Adenocarcinoma	DFCI	Non-Spanish/non-Hispanic	8	1.32199	6.05148	LUAD	3	Primary	Primary tumor	DFCI-ONCOPANEL-3.1	1	0	0	0	0	0	0	0	0	0	1	0.00820447	0.00300361	0.197	EUR	No
genie_public	GENIE-DFCI-173609	GENIE-DFCI-173609-2089938	White	Female	77	77	Former	20	16-30	Non-Small Cell Lung Cancer	Lung Adenocarcinoma	Adenocarcinoma	DFCI	Non-Spanish/non-Hispanic	21	1.32199	15.8851	LUAD	1	Metastasis	Metastasis site unspecified	DFCI-ONCOPANEL-3.1	1	0	1	0	0	0	0	0	0	0	2	-0.0169808	-0.00669239	0.2175	EUR	No
genie_public	GENIE-DFCI-173501	GENIE-DFCI-173501-2710145	White	Male	72	72	Former	30	16-30	Non-Small Cell Lung Cancer	Lung Adenocarcinoma	Adenocarcinoma	DFCI	Non-Spanish/non-Hispanic	11	1.32199	8.32079	LUAD	2	Metastasis	Metastasis site unspecified	DFCI-ONCOPANEL-3.1	1	0	0	0	0	0	0	0	0	0	1	0.0286434	-0.0215544	0.469	EUR	No
genie_public	GENIE-DFCI-172734	GENIE-DFCI-172734-1962355	White	Male	55	55	Former	25	16-30	Non-Small Cell Lung Cancer	Lung Adenocarcinoma	Adenocarcinoma	DFCI	Non-Spanish/non-Hispanic	5	1.32199	3.78218	LUAD	1	Primary	Primary tumor	DFCI-ONCOPANEL-3.1	1	0	0	0	0	0	0	0	0	0	1	0.0115172	0.00317282	0.3655	EUR	No
genie_public	GENIE-DFCI-172324	GENIE-DFCI-172324-1845005	White	Male	79	79	Former	7	1-15	Non-Small Cell Lung Cancer	Non-Small Cell Lung Cancer	Other	DFCI	Spanish/Hispanic	19	1.32199	14.3723	NSCLC	1	Primary	Primary tumor	DFCI-ONCOPANEL-3.1	1	0	0	0	0	0	0	0	0	0	1	0.0622235	0.00917851	0.122	EUR	No
genie_public	GENIE-DFCI-171566	GENIE-DFCI-171566-2332017	White	Female	59	59	Former	25	16-30	Non-Small Cell Lung Cancer	Poorly Differentiated Non-Small Cell Lung Cancer	Other	DFCI	Non-Spanish/non-Hispanic	21	1.32199	15.8851	NSCLCPD	1	Metastasis	Metastasis site unspecified	DFCI-ONCOPANEL-3.1	1	0	0	0	0	0	0	0	0	0	1	0.00413907	-0.000278857	0.1395	EUR	No
genie_public	GENIE-DFCI-171552	GENIE-DFCI-171552-2332260	White	Female	65	65	Current	20	16-30	Non-Small Cell Lung Cancer	Lung Adenocarcinoma	Adenocarcinoma	DFCI	Non-Spanish/non-Hispanic	14	1.32199	10.5901	LUAD	1	Metastasis	Metastasis site unspecified	DFCI-ONCOPANEL-3.1	1	0	0	0	0	0	0	0	0	0	1	-0.0147624	-0.00765158	0.2345	EUR	No
genie_public	GENIE-DFCI-170639	GENIE-DFCI-170639-2149991	White	Female	73	73	Former	7	1-15	Non-Small Cell Lung Cancer	Lung Adenocarcinoma	Adenocarcinoma	DFCI	Non-Spanish/non-Hispanic	15	1.32199	11.3465	LUAD	1	Primary	Primary tumor	DFCI-ONCOPANEL-3.1	1	0	0	0	0	0	0	0	0	0	1	0.0238856	0.000495412	0.204	EUR	No
genie_public	GENIE-DFCI-170195	GENIE-DFCI-170195-2021451	White	Female	64	64	Former	40	31-45	Non-Small Cell Lung Cancer	Lung Adenocarcinoma	Adenocarcinoma	DFCI	Non-Spanish/non-Hispanic	13	1.32199	9.83366	LUAD	1	Not Applicable or Heme	Not applicable or hematologic malignancy	DFCI-ONCOPANEL-3.1	1	0	0	0	0	0	0	0	0	0	1	0.0111053	-0.00349257	0.1745	EUR	No
genie_public	GENIE-DFCI-168304	GENIE-DFCI-168304-1729449	White	Male	56	55	Current	225	60+	Non-Small Cell Lung Cancer	Lung Adenocarcinoma	Adenocarcinoma	DFCI	Non-Spanish/non-Hispanic	6	1.32199	4.53861	LUAD	1	Primary	Primary tumor	DFCI-ONCOPANEL-3.1	1	0	0	0	0	0	0	0	0	0	1	-0.0292385	-0.0127815	0.2715	EUR	No
genie_public	GENIE-DFCI-168027	GENIE-DFCI-168027-1786990	White	Female	74	74	Former	35	31-45	Non-Small Cell Lung Cancer	Lung Adenocarcinoma	Adenocarcinoma	DFCI	Non-Spanish/non-Hispanic	24	1.32199	18.1544	LUAD	1	Primary	Primary tumor	DFCI-ONCOPANEL-3.1	1	0	0	0	0	0	0	0	0	0	1	0.0300143	0.0290126	0.0615	EUR	No
genie_public	GENIE-DFCI-167992	GENIE-DFCI-167992-1845015	White	Male	59	59	Former	12.5	1-15	Non-Small Cell Lung Cancer	Non-Small Cell Lung Cancer	Other	DFCI	Non-Spanish/non-Hispanic	8	1.32199	6.05148	NSCLC	1	Metastasis	Metastasis site unspecified	DFCI-ONCOPANEL-3.1	1	0	0	0	0	0	0	0	0	0	1	-0.0187391	-0.0170149	0.283	EUR	No
genie_public	GENIE-DFCI-167529	GENIE-DFCI-167529-2149750	White	Female	60	60	Former	40	31-45	Non-Small Cell Lung Cancer	Lung Adenocarcinoma	Adenocarcinoma	DFCI	Non-Spanish/non-Hispanic	10	1.32199	7.56435	LUAD	1	Metastasis	Metastasis site unspecified	DFCI-ONCOPANEL-3.1	1	0	0	0	0	0	0	0	0	0	1	-0.0228481	0.480091	#N/A	ASI	#N/A
genie_public	GENIE-DFCI-161382	GENIE-DFCI-161382-1845016	Asian	Male	56	56	Former	15	1-15	Non-Small Cell Lung Cancer	Non-Small Cell Lung Cancer	Other	DFCI	Non-Spanish/non-Hispanic	13	1.32199	9.83366	NSCLC	2	Primary	Primary tumor	DFCI-ONCOPANEL-3.1	1	0	0	0	0	0	0	0	0	0	1	-0.0226583	0.951029	#N/A	ASI	#N/A
genie_public	GENIE-DFCI-154742	GENIE-DFCI-154742-1729380	White	Female	66	61	Former	34	31-45	Non-Small Cell Lung Cancer	Lung Adenocarcinoma	Adenocarcinoma	DFCI	Non-Spanish/non-Hispanic	15	1.32199	11.3465	LUAD	1	Primary	Primary tumor	DFCI-ONCOPANEL-3.1	1	0	0	0	0	0	0	0	0	0	1	-0.0189086	-0.0197717	0.2725	EUR	No
genie_public	GENIE-DFCI-153405	GENIE-DFCI-153405-2210567	White	Male	70	70	Former	45	31-45	Non-Small Cell Lung Cancer	Lung Adenocarcinoma	Adenocarcinoma	DFCI	Non-Spanish/non-Hispanic	7	1.32199	5.29505	LUAD	1	Metastasis	Metastasis site unspecified	DFCI-ONCOPANEL-3.1	1	0	0	0	0	0	0	0	0	0	1	0.0200063	-0.000250063	0.088	EUR	No
genie_public	GENIE-DFCI-152945	GENIE-DFCI-152945-1525680	White	Male	78	78	Former	75	60+	Non-Small Cell Lung Cancer	Lung Adenocarcinoma	Adenocarcinoma	DFCI	Non-Spanish/non-Hispanic	10	1.32199	7.56435	LUAD	1	Primary	Primary tumor	DFCI-ONCOPANEL-3.1	1	0	0	0	0	0	0	0	0	0	1	0.0419589	0.0121055	1.01	EUR	Yes
genie_public	GENIE-DFCI-151343	GENIE-DFCI-151343-1844978	Other	Male	72	72	Former	62	60+	Non-Small Cell Lung Cancer	Lung Adenocarcinoma	Adenocarcinoma	DFCI	Non-Spanish/non-Hispanic	13	1.32199	9.83366	LUAD	1	Metastasis	Metastasis site unspecified	DFCI-ONCOPANEL-3.1	1	0	0	0	0	0	0	0	0	0	1	0.0585738	0.019039	0.1005	EUR	No
genie_public	GENIE-DFCI-150133	GENIE-DFCI-150133-1845029	White	Female	57	57	Former	15	1-15	Non-Small Cell Lung Cancer	Lung Adenocarcinoma	Adenocarcinoma	DFCI	Non-Spanish/non-Hispanic	10	1.32199	7.56435	LUAD	1	Primary	Primary tumor	DFCI-ONCOPANEL-3.1	1	0	0	0	0	0	0	0	0	0	1	-0.0385765	-0.0137778	0.149	EUR	No
genie_public	GENIE-DFCI-150060	GENIE-DFCI-150060-1672215	White	Female	56	56	Current	30	16-30	Non-Small Cell Lung Cancer	Lung Adenocarcinoma	Adenocarcinoma	DFCI	Non-Spanish/non-Hispanic	14	1.32199	10.5901	LUAD	1	Primary	Primary tumor	DFCI-ONCOPANEL-3.1	1	0	0	0	0	0	0	0	0	0	1	-0.0106465	0.0119789	0.3825	EUR	No
genie_public	GENIE-DFCI-148402	GENIE-DFCI-148402-2271413	White	Female	70	70	Former	35	31-45	Non-Small Cell Lung Cancer	Lung Adenocarcinoma	Adenocarcinoma	DFCI	Non-Spanish/non-Hispanic	7	1.32199	5.29505	LUAD	2	Primary	Primary tumor	DFCI-ONCOPANEL-3.1	1	0	0	0	0	0	0	0	0	0	1	0.0493612	-0.00688165	0.965	EUR	Yes
genie_public	GENIE-DFCI-148077	GENIE-DFCI-148077-2271357	White	Female	71	71	Former	44	31-45	Non-Small Cell Lung Cancer	Lung Adenocarcinoma	Adenocarcinoma	DFCI	Non-Spanish/non-Hispanic	14	1.32199	10.5901	LUAD	1	Primary	Primary tumor	DFCI-ONCOPANEL-3.1	1	0	0	0	0	0	0	0	0	0	1	-0.0208438	-0.00444499	0.44	EUR	No
genie_public	GENIE-DFCI-144485	GENIE-DFCI-144485-999909	White	Female	84	82	Former	4	1-15	Non-Small Cell Lung Cancer	Lung Adenocarcinoma	Adenocarcinoma	DFCI	Non-Spanish/non-Hispanic	6	1.32199	4.53861	LUAD	1	Primary	Primary tumor	DFCI-ONCOPANEL-3.1	1	0	0	0	0	0	0	0	0	0	1	-0.023924	-0.00335029	0.211	EUR	No
genie_public	GENIE-DFCI-143083	GENIE-DFCI-143083-1099568	White	Female	60	60	Current	90	60+	Non-Small Cell Lung Cancer	Lung Adenocarcinoma	Adenocarcinoma	DFCI	Non-Spanish/non-Hispanic	29	1.32199	21.9366	LUAD	1	Primary	Primary tumor	DFCI-ONCOPANEL-3.1	1	0	0	0	0	0	0	0	0	0	1	0.0370874	0.0133079	0.79	EUR	Yes
genie_public	GENIE-DFCI-140480	GENIE-DFCI-140480-999567	White	Male	74	73	Former	15	1-15	Non-Small Cell Lung Cancer	Lung Adenocarcinoma	Adenocarcinoma	DFCI	Non-Spanish/non-Hispanic	7	1.32199	5.29505	LUAD	1	Primary	Primary tumor	DFCI-ONCOPANEL-3.1	1	0	0	0	0	0	0	0	0	0	1	0.0267215	0.0283433	0.093	EUR	No
genie_public	GENIE-DFCI-138567	GENIE-DFCI-138567-999935	White	Female	63	63	Former	75	60+	Non-Small Cell Lung Cancer	Lung Adenocarcinoma	Adenocarcinoma	DFCI	Non-Spanish/non-Hispanic	24	1.32199	18.1544	LUAD	1	Primary	Primary tumor	DFCI-ONCOPANEL-3.1	1	0	0	0	0	0	0	0	0	0	1	-0.0159144	-0.00248672	0.1175	EUR	No
genie_public	GENIE-DFCI-137877	GENIE-DFCI-137877-1304496	White	Female	64	64	Former	18	16-30	Non-Small Cell Lung Cancer	Lung Adenocarcinoma	Adenocarcinoma	DFCI	Non-Spanish/non-Hispanic	12	1.32199	9.07722	LUAD	1	Primary	Primary tumor	DFCI-ONCOPANEL-3.1	1	0	0	0	0	0	0	0	0	0	1	-0.0355624	-0.0114722	0.341	EUR	No
genie_public	GENIE-DFCI-137856	GENIE-DFCI-137856-1358649	White	Female	58	58	Former	40	31-45	Non-Small Cell Lung Cancer	Lung Adenocarcinoma	Adenocarcinoma	DFCI	Non-Spanish/non-Hispanic	23	1.32199	17.398	LUAD	1	Metastasis	Metastasis site unspecified	DFCI-ONCOPANEL-3.1	1	0	0	0	0	0	0	0	0	0	1	0.856796	-0.00843118	N/A	AFR	N/A
genie_public	GENIE-DFCI-137840	GENIE-DFCI-137840-1304417	White	Female	75	75	Former	20	16-30	Non-Small Cell Lung Cancer	Poorly Differentiated Non-Small Cell Lung Cancer	Other	DFCI	Non-Spanish/non-Hispanic	26	1.32199	19.6673	NSCLCPD	1	Primary	Primary tumor	DFCI-ONCOPANEL-3.1	1	0	0	0	0	0	0	0	0	0	1	-0.0212074	-0.0191557	0.3355	EUR	No
genie_public	GENIE-DFCI-137439	GENIE-DFCI-137439-1304480	White	Female	45	45	Current	30	16-30	Non-Small Cell Lung Cancer	Lung Adenocarcinoma	Adenocarcinoma	DFCI	Non-Spanish/non-Hispanic	19	1.32199	14.3723	LUAD	1	Primary	Primary tumor	DFCI-ONCOPANEL-3.1	1	0	0	0	0	0	0	0	0	0	1	0.0374827	0.0169972	0.1765	EUR	No
genie_public	GENIE-DFCI-137390	GENIE-DFCI-137390-1252021	White	Female	61	61	Current	20	16-30	Non-Small Cell Lung Cancer	Lung Adenocarcinoma	Adenocarcinoma	DFCI	Non-Spanish/non-Hispanic	10	1.32199	7.56435	LUAD	1	Metastasis	Metastasis site unspecified	DFCI-ONCOPANEL-3.1	1	0	0	0	0	0	0	0	0	0	1	-0.00887803	-0.00924853	0.337	EUR	No
genie_public	GENIE-DFCI-136975	GENIE-DFCI-136975-1200728	White	Male	68	68	Former	100	60+	Non-Small Cell Lung Cancer	Lung Adenocarcinoma	Adenocarcinoma	DFCI	Non-Spanish/non-Hispanic	13	1.32199	9.83366	LUAD	1	Primary	Primary tumor	DFCI-ONCOPANEL-3.1	1	0	0	0	0	0	0	0	0	0	1	-0.010801	0.0145849	0.287	EUR	No
genie_public	GENIE-DFCI-136929	GENIE-DFCI-136929-1251940	White	Female	70	70	Former	15	1-15	Non-Small Cell Lung Cancer	Lung Adenocarcinoma	Adenocarcinoma	DFCI	Non-Spanish/non-Hispanic	10	1.32199	7.56435	LUAD	1	Primary	Primary tumor	DFCI-ONCOPANEL-3.1	1	0	0	0	0	0	0	0	0	0	1	-0.0223133	-0.011745	0.2555	EUR	No
genie_public	GENIE-DFCI-136500	GENIE-DFCI-136500-1251916	White	Female	89	89	Former	40	31-45	Non-Small Cell Lung Cancer	Lung Adenocarcinoma	Adenocarcinoma	DFCI	Non-Spanish/non-Hispanic	30	1.32199	22.6931	LUAD	2	Primary	Primary tumor	DFCI-ONCOPANEL-3.1	1	0	0	0	0	0	0	0	0	0	1	-0.0179174	0.00812213	0.274	EUR	No
genie_public	GENIE-DFCI-136473	GENIE-DFCI-136473-999849	White	Male	50	50	Former	40	31-45	Non-Small Cell Lung Cancer	Lung Adenocarcinoma	Adenocarcinoma	DFCI	Non-Spanish/non-Hispanic	17	1.32199	12.8594	LUAD	1	Metastasis	Metastasis site unspecified	DFCI-ONCOPANEL-3.1	1	0	0	0	0	0	0	0	0	0	1	-0.000303726	-0.00550114	0.222	EUR	No
genie_public	GENIE-DFCI-136468	GENIE-DFCI-136468-1049738	White	Female	77	77	Former	60	60+	Non-Small Cell Lung Cancer	Lung Adenocarcinoma	Adenocarcinoma	DFCI	Non-Spanish/non-Hispanic	11	1.32199	8.32079	LUAD	1	Metastasis	Metastasis site unspecified	DFCI-ONCOPANEL-3.1	1	0	0	0	0	0	0	0	0	0	1	-0.013762	0.00570481	0.242	EUR	No
genie_public	GENIE-DFCI-136467	GENIE-DFCI-136467-1099688	White	Female	85	85	Former	6.25	1-15	Non-Small Cell Lung Cancer	Lung Adenocarcinoma	Adenocarcinoma	DFCI	Non-Spanish/non-Hispanic	15	1.32199	11.3465	LUAD	2	Primary	Primary tumor	DFCI-ONCOPANEL-3.1	1	0	0	0	0	0	0	0	0	0	1	-0.015464	0.000940118	0.2335	EUR	No
genie_public	GENIE-DFCI-136032	GENIE-DFCI-136032-1149598	Black	Female	58	58	Former	37	31-45	Non-Small Cell Lung Cancer	Lung Adenocarcinoma	Adenocarcinoma	DFCI	Non-Spanish/non-Hispanic	22	1.32199	16.6416	LUAD	1	Primary	Primary tumor	DFCI-ONCOPANEL-3.1	1	0	0	0	0	0	0	0	0	0	1	0.42282	-0.0107398	N/A	AFR	N/A
genie_public	GENIE-DFCI-136025	GENIE-DFCI-136025-1049700	White	Female	56	56	Former	36	31-45	Non-Small Cell Lung Cancer	Lung Adenocarcinoma	Adenocarcinoma	DFCI	Non-Spanish/non-Hispanic	15	1.32199	11.3465	LUAD	1	Primary	Primary tumor	DFCI-ONCOPANEL-3.1	1	0	0	0	0	0	0	0	0	0	1	-0.0305779	-0.00657644	0.2925	EUR	No
genie_public	GENIE-DFCI-135662	GENIE-DFCI-135662-999974	White	Male	54	54	Current	17	16-30	Non-Small Cell Lung Cancer	Lung Adenocarcinoma	Adenocarcinoma	DFCI	Non-Spanish/non-Hispanic	22	1.32199	16.6416	LUAD	1	Primary	Primary tumor	DFCI-ONCOPANEL-3.1	1	0	0	0	0	0	0	0	0	0	1	0.0571245	0.0850039	0.38	EUR	No
genie_public	GENIE-DFCI-134704	GENIE-DFCI-134704-1358821	White	Male	73	73	Former	50	46-59	Non-Small Cell Lung Cancer	Lung Adenocarcinoma	Adenocarcinoma	DFCI	Non-Spanish/non-Hispanic	12	1.32199	9.07722	LUAD	1	Not Applicable or Heme	Not applicable or hematologic malignancy	DFCI-ONCOPANEL-3.1	1	0	0	0	0	0	0	0	0	0	1	-0.0375349	0.00134132	0.2445	EUR	No
genie_public	GENIE-DFCI-132598	GENIE-DFCI-132598-1414150	White	Female	50	50	Current	45	31-45	Non-Small Cell Lung Cancer	Non-Small Cell Lung Cancer	Other	DFCI	Non-Spanish/non-Hispanic	14	1.32199	10.5901	NSCLC	1	Not Applicable or Heme	Not applicable or hematologic malignancy	DFCI-ONCOPANEL-3.1	1	0	0	0	0	0	0	0	0	0	1	0.0298193	0.0103901	0.1925	EUR	No
genie_public	GENIE-DFCI-132257	GENIE-DFCI-132257-1413897	White	Male	67	67	Former	40	31-45	Non-Small Cell Lung Cancer	Non-Small Cell Lung Cancer	Other	DFCI	Non-Spanish/non-Hispanic	12	1.32199	9.07722	NSCLC	1	Primary	Primary tumor	DFCI-ONCOPANEL-3.1	1	0	0	0	0	0	0	0	0	0	1	0.0324745	0.00810826	0.1045	EUR	No
genie_public	GENIE-DFCI-126320	GENIE-DFCI-126320-1283195	White	Female	55	55	Former	70	60+	Non-Small Cell Lung Cancer	Lung Adenocarcinoma	Adenocarcinoma	DFCI	Non-Spanish/non-Hispanic	10	0.757787	13.1963	LUAD	1	Not Applicable or Heme	Not applicable or hematologic malignancy	DFCI-ONCOPANEL-1	1	0	0	0	0	0	0	0	0	0	1	0.015431	0.0259945	0.072	EUR	No
genie_public	GENIE-DFCI-124783	GENIE-DFCI-124783-1251829	Other	Female	74	74	Never	0	0	Non-Small Cell Lung Cancer	Lung Adenocarcinoma	Adenocarcinoma	DFCI	Non-Spanish/non-Hispanic	26	1.32199	19.6673	LUAD	1	Not Applicable or Heme	Not applicable or hematologic malignancy	DFCI-ONCOPANEL-3.1	1	0	0	0	0	0	0	0	0	0	1	-0.0247015	0.0081977	0.215	EUR	No
genie_public	GENIE-DFCI-124368	GENIE-DFCI-124368-1358803	White	Male	70	65	Former	30	16-30	Non-Small Cell Lung Cancer	Lung Adenocarcinoma	Adenocarcinoma	DFCI	Spanish/Hispanic	30	1.32199	22.6931	LUAD	1	Metastasis	Metastasis site unspecified	DFCI-ONCOPANEL-3.1	1	0	0	0	0	0	0	0	0	0	1	0.10844	0.0971225	0.314	EUR	No
genie_public	GENIE-DFCI-123248	GENIE-DFCI-123248-1304567	White	Male	70	70	Current	50	46-59	Non-Small Cell Lung Cancer	Poorly Differentiated Non-Small Cell Lung Cancer	Other	DFCI	Non-Spanish/non-Hispanic	19	1.32199	14.3723	NSCLCPD	1	Metastasis	Metastasis site unspecified	DFCI-ONCOPANEL-3.1	1	0	0	0	0	0	0	0	0	0	1	-0.0350316	0.00642347	0.2795	EUR	No
genie_public	GENIE-DFCI-122750	GENIE-DFCI-122750-1358890	White	Female	75	75	Former	40	31-45	Non-Small Cell Lung Cancer	Lung Adenocarcinoma	Adenocarcinoma	DFCI	Non-Spanish/non-Hispanic	11	1.32199	8.32079	LUAD	1	Primary	Primary tumor	DFCI-ONCOPANEL-3.1	1	0	0	0	0	0	0	0	0	0	1	-0.0338932	-0.00364836	0.2375	EUR	No
genie_public	GENIE-DFCI-121722	GENIE-DFCI-121722-1303863	White	Female	79	79	Former	2.5	1-15	Non-Small Cell Lung Cancer	Lung Adenocarcinoma	Adenocarcinoma	DFCI	Non-Spanish/non-Hispanic	4	1.32199	3.02574	LUAD	1	Primary	Primary tumor	DFCI-ONCOPANEL-3.1	1	0	0	0	0	0	0	0	0	0	1	-0.0215602	0.00619767	0.174	EUR	No
genie_public	GENIE-DFCI-121678	GENIE-DFCI-121678-1149912	White	Female	57	57	Current	30	16-30	Non-Small Cell Lung Cancer	Lung Adenocarcinoma	Adenocarcinoma	DFCI	Non-Spanish/non-Hispanic	16	1.32199	12.103	LUAD	1	Primary	Primary tumor	DFCI-ONCOPANEL-3.1	1	0	0	0	0	0	0	0	0	0	1	0.0287046	0.0420324	1	EUR	Yes
genie_public	GENIE-DFCI-121596	GENIE-DFCI-121596-2149970	White	Female	85	85	Former	40	31-45	Non-Small Cell Lung Cancer	Lung Adenocarcinoma	Adenocarcinoma	DFCI	Non-Spanish/non-Hispanic	16	1.32199	12.103	LUAD	2	Primary	Primary tumor	DFCI-ONCOPANEL-3.1	1	0	0	0	0	0	0	0	0	0	1	0.032092	-0.0144186	-1.965e-05	EUR	No
genie_public	GENIE-DFCI-120550	GENIE-DFCI-120550-3170195	White	Female	56	56	Current	20	16-30	Non-Small Cell Lung Cancer	Lung Adenocarcinoma	Adenocarcinoma	DFCI	Non-Spanish/non-Hispanic	14	1.32199	10.5901	LUAD	2	Primary	Primary tumor	DFCI-ONCOPANEL-3.1	1	0	0	0	0	0	0	0	0	0	1	-0.0108823	0.00797537	0.2385	EUR	No
genie_public	GENIE-DFCI-119282	GENIE-DFCI-119282-999911	White	Female	79	74	Former	15	1-15	Non-Small Cell Lung Cancer	Lung Adenocarcinoma	Adenocarcinoma	DFCI	Non-Spanish/non-Hispanic	15	1.32199	11.3465	LUAD	1	Metastasis	Metastasis site unspecified	DFCI-ONCOPANEL-3.1	1	0	0	0	0	0	0	0	0	0	1	0.0230315	0.0199596	0.117	EUR	No
genie_public	GENIE-DFCI-118444	GENIE-DFCI-118444-853391	White	Female	46	46	Former	40	31-45	Non-Small Cell Lung Cancer	Lung Adenocarcinoma	Adenocarcinoma	DFCI	Non-Spanish/non-Hispanic	15	1.32199	11.3465	LUAD	1	Primary	Primary tumor	DFCI-ONCOPANEL-3	1	0	0	0	0	0	0	0	0	0	1	0.0119043	0.0314995	0.3245	EUR	No
genie_public	GENIE-DFCI-118389	GENIE-DFCI-118389-950846	White	Female	44	44	Current	32	31-45	Non-Small Cell Lung Cancer	Lung Adenocarcinoma	Adenocarcinoma	DFCI	Non-Spanish/non-Hispanic	20	1.32199	15.1287	LUAD	1	Metastasis	Metastasis site unspecified	DFCI-ONCOPANEL-3.1	1	0	0	0	0	0	0	0	0	0	1	-0.0313514	-0.00827086	0.1605	EUR	No
genie_public	GENIE-DFCI-118012	GENIE-DFCI-118012-757692	White	Male	62	62	Former	25	16-30	Non-Small Cell Lung Cancer	Lung Adenocarcinoma	Adenocarcinoma	DFCI	Non-Spanish/non-Hispanic	9	1.32199	6.80792	LUAD	1	Metastasis	Metastasis site unspecified	DFCI-ONCOPANEL-3	1	0	0	0	0	0	0	0	0	0	1	-0.00216785	0.0183219	0.3515	EUR	No
genie_public	GENIE-DFCI-117915	GENIE-DFCI-117915-853486	Asian	Male	55	53	Current	70	60+	Non-Small Cell Lung Cancer	Lung Adenocarcinoma	Adenocarcinoma	DFCI	Non-Spanish/non-Hispanic	10	1.32199	7.56435	LUAD	1	Primary	Primary tumor	DFCI-ONCOPANEL-3	1	0	0	0	0	0	0	0	0	0	1	-0.022535	0.880813	N/A	ASI	N/A
genie_public	GENIE-DFCI-116168	GENIE-DFCI-116168-1358669	White	Male	53	51	Current	60	60+	Non-Small Cell Lung Cancer	Lung Adenocarcinoma	Adenocarcinoma	DFCI	Non-Spanish/non-Hispanic	16	1.32199	12.103	LUAD	1	Metastasis	Metastasis site unspecified	DFCI-ONCOPANEL-3.1	1	0	0	0	0	0	0	0	0	0	1	-0.0240015	0.00191609	0.314	EUR	No
genie_public	GENIE-DFCI-113590	GENIE-DFCI-113590-950551	White	Female	67	67	Former	12.5	1-15	Non-Small Cell Lung Cancer	Lung Adenocarcinoma	Adenocarcinoma	DFCI	Non-Spanish/non-Hispanic	10	1.32199	7.56435	LUAD	1	Primary	Primary tumor	DFCI-ONCOPANEL-3.1	1	0	0	0	0	0	0	0	0	0	1	-0.0220786	-0.0147227	0.125	EUR	No
genie_public	GENIE-DFCI-111898	GENIE-DFCI-111898-805243	White	Female	61	60	Current	45	31-45	Non-Small Cell Lung Cancer	Lung Adenocarcinoma	Adenocarcinoma	DFCI	Non-Spanish/non-Hispanic	12	1.32199	9.07722	LUAD	1	Primary	Primary tumor	DFCI-ONCOPANEL-3	1	0	0	0	0	0	0	0	0	0	1	-0.0188926	0.0230252	0.2095	EUR	No
genie_public	GENIE-DFCI-111518	GENIE-DFCI-111518-710787	White	Female	68	68	Former	25	16-30	Non-Small Cell Lung Cancer	Non-Small Cell Lung Cancer	Other	DFCI	Non-Spanish/non-Hispanic	20	1.32199	15.1287	NSCLC	1	Metastasis	Metastasis site unspecified	DFCI-ONCOPANEL-3	1	0	0	0	0	0	0	0	0	0	1	0.00715819	0.00969863	0.213	EUR	No
genie_public	GENIE-DFCI-111510	GENIE-DFCI-111510-805251	White	Male	80	80	Current	70	60+	Non-Small Cell Lung Cancer	Lung Adenocarcinoma	Adenocarcinoma	DFCI	Non-Spanish/non-Hispanic	21	1.32199	15.8851	LUAD	1	Primary	Primary tumor	DFCI-ONCOPANEL-3	1	0	0	0	0	0	0	0	0	0	1	-0.0209739	-0.014219	0.2975	EUR	No
genie_public	GENIE-DFCI-111327	GENIE-DFCI-111327-526597	White	Male	66	65	Never	0	0	Non-Small Cell Lung Cancer	Lung Adenocarcinoma	Adenocarcinoma	DFCI	Non-Spanish/non-Hispanic	11	1.32199	8.32079	LUAD	1	Metastasis	Metastasis site unspecified	DFCI-ONCOPANEL-3	1	0	0	0	0	0	0	0	0	0	1	0.0280778	0.00674749	0.352	EUR	No
genie_public	GENIE-DFCI-111312	GENIE-DFCI-111312-481592	White	Female	68	68	Former	60	60+	Non-Small Cell Lung Cancer	Lung Adenocarcinoma	Adenocarcinoma	DFCI	Non-Spanish/non-Hispanic	16	1.32199	12.103	LUAD	2	Primary	Primary tumor	DFCI-ONCOPANEL-3	1	0	0	0	0	0	0	0	0	0	1	0.0195105	0.0287381	0.2655	EUR	No
genie_public	GENIE-DFCI-110612	GENIE-DFCI-110612-436581	White	Male	71	71	Current	150	60+	Non-Small Cell Lung Cancer	Lung Adenocarcinoma	Adenocarcinoma	DFCI	Non-Spanish/non-Hispanic	13	1.32199	9.83366	LUAD	1	Primary	Primary tumor	DFCI-ONCOPANEL-3	1	0	0	0	0	0	0	0	0	0	1	0.00553229	-0.00291213	0.318	EUR	No
genie_public	GENIE-DFCI-110249	GENIE-DFCI-110249-664233	White	Female	63	63	Former	30	16-30	Non-Small Cell Lung Cancer	Lung Adenocarcinoma	Adenocarcinoma	DFCI	Non-Spanish/non-Hispanic	13	1.32199	9.83366	LUAD	1	Metastasis	Metastasis site unspecified	DFCI-ONCOPANEL-3	1	0	0	0	0	0	0	0	0	0	1	0.0210577	0.004669	0.2985	EUR	No
genie_public	GENIE-DFCI-110189	GENIE-DFCI-110189-950835	White	Female	69	69	Former	3	1-15	Non-Small Cell Lung Cancer	Lung Adenocarcinoma	Adenocarcinoma	DFCI	Non-Spanish/non-Hispanic	14	1.32199	10.5901	LUAD	1	Metastasis	Metastasis site unspecified	DFCI-ONCOPANEL-3.1	1	0	0	0	0	0	0	0	0	0	1	-0.0408157	-0.0140493	0.19	EUR	No
genie_public	GENIE-DFCI-110165	GENIE-DFCI-110165-853503	White	Female	77	77	Former	20	16-30	Non-Small Cell Lung Cancer	Lung Adenocarcinoma	Adenocarcinoma	DFCI	Non-Spanish/non-Hispanic	17	1.32199	12.8594	LUAD	2	Primary	Primary tumor	DFCI-ONCOPANEL-3	1	0	0	0	0	0	0	0	0	0	1	-0.0244	-0.0298337	0.1235	EUR	No
genie_public	GENIE-DFCI-109709	GENIE-DFCI-109709-571526	White	Male	57	57	Former	20	16-30	Non-Small Cell Lung Cancer	Lung Adenocarcinoma	Adenocarcinoma	DFCI	Non-Spanish/non-Hispanic	9	1.32199	6.80792	LUAD	1	Metastasis	Metastasis site unspecified	DFCI-ONCOPANEL-3	1	0	0	0	0	0	0	0	0	0	1	0.00881062	0.00667381	0.312	EUR	No
genie_public	GENIE-DFCI-109282	GENIE-DFCI-109282-437154	White	Female	51	51	Current	20	16-30	Non-Small Cell Lung Cancer	Lung Adenocarcinoma	Adenocarcinoma	DFCI	Non-Spanish/non-Hispanic	7	1.32199	5.29505	LUAD	1	Metastasis	Metastasis site unspecified	DFCI-ONCOPANEL-3	1	0	0	0	0	0	0	0	0	0	1	0.0139704	0.0202981	0.199	EUR	No
genie_public	GENIE-DFCI-108838	GENIE-DFCI-108838-664193	White	Female	83	83	Former	30	16-30	Non-Small Cell Lung Cancer	Lung Adenocarcinoma	Adenocarcinoma	DFCI	Non-Spanish/non-Hispanic	6	1.32199	4.53861	LUAD	1	Primary	Primary tumor	DFCI-ONCOPANEL-3	1	0	0	0	0	0	0	0	0	0	1	0.0556815	0.0146291	0.815	EUR	Yes
genie_public	GENIE-DFCI-108464	GENIE-DFCI-108464-436839	White	Male	78	78	Former	20	16-30	Non-Small Cell Lung Cancer	Lung Adenocarcinoma	Adenocarcinoma	DFCI	Non-Spanish/non-Hispanic	13	1.32199	9.83366	LUAD	1	Metastasis	Metastasis site unspecified	DFCI-ONCOPANEL-3	1	0	0	0	0	0	0	0	0	0	1	0.00438686	0.00927097	0.2485	EUR	No
genie_public	GENIE-DFCI-107115	GENIE-DFCI-107115-853103	White	Male	57	57	Former	10	1-15	Non-Small Cell Lung Cancer	Non-Small Cell Lung Cancer	Other	DFCI	Non-Spanish/non-Hispanic	10	1.32199	7.56435	NSCLC	1	Primary	Primary tumor	DFCI-ONCOPANEL-3	1	0	0	0	0	0	0	0	0	0	1	0.0258839	0.0107847	0.2045	EUR	No
genie_public	GENIE-DFCI-106846	GENIE-DFCI-106846-853379	White	Female	53	52	Former	30	16-30	Non-Small Cell Lung Cancer	Lung Adenocarcinoma	Adenocarcinoma	DFCI	Non-Spanish/non-Hispanic	8	1.32199	6.05148	LUAD	1	Metastasis	Metastasis site unspecified	DFCI-ONCOPANEL-3	1	0	0	0	0	0	0	0	0	0	1	-0.00588217	-0.0284434	0.345	EUR	No
genie_public	GENIE-DFCI-106474	GENIE-DFCI-106474-805367	White	Male	85	78	Former	50	46-59	Non-Small Cell Lung Cancer	Lung Adenocarcinoma	Adenocarcinoma	DFCI	Non-Spanish/non-Hispanic	23	1.32199	17.398	LUAD	1	Metastasis	Metastasis site unspecified	DFCI-ONCOPANEL-3	1	0	0	0	0	0	0	0	0	0	1	0.0383139	0.021164	0.2105	EUR	No
genie_public	GENIE-DFCI-103447	GENIE-DFCI-103447-526571	White	Female	75	72	Former	32	31-45	Non-Small Cell Lung Cancer	Lung Adenocarcinoma	Adenocarcinoma	DFCI	Non-Spanish/non-Hispanic	18	1.32199	13.6158	LUAD	1	Primary	Primary tumor	DFCI-ONCOPANEL-3	1	0	0	0	0	0	0	0	0	0	1	0.0125842	0.0187936	0.3735	EUR	No
genie_public	GENIE-DFCI-102617	GENIE-DFCI-102617-571869	White	Male	64	62	Former	15	1-15	Non-Small Cell Lung Cancer	Lung Adenocarcinoma	Adenocarcinoma	DFCI	Non-Spanish/non-Hispanic	4	1.32199	3.02574	LUAD	1	Primary	Primary tumor	DFCI-ONCOPANEL-3	1	0	0	0	0	0	0	0	0	0	1	0.0582201	0.0356613	0.745	EUR	No
genie_public	GENIE-DFCI-102366	GENIE-DFCI-102366-571948	White	Female	64	60	Former	30	16-30	Non-Small Cell Lung Cancer	Lung Adenocarcinoma	Adenocarcinoma	DFCI	Non-Spanish/non-Hispanic	20	1.32199	15.1287	LUAD	1	Primary	Primary tumor	DFCI-ONCOPANEL-3	1	0	0	0	0	0	0	0	0	0	1	0.0260723	0.0152974	0.2755	EUR	No
genie_public	GENIE-DFCI-099707	GENIE-DFCI-099707-616843	White	Female	60	60	Former	43	31-45	Non-Small Cell Lung Cancer	Lung Adenocarcinoma	Adenocarcinoma	DFCI	Non-Spanish/non-Hispanic	11	1.32199	8.32079	LUAD	1	Primary	Primary tumor	DFCI-ONCOPANEL-3	1	0	0	0	0	0	0	0	0	0	1	0.0060742	0.0155974	0.2985	EUR	No
genie_public	GENIE-DFCI-099115	GENIE-DFCI-099115-805347	White	Female	59	55	Current	20	16-30	Non-Small Cell Lung Cancer	Lung Adenocarcinoma	Adenocarcinoma	DFCI	Non-Spanish/non-Hispanic	22	1.32199	16.6416	LUAD	1	Metastasis	Metastasis site unspecified	DFCI-ONCOPANEL-3	1	0	0	0	0	0	0	0	0	0	1	0.0519166	0.0313593	0.725	EUR	No
genie_public	GENIE-DFCI-097796	GENIE-DFCI-097796-436897	White	Male	75	67	Former	20	16-30	Non-Small Cell Lung Cancer	Lung Adenocarcinoma	Adenocarcinoma	DFCI	Non-Spanish/non-Hispanic	6	1.32199	4.53861	LUAD	1	Metastasis	Metastasis site unspecified	DFCI-ONCOPANEL-3	1	0	0	0	0	0	0	0	0	0	1	0.0458151	0.0201255	0.72	EUR	No
genie_public	GENIE-DFCI-096961	GENIE-DFCI-096961-901969	White	Female	76	76	Former	15	1-15	Non-Small Cell Lung Cancer	Non-Small Cell Lung Cancer	Other	DFCI	Non-Spanish/non-Hispanic	25	1.32199	18.9109	NSCLC	1	Metastasis	Metastasis site unspecified	DFCI-ONCOPANEL-3	1	0	0	0	0	0	0	0	0	0	1	0.000536043	-0.00129755	0.22	EUR	No
genie_public	GENIE-DFCI-096567	GENIE-DFCI-096567-710834	White	Female	74	64	Former	96	60+	Non-Small Cell Lung Cancer	Lung Adenocarcinoma	Adenocarcinoma	DFCI	Non-Spanish/non-Hispanic	21	1.32199	15.8851	LUAD	1	Primary	Primary tumor	DFCI-ONCOPANEL-3	1	0	0	0	0	0	0	0	0	0	1	0.0308766	0.0284883	0.2965	EUR	No
genie_public	GENIE-DFCI-096366	GENIE-DFCI-096366-663961	White	Female	68	68	Never	0	0	Non-Small Cell Lung Cancer	Lung Adenocarcinoma	Adenocarcinoma	DFCI	Non-Spanish/non-Hispanic	11	1.32199	8.32079	LUAD	1	Metastasis	Metastasis site unspecified	DFCI-ONCOPANEL-3	1	0	0	0	0	0	0	0	0	0	1	0.0446175	0.0293592	0.73	EUR	No
genie_public	GENIE-DFCI-093548	GENIE-DFCI-093548-950825	White	Male	77	77	Former	120	60+	Non-Small Cell Lung Cancer	Lung Adenocarcinoma	Adenocarcinoma	DFCI	Non-Spanish/non-Hispanic	21	1.32199	15.8851	LUAD	1	Metastasis	Metastasis site unspecified	DFCI-ONCOPANEL-3.1	1	0	0	0	0	0	0	0	0	0	1	-0.0250903	-0.00743162	0.133	EUR	No
genie_public	GENIE-DFCI-092494	GENIE-DFCI-092494-282058	White	Male	80	80	Former	45	31-45	Non-Small Cell Lung Cancer	Lung Adenocarcinoma	Adenocarcinoma	DFCI	Non-Spanish/non-Hispanic	12	1.32199	9.07722	LUAD	1	Primary	Primary tumor	DFCI-ONCOPANEL-3	1	0	0	0	0	0	0	0	0	0	1	0.00561278	-0.0196747	0.229	EUR	No
genie_public	GENIE-DFCI-092204	GENIE-DFCI-092204-350895	White	Female	56	56	Former	30	16-30	Non-Small Cell Lung Cancer	Lung Adenocarcinoma	Adenocarcinoma	DFCI	Non-Spanish/non-Hispanic	21	1.32199	15.8851	LUAD	1	Primary	Primary tumor	DFCI-ONCOPANEL-3	1	0	0	0	0	0	0	0	0	0	1	-0.0108364	-0.00817822	0.256	EUR	No
genie_public	GENIE-DFCI-092100	GENIE-DFCI-092100-299200	White	Female	65	65	Former	30	16-30	Non-Small Cell Lung Cancer	Lung Adenocarcinoma	Adenocarcinoma	DFCI	Non-Spanish/non-Hispanic	16	1.32199	12.103	LUAD	1	Primary	Primary tumor	DFCI-ONCOPANEL-3	1	0	0	0	0	0	0	0	0	0	1	-0.00604903	0.00233997	0.1885	EUR	No
genie_public	GENIE-DFCI-091891	GENIE-DFCI-091891-350815	White	Female	68	68	Former	50	46-59	Non-Small Cell Lung Cancer	Lung Adenocarcinoma	Adenocarcinoma	DFCI	Non-Spanish/non-Hispanic	16	1.32199	12.103	LUAD	1	Primary	Primary tumor	DFCI-ONCOPANEL-3	1	0	0	0	0	0	0	0	0	0	1	-0.000484762	0.0100534	0.246	EUR	No
genie_public	GENIE-DFCI-091818	GENIE-DFCI-091818-350594	White	Male	73	71	Current	70	60+	Non-Small Cell Lung Cancer	Lung Adenocarcinoma	Adenocarcinoma	DFCI	Non-Spanish/non-Hispanic	16	1.32199	12.103	LUAD	1	Metastasis	Metastasis site unspecified	DFCI-ONCOPANEL-3	1	0	0	0	0	0	0	0	0	0	1	0.0618953	0.00876729	0.185	EUR	No
genie_public	GENIE-DFCI-091543	GENIE-DFCI-091543-350076	White	Female	62	62	Former	38	31-45	Non-Small Cell Lung Cancer	Lung Adenocarcinoma	Adenocarcinoma	DFCI	Non-Spanish/non-Hispanic	10	1.32199	7.56435	LUAD	1	Primary	Primary tumor	DFCI-ONCOPANEL-3	1	0	0	0	0	0	0	0	0	0	1	-0.0167065	0.00908285	0.261	EUR	No
genie_public	GENIE-DFCI-091173	GENIE-DFCI-091173-350124	White	Female	60	60	Current	35	31-45	Non-Small Cell Lung Cancer	Lung Adenocarcinoma	Adenocarcinoma	DFCI	Non-Spanish/non-Hispanic	18	1.32199	13.6158	LUAD	1	Metastasis	Metastasis site unspecified	DFCI-ONCOPANEL-3	1	0	0	0	0	0	0	0	0	0	1	0.00331869	-0.00137843	0.187	EUR	No
genie_public	GENIE-DFCI-090831	GENIE-DFCI-090831-299026	White	Female	51	51	Former	25	16-30	Non-Small Cell Lung Cancer	Non-Small Cell Lung Cancer	Other	DFCI	Non-Spanish/non-Hispanic	41	1.32199	31.0139	NSCLC	1	Primary	Primary tumor	DFCI-ONCOPANEL-3	1	0	0	0	0	0	0	0	0	0	1	0.00836262	0.00726648	0.166	EUR	No
genie_public	GENIE-DFCI-090232	GENIE-DFCI-090232-315986	Asian	Male	77	77	Current	25	16-30	Non-Small Cell Lung Cancer	Lung Adenocarcinoma	Adenocarcinoma	DFCI	Non-Spanish/non-Hispanic	15	1.32199	11.3465	LUAD	1	Metastasis	Metastasis site unspecified	DFCI-ONCOPANEL-3	1	0	0	0	0	0	0	0	0	0	1	-0.03011	0.880278	N/A	ASI	N/A
genie_public	GENIE-DFCI-090219	GENIE-DFCI-090219-332933	White	Female	68	68	Former	23	16-30	Non-Small Cell Lung Cancer	Lung Adenocarcinoma	Adenocarcinoma	DFCI	Non-Spanish/non-Hispanic	18	1.32199	13.6158	LUAD	1	Primary	Primary tumor	DFCI-ONCOPANEL-3	1	0	0	0	0	0	0	0	0	0	1	0.00571307	0.00339575	0.261	EUR	No
genie_public	GENIE-DFCI-090157	GENIE-DFCI-090157-298577	White	Female	71	71	Former	34	31-45	Non-Small Cell Lung Cancer	Lung Adenocarcinoma	Adenocarcinoma	DFCI	Non-Spanish/non-Hispanic	6	1.32199	4.53861	LUAD	1	Primary	Primary tumor	DFCI-ONCOPANEL-3	1	0	0	0	0	0	0	0	0	0	1	0.0404671	0.0189822	0.855	EUR	Yes
genie_public	GENIE-DFCI-090123	GENIE-DFCI-090123-350673	White	Male	82	81	Former	55	46-59	Non-Small Cell Lung Cancer	Lung Adenocarcinoma	Adenocarcinoma	DFCI	Non-Spanish/non-Hispanic	14	1.32199	10.5901	LUAD	1	Primary	Primary tumor	DFCI-ONCOPANEL-3	1	0	0	0	0	0	0	0	0	0	1	-0.0134167	-0.0154717	0.2835	EUR	No
genie_public	GENIE-DFCI-090054	GENIE-DFCI-090054-350622	White	Female	56	55	Former	40	31-45	Non-Small Cell Lung Cancer	Lung Adenocarcinoma	Adenocarcinoma	DFCI	Non-Spanish/non-Hispanic	7	1.32199	5.29505	LUAD	1	Primary	Primary tumor	DFCI-ONCOPANEL-3	1	0	0	0	0	0	0	0	0	0	1	0.034455	-0.0126441	0.1535	EUR	No
genie_public	GENIE-DFCI-089903	GENIE-DFCI-089903-266332	White	Female	82	82	Former	64	60+	Non-Small Cell Lung Cancer	Lung Adenocarcinoma	Adenocarcinoma	DFCI	Non-Spanish/non-Hispanic	13	1.32199	9.83366	LUAD	1	Primary	Primary tumor	DFCI-ONCOPANEL-3	1	0	0	0	0	0	0	0	0	0	1	0.033502	0.003477	0.129	EUR	No
genie_public	GENIE-DFCI-089877	GENIE-DFCI-089877-282544	White	Male	61	61	Current	80	60+	Non-Small Cell Lung Cancer	Lung Adenocarcinoma	Adenocarcinoma	DFCI	Non-Spanish/non-Hispanic	13	1.32199	9.83366	LUAD	1	Metastasis	Metastasis site unspecified	DFCI-ONCOPANEL-3	1	0	0	0	0	0	0	0	0	0	1	0.0537912	0.00739095	0.1195	EUR	No
genie_public	GENIE-DFCI-089765	GENIE-DFCI-089765-332935	White	Male	74	74	Former	90	60+	Non-Small Cell Lung Cancer	Lung Adenocarcinoma	Adenocarcinoma	DFCI	Non-Spanish/non-Hispanic	8	1.32199	6.05148	LUAD	1	Primary	Primary tumor	DFCI-ONCOPANEL-3	1	0	0	0	0	0	0	0	0	0	1	-0.0154018	0.00528021	0.269	EUR	No
genie_public	GENIE-DFCI-089539	GENIE-DFCI-089539-266310	White	Female	48	48	Former	15	1-15	Non-Small Cell Lung Cancer	Lung Adenocarcinoma	Adenocarcinoma	DFCI	Non-Spanish/non-Hispanic	15	1.32199	11.3465	LUAD	1	Metastasis	Metastasis site unspecified	DFCI-ONCOPANEL-3	1	0	0	0	0	0	0	0	0	0	1	0.0171174	0.0174997	0.299	EUR	No
genie_public	GENIE-DFCI-084936	GENIE-DFCI-084936-350485	White	Female	77	75	Former	20	16-30	Non-Small Cell Lung Cancer	Lung Adenocarcinoma	Adenocarcinoma	DFCI	Non-Spanish/non-Hispanic	15	1.32199	11.3465	LUAD	1	Primary	Primary tumor	DFCI-ONCOPANEL-3	1	0	0	0	0	0	0	0	0	0	1	0.000862647	0.00770243	0.295	EUR	No
genie_public	GENIE-DFCI-084741	GENIE-DFCI-084741-298238	White	Male	66	66	Former	45	31-45	Non-Small Cell Lung Cancer	Lung Adenocarcinoma	Adenocarcinoma	DFCI	Non-Spanish/non-Hispanic	16	1.32199	12.103	LUAD	1	Primary	Primary tumor	DFCI-ONCOPANEL-3	1	0	0	0	0	0	0	0	0	0	1	-0.00881116	-0.00124302	0.2985	EUR	No
genie_public	GENIE-DFCI-084708	GENIE-DFCI-084708-349942	White	Female	70	70	Former	10	1-15	Non-Small Cell Lung Cancer	Lung Adenocarcinoma	Adenocarcinoma	DFCI	Non-Spanish/non-Hispanic	10	1.32199	7.56435	LUAD	1	Primary	Primary tumor	DFCI-ONCOPANEL-3	1	0	0	0	0	0	0	0	0	0	1	-0.00346531	0.00172109	0.2945	EUR	No
genie_public	GENIE-DFCI-083773	GENIE-DFCI-083773-282615	White	Female	84	83	Former	60	60+	Non-Small Cell Lung Cancer	Lung Adenocarcinoma	Adenocarcinoma	DFCI	Non-Spanish/non-Hispanic	18	1.32199	13.6158	LUAD	1	Primary	Primary tumor	DFCI-ONCOPANEL-3	1	0	0	0	0	0	0	0	0	0	1	0.0526339	0.0197809	0.955	EUR	Yes
genie_public	GENIE-DFCI-079773	GENIE-DFCI-079773-332898	White	Male	58	58	Current	60	60+	Non-Small Cell Lung Cancer	Non-Small Cell Lung Cancer	Other	DFCI	Non-Spanish/non-Hispanic	29	1.32199	21.9366	NSCLC	1	Primary	Primary tumor	DFCI-ONCOPANEL-3	1	0	0	0	0	0	0	0	0	0	1	0.0171378	-0.0165821	0.289	EUR	No
genie_public	GENIE-DFCI-076947	GENIE-DFCI-076947-266035	White	Male	76	76	Former	30	16-30	Non-Small Cell Lung Cancer	Lung Adenocarcinoma	Adenocarcinoma	DFCI	Non-Spanish/non-Hispanic	27	1.32199	20.4238	LUAD	1	Primary	Primary tumor	DFCI-ONCOPANEL-3	1	0	0	0	0	0	0	0	0	0	1	0.0166856	0.00166575	0.0625	EUR	No
genie_public	GENIE-DFCI-076483	GENIE-DFCI-076483-332894	White	Female	56	56	Former	19	16-30	Non-Small Cell Lung Cancer	Lung Adenocarcinoma	Adenocarcinoma	DFCI	Non-Spanish/non-Hispanic	9	1.32199	6.80792	LUAD	1	Primary	Primary tumor	DFCI-ONCOPANEL-3	1	0	0	0	0	0	0	0	0	0	1	0.0482499	0.0200604	0.865	EUR	Yes
genie_public	GENIE-DFCI-076058	GENIE-DFCI-076058-3446409	White	Female	63	63	Former	40	31-45	Non-Small Cell Lung Cancer	Lung Adenocarcinoma	Adenocarcinoma	DFCI	Non-Spanish/non-Hispanic	26	1.32199	19.6673	LUAD	2	Primary	Primary tumor	DFCI-ONCOPANEL-3.1	1	0	0	0	0	0	0	0	0	0	1	-0.023107	0.0418425	0.2355	EUR	No
genie_public	GENIE-DFCI-076013	GENIE-DFCI-076013-282531	White	Female	68	68	Former	22	16-30	Non-Small Cell Lung Cancer	Lung Adenocarcinoma	Adenocarcinoma	DFCI	Non-Spanish/non-Hispanic	13	1.32199	9.83366	LUAD	1	Primary	Primary tumor	DFCI-ONCOPANEL-3	1	0	0	0	0	0	0	0	0	0	1	-0.0140801	0.0140354	0.2995	EUR	No
genie_public	GENIE-DFCI-053387	GENIE-DFCI-053387-173787	White	Female	69	66	Current	40	31-45	Non-Small Cell Lung Cancer	Lung Adenocarcinoma	Adenocarcinoma	DFCI	Non-Spanish/non-Hispanic	16	1.32199	12.103	LUAD	1	Primary	Primary tumor	DFCI-ONCOPANEL-3	1	0	0	0	0	0	0	0	0	0	1	0.00435678	-0.000827994	0.1855	EUR	No
genie_public	GENIE-DFCI-052981	GENIE-DFCI-052981-218952	White	Male	57	57	Former	5	1-15	Non-Small Cell Lung Cancer	Lung Adenocarcinoma	Adenocarcinoma	DFCI	Non-Spanish/non-Hispanic	12	1.32199	9.07722	LUAD	1	Primary	Primary tumor	DFCI-ONCOPANEL-3	1	0	0	0	0	0	0	0	0	0	1	0.0419568	0.0003656	0.103	EUR	No
genie_public	GENIE-DFCI-052743	GENIE-DFCI-052743-188454	White	Female	71	70	Former	50	46-59	Non-Small Cell Lung Cancer	Lung Adenocarcinoma	Adenocarcinoma	DFCI	Non-Spanish/non-Hispanic	7	1.32199	5.29505	LUAD	1	Primary	Primary tumor	DFCI-ONCOPANEL-3	1	0	0	0	0	0	0	0	0	0	1	-0.0270583	0.00099186	0.131	EUR	No
genie_public	GENIE-DFCI-052532	GENIE-DFCI-052532-233353	White	Male	75	75	Former	40	31-45	Non-Small Cell Lung Cancer	Lung Adenocarcinoma	Adenocarcinoma	DFCI	Non-Spanish/non-Hispanic	8	1.32199	6.05148	LUAD	1	Primary	Primary tumor	DFCI-ONCOPANEL-3	1	0	0	0	0	0	0	0	0	0	1	-0.00716649	-0.000635331	0.302	EUR	No
genie_public	GENIE-DFCI-051845	GENIE-DFCI-051845-173569	White	Male	80	80	Former	22.5	16-30	Non-Small Cell Lung Cancer	Lung Adenocarcinoma	Adenocarcinoma	DFCI	Non-Spanish/non-Hispanic	15	1.32199	11.3465	LUAD	1	Primary	Primary tumor	DFCI-ONCOPANEL-3	1	0	0	0	0	0	0	0	0	0	1	0.0434975	0.0155043	0.165	EUR	No
genie_public	GENIE-DFCI-051419	GENIE-DFCI-051419-250229	White	Female	77	74	Former	60	60+	Non-Small Cell Lung Cancer	Lung Adenocarcinoma	Adenocarcinoma	DFCI	Non-Spanish/non-Hispanic	32	1.32199	24.2059	LUAD	1	Primary	Primary tumor	DFCI-ONCOPANEL-3	1	0	0	0	0	0	0	0	0	0	1	0.0386453	0.0122406	0.2655	EUR	No
genie_public	GENIE-DFCI-051223	GENIE-DFCI-051223-250043	White	Male	53	53	Former	38	31-45	Non-Small Cell Lung Cancer	Lung Squamous Cell Carcinoma	Squamous Cell Carcinoma	DFCI	Non-Spanish/non-Hispanic	18	1.32199	13.6158	LUSC	1	Primary	Primary tumor	DFCI-ONCOPANEL-3	1	0	0	0	0	0	0	0	0	0	1	0.00792236	-0.00514941	0.255	EUR	No
genie_public	GENIE-DFCI-051169	GENIE-DFCI-051169-250082	White	Female	64	64	Former	30	16-30	Non-Small Cell Lung Cancer	Lung Adenocarcinoma	Adenocarcinoma	DFCI	Non-Spanish/non-Hispanic	23	1.32199	17.398	LUAD	1	Metastasis	Metastasis site unspecified	DFCI-ONCOPANEL-3	1	0	0	0	0	0	0	0	0	0	1	0.0352437	0.0203877	0.02825	EUR	No
genie_public	GENIE-DFCI-051008	GENIE-DFCI-051008-218635	White	Female	61	61	Current	25	16-30	Non-Small Cell Lung Cancer	Lung Adenocarcinoma	Adenocarcinoma	DFCI	Non-Spanish/non-Hispanic	20	1.32199	15.1287	LUAD	1	Metastasis	Metastasis site unspecified	DFCI-ONCOPANEL-3	1	0	0	0	0	0	0	0	0	0	1	0.00951562	0.00865962	0.111	EUR	No
genie_public	GENIE-DFCI-050950	GENIE-DFCI-050950-218674	White	Female	63	63	Former	60	60+	Non-Small Cell Lung Cancer	Lung Adenocarcinoma	Adenocarcinoma	DFCI	Non-Spanish/non-Hispanic	19	1.32199	14.3723	LUAD	1	Metastasis	Metastasis site unspecified	DFCI-ONCOPANEL-3	1	0	0	0	0	0	0	0	0	0	1	-0.0169166	0.0268137	0.2735	EUR	No
genie_public	GENIE-DFCI-050802	GENIE-DFCI-050802-218657	White	Female	50	50	Current	12	1-15	Non-Small Cell Lung Cancer	Lung Adenocarcinoma	Adenocarcinoma	DFCI	Non-Spanish/non-Hispanic	22	1.32199	16.6416	LUAD	1	Metastasis	Metastasis site unspecified	DFCI-ONCOPANEL-3	1	0	0	0	0	0	0	0	0	0	1	-0.0158217	0.0995869	0.309	EUR	No
genie_public	GENIE-DFCI-050785	GENIE-DFCI-050785-218968	White	Male	74	74	Former	70	60+	Non-Small Cell Lung Cancer	Lung Adenocarcinoma	Adenocarcinoma	DFCI	Non-Spanish/non-Hispanic	12	1.32199	9.07722	LUAD	1	Primary	Primary tumor	DFCI-ONCOPANEL-3	1	0	0	0	0	0	0	0	0	0	1	-0.00721062	-0.00636035	0.3865	EUR	No
genie_public	GENIE-DFCI-050742	GENIE-DFCI-050742-250250	White	Male	70	70	Former	86	60+	Non-Small Cell Lung Cancer	Lung Squamous Cell Carcinoma	Squamous Cell Carcinoma	DFCI	Non-Spanish/non-Hispanic	6	1.32199	4.53861	LUSC	1	Primary	Primary tumor	DFCI-ONCOPANEL-3	1	0	0	0	0	0	0	0	0	0	1	-0.0104696	-0.0114691	0.242	EUR	No
genie_public	GENIE-DFCI-050712	GENIE-DFCI-050712-173751	White	Female	82	82	Former	31	31-45	Non-Small Cell Lung Cancer	Lung Adenocarcinoma	Adenocarcinoma	DFCI	Non-Spanish/non-Hispanic	26	1.32199	19.6673	LUAD	1	Primary	Primary tumor	DFCI-ONCOPANEL-3	1	0	0	0	0	0	0	0	0	0	1	0.0185903	0.0149988	0.239	EUR	No
genie_public	GENIE-DFCI-050704	GENIE-DFCI-050704-234241	White	Male	45	45	Former	12	1-15	Non-Small Cell Lung Cancer	Lung Adenocarcinoma	Adenocarcinoma	DFCI	Non-Spanish/non-Hispanic	15	1.32199	11.3465	LUAD	2	Metastasis	Metastasis site unspecified	DFCI-ONCOPANEL-3	1	0	0	0	0	0	0	0	0	0	1	-0.000872855	0.00356394	0.312	EUR	No
genie_public	GENIE-DFCI-046956	GENIE-DFCI-046956-218628	White	Female	68	68	Former	60	60+	Non-Small Cell Lung Cancer	Lung Adenocarcinoma	Adenocarcinoma	DFCI	Non-Spanish/non-Hispanic	12	1.32199	9.07722	LUAD	2	Primary	Primary tumor	DFCI-ONCOPANEL-3	1	0	0	0	0	0	0	0	0	0	1	-0.00881123	0.0266419	0.3215	EUR	No
genie_public	GENIE-DFCI-042509	GENIE-DFCI-042509-188462	White	Female	54	54	Former	49.5	46-59	Non-Small Cell Lung Cancer	Lung Adenocarcinoma	Adenocarcinoma	DFCI	Non-Spanish/non-Hispanic	11	1.32199	8.32079	LUAD	1	Primary	Primary tumor	DFCI-ONCOPANEL-3	1	0	0	0	0	0	0	0	0	0	1	-0.00684699	-0.000278961	0.2335	EUR	No
genie_public	GENIE-DFCI-041565	GENIE-DFCI-041565-217984	White	Male	63	63	Current	25.5	16-30	Non-Small Cell Lung Cancer	Lung Squamous Cell Carcinoma	Squamous Cell Carcinoma	DFCI	Non-Spanish/non-Hispanic	10	1.32199	7.56435	LUSC	1	Primary	Primary tumor	DFCI-ONCOPANEL-3	1	0	0	0	0	0	0	0	0	0	1	-0.0024029	0.00342097	0.206	EUR	No
genie_public	GENIE-DFCI-040848	GENIE-DFCI-040848-299160	White	Male	66	66	Never	0	0	Non-Small Cell Lung Cancer	Lung Adenocarcinoma	Adenocarcinoma	DFCI	Non-Spanish/non-Hispanic	6	1.32199	4.53861	LUAD	3	Primary	Primary tumor	DFCI-ONCOPANEL-3	1	0	0	0	0	0	0	0	0	0	1	-0.00872219	-0.00738908	0.236	EUR	No
genie_public	GENIE-DFCI-039033	GENIE-DFCI-039033-218911	White	Female	57	56	Former	35	31-45	Non-Small Cell Lung Cancer	Non-Small Cell Lung Cancer	Other	DFCI	Non-Spanish/non-Hispanic	11	1.32199	8.32079	NSCLC	1	Primary	Primary tumor	DFCI-ONCOPANEL-3	1	0	0	0	0	0	0	0	0	0	1	-0.0110831	-0.0198004	0.313	EUR	No
genie_public	GENIE-DFCI-038938	GENIE-DFCI-038938-250201	White	Female	78	78	Former	30	16-30	Non-Small Cell Lung Cancer	Non-Small Cell Lung Cancer	Other	DFCI	Non-Spanish/non-Hispanic	11	1.32199	8.32079	NSCLC	1	Primary	Primary tumor	DFCI-ONCOPANEL-3	1	0	0	0	0	0	0	0	0	0	1	0.0228251	0.00546547	0.323	EUR	No
genie_public	GENIE-DFCI-038728	GENIE-DFCI-038728-218929	White	Female	53	53	Former	30	16-30	Non-Small Cell Lung Cancer	Lung Adenocarcinoma	Adenocarcinoma	DFCI	Non-Spanish/non-Hispanic	7	1.32199	5.29505	LUAD	1	Primary	Primary tumor	DFCI-ONCOPANEL-3	1	0	0	0	0	0	0	0	0	0	1	-0.0165917	0.0104206	0.3525	EUR	No
genie_public	GENIE-DFCI-038675	GENIE-DFCI-038675-250200	White	Female	62	62	Former	20	16-30	Non-Small Cell Lung Cancer	Poorly Differentiated Non-Small Cell Lung Cancer	Other	DFCI	Non-Spanish/non-Hispanic	9	1.32199	6.80792	NSCLCPD	1	Primary	Primary tumor	DFCI-ONCOPANEL-3	1	0	0	0	0	0	0	0	0	0	1	0.0502775	0.0304517	0.685	EUR	No
genie_public	GENIE-DFCI-038021	GENIE-DFCI-038021-75023	White	Female	55	55	Former	40	31-45	Non-Small Cell Lung Cancer	Lung Adenocarcinoma	Adenocarcinoma	DFCI	Non-Spanish/non-Hispanic	37	1.32199	27.9881	LUAD	2	Primary	Primary tumor	DFCI-ONCOPANEL-3	1	0	0	0	0	0	0	0	0	0	1	0.0100455	0.019825	0.186	EUR	No
genie_public	GENIE-DFCI-037777	GENIE-DFCI-037777-48570	White	Male	69	69	Current	30	16-30	Non-Small Cell Lung Cancer	Lung Adenocarcinoma	Adenocarcinoma	DFCI	Non-Spanish/non-Hispanic	9	0.831033	10.8299	LUAD	1	Primary	Primary tumor	DFCI-ONCOPANEL-2	1	0	0	0	0	0	0	0	0	0	1	-0.027985	0.00587408	0.271	EUR	No
genie_public	GENIE-DFCI-037708	GENIE-DFCI-037708-158965	White	Male	55	55	Former	100	60+	Non-Small Cell Lung Cancer	Lung Adenocarcinoma	Adenocarcinoma	DFCI	Non-Spanish/non-Hispanic	12	1.32199	9.07722	LUAD	1	Primary	Primary tumor	DFCI-ONCOPANEL-3	1	0	0	0	0	1	0	0	0	0	2	-0.0188289	-0.0131201	0.3505	EUR	No
genie_public	GENIE-DFCI-037702	GENIE-DFCI-037702-159064	White	Female	49	49	Current	20	16-30	Non-Small Cell Lung Cancer	Lung Adenocarcinoma	Adenocarcinoma	DFCI	Non-Spanish/non-Hispanic	10	1.32199	7.56435	LUAD	1	Metastasis	Metastasis site unspecified	DFCI-ONCOPANEL-3	1	0	0	0	0	0	0	0	0	0	1	0.0098751	-0.000883439	0.4465	EUR	No
genie_public	GENIE-DFCI-037669	GENIE-DFCI-037669-159128	White	Female	63	62	Current	68	60+	Non-Small Cell Lung Cancer	Lung Adenocarcinoma	Adenocarcinoma	DFCI	Non-Spanish/non-Hispanic	20	1.32199	15.1287	LUAD	1	Metastasis	Metastasis site unspecified	DFCI-ONCOPANEL-3	1	0	0	0	0	0	0	0	0	0	1	0.0113853	-0.00402511	0.22	EUR	No
genie_public	GENIE-DFCI-037501	GENIE-DFCI-037501-159012	Black	Female	51	51	Former	12.5	1-15	Non-Small Cell Lung Cancer	Lung Adenocarcinoma	Adenocarcinoma	DFCI	Non-Spanish/non-Hispanic	8	1.32199	6.05148	LUAD	1	Metastasis	Metastasis site unspecified	DFCI-ONCOPANEL-3	1	0	0	0	0	0	0	0	0	0	1	0.678162	-0.000715004	N/A	AFR	N/A
genie_public	GENIE-DFCI-037273	GENIE-DFCI-037273-158602	White	Female	82	82	Former	15	1-15	Non-Small Cell Lung Cancer	Lung Adenocarcinoma	Adenocarcinoma	DFCI	Non-Spanish/non-Hispanic	25	1.32199	18.9109	LUAD	1	Primary	Primary tumor	DFCI-ONCOPANEL-3	1	0	0	0	0	0	0	0	0	0	1	-0.0176923	0.00997626	0.228	EUR	No
genie_public	GENIE-DFCI-037245	GENIE-DFCI-037245-130320	White	Male	68	67	Former	20	16-30	Non-Small Cell Lung Cancer	Lung Adenocarcinoma	Adenocarcinoma	DFCI	Non-Spanish/non-Hispanic	10	1.32199	7.56435	LUAD	1	Primary	Primary tumor	DFCI-ONCOPANEL-3	1	0	0	0	0	0	0	0	0	0	1	0.0155785	0.0150047	0.2025	EUR	No
genie_public	GENIE-DFCI-037196	GENIE-DFCI-037196-116193	Other	Male	60	60	Current	40	31-45	Non-Small Cell Lung Cancer	Lung Adenocarcinoma	Adenocarcinoma	DFCI	Non-Spanish/non-Hispanic	20	1.32199	15.1287	LUAD	1	Metastasis	Metastasis site unspecified	DFCI-ONCOPANEL-3	1	0	0	0	0	0	0	0	0	0	1	-0.00468998	0.00299297	0.3025	EUR	No
genie_public	GENIE-DFCI-037189	GENIE-DFCI-037189-129924	White	Female	62	62	Former	25	16-30	Non-Small Cell Lung Cancer	Lung Adenocarcinoma	Adenocarcinoma	DFCI	Non-Spanish/non-Hispanic	28	1.32199	21.1802	LUAD	1	Metastasis	Metastasis site unspecified	DFCI-ONCOPANEL-3	1	0	0	0	0	0	0	0	0	0	1	-0.000698863	0.00709706	0.2595	EUR	No
genie_public	GENIE-DFCI-037185	GENIE-DFCI-037185-88438	White	Female	58	58	Former	25	16-30	Non-Small Cell Lung Cancer	Lung Adenocarcinoma	Adenocarcinoma	DFCI	Non-Spanish/non-Hispanic	13	1.32199	9.83366	LUAD	1	Primary	Primary tumor	DFCI-ONCOPANEL-3	1	0	0	0	0	0	0	0	0	0	1	0.0203805	-0.0178121	0.2495	EUR	No
genie_public	GENIE-DFCI-037068	GENIE-DFCI-037068-88561	Asian	Female	69	69	Former	20	16-30	Non-Small Cell Lung Cancer	Lung Adenocarcinoma	Adenocarcinoma	DFCI	Non-Spanish/non-Hispanic	13	1.32199	9.83366	LUAD	1	Primary	Primary tumor	DFCI-ONCOPANEL-3	1	0	0	0	0	0	0	0	0	0	1	-0.0462958	1.04851	N/A	ASI	N/A
genie_public	GENIE-DFCI-036945	GENIE-DFCI-036945-130616	White	Female	74	74	Former	40	31-45	Non-Small Cell Lung Cancer	Lung Adenocarcinoma	Adenocarcinoma	DFCI	Non-Spanish/non-Hispanic	24	1.32199	18.1544	LUAD	1	Primary	Primary tumor	DFCI-ONCOPANEL-3	1	0	0	0	0	0	0	0	0	0	1	0.0306769	-0.00482087	0.1645	EUR	No
genie_public	GENIE-DFCI-036820	GENIE-DFCI-036820-74813	White	Male	76	76	Former	75	60+	Non-Small Cell Lung Cancer	Lung Adenocarcinoma	Adenocarcinoma	DFCI	Non-Spanish/non-Hispanic	37	1.32199	27.9881	LUAD	2	Metastasis	Metastasis site unspecified	DFCI-ONCOPANEL-3	1	0	0	0	0	0	0	0	0	0	1	0.0289671	-0.00528302	0.23	EUR	No
genie_public	GENIE-DFCI-036787	GENIE-DFCI-036787-88464	White	Male	80	80	Current	60	60+	Non-Small Cell Lung Cancer	Non-Small Cell Lung Cancer	Other	DFCI	Non-Spanish/non-Hispanic	28	1.32199	21.1802	NSCLC	1	Metastasis	Metastasis site unspecified	DFCI-ONCOPANEL-3	1	0	0	0	0	0	0	0	0	0	1	0.0287366	0.00458452	0.114	EUR	No
genie_public	GENIE-DFCI-036785	GENIE-DFCI-036785-74837	Black	Male	60	60	Current	35	31-45	Non-Small Cell Lung Cancer	Lung Adenocarcinoma	Adenocarcinoma	DFCI	Non-Spanish/non-Hispanic	15	1.32199	11.3465	LUAD	1	Primary	Primary tumor	DFCI-ONCOPANEL-3	1	0	0	0	0	0	0	0	0	0	1	0.38992	0.0354888	N/A	AFR	N/A
genie_public	GENIE-DFCI-036764	GENIE-DFCI-036764-74956	White	Female	52	52	Current	38	31-45	Non-Small Cell Lung Cancer	Lung Adenocarcinoma	Adenocarcinoma	DFCI	Non-Spanish/non-Hispanic	7	1.32199	5.29505	LUAD	1	Primary	Primary tumor	DFCI-ONCOPANEL-3	1	0	0	0	0	0	0	0	0	0	1	0.0564262	0.0290179	0.675	EUR	No
genie_public	GENIE-DFCI-036717	GENIE-DFCI-036717-158991	White	Female	73	73	Current	25	16-30	Non-Small Cell Lung Cancer	Lung Adenocarcinoma	Adenocarcinoma	DFCI	Non-Spanish/non-Hispanic	13	1.32199	9.83366	LUAD	1	Primary	Primary tumor	DFCI-ONCOPANEL-3	1	0	0	0	0	0	0	0	0	0	1	-0.00813656	0.030712	0.35	EUR	No
genie_public	GENIE-DFCI-036612	GENIE-DFCI-036612-74585	White	Male	64	64	Former	90	60+	Non-Small Cell Lung Cancer	Lung Adenocarcinoma	Adenocarcinoma	DFCI	Non-Spanish/non-Hispanic	25	1.32199	18.9109	LUAD	1	Primary	Primary tumor	DFCI-ONCOPANEL-3	1	0	0	0	0	0	0	0	0	0	1	0.0268689	0.000702586	0.2925	EUR	No
genie_public	GENIE-DFCI-036533	GENIE-DFCI-036533-74949	White	Male	61	59	Former	28	16-30	Non-Small Cell Lung Cancer	Lung Adenocarcinoma	Adenocarcinoma	DFCI	Non-Spanish/non-Hispanic	5	1.32199	3.78218	LUAD	1	Primary	Primary tumor	DFCI-ONCOPANEL-3	1	0	0	0	0	0	0	0	0	0	1	0.0306222	0.0165818	0.2825	EUR	No
genie_public	GENIE-DFCI-036480	GENIE-DFCI-036480-130474	White	Female	56	56	Former	25	16-30	Non-Small Cell Lung Cancer	Lung Adenocarcinoma	Adenocarcinoma	DFCI	Non-Spanish/non-Hispanic	4	1.32199	3.02574	LUAD	1	Metastasis	Metastasis site unspecified	DFCI-ONCOPANEL-3	1	0	0	0	0	0	0	0	0	0	1	-0.00894641	-0.0109202	0.149	EUR	No
genie_public	GENIE-DFCI-036452	GENIE-DFCI-036452-158996	White	Female	57	57	Former	30	16-30	Non-Small Cell Lung Cancer	Large Cell Lung Carcinoma	Large Cell Carcinoma	DFCI	Non-Spanish/non-Hispanic	6	1.32199	4.53861	LCLC	1	Primary	Primary tumor	DFCI-ONCOPANEL-3	1	0	0	0	0	0	0	0	0	0	1	-0.0115408	0.0161973	0.2805	EUR	No
genie_public	GENIE-DFCI-036438	GENIE-DFCI-036438-74872	White	Male	50	50	Former	35	31-45	Non-Small Cell Lung Cancer	Lung Adenocarcinoma	Adenocarcinoma	DFCI	Non-Spanish/non-Hispanic	12	1.32199	9.07722	LUAD	1	Metastasis	Metastasis site unspecified	DFCI-ONCOPANEL-3	1	0	0	0	0	0	0	0	0	0	1	-0.00122365	0.00916787	0.251	EUR	No
genie_public	GENIE-DFCI-036436	GENIE-DFCI-036436-74628	White	Male	68	68	Former	40	31-45	Non-Small Cell Lung Cancer	Lung Adenocarcinoma	Adenocarcinoma	DFCI	Non-Spanish/non-Hispanic	22	1.32199	16.6416	LUAD	1	Metastasis	Metastasis site unspecified	DFCI-ONCOPANEL-3	1	0	0	0	0	0	0	0	0	0	1	-0.0122226	0.00994848	0.21	EUR	No
genie_public	GENIE-DFCI-036434	GENIE-DFCI-036434-61523	White	Female	63	63	Former	6	1-15	Non-Small Cell Lung Cancer	Lung Adenocarcinoma	Adenocarcinoma	DFCI	Non-Spanish/non-Hispanic	8	0.831033	9.62657	LUAD	1	Metastasis	Metastasis site unspecified	DFCI-ONCOPANEL-2	1	0	0	0	0	0	0	0	0	0	1	-0.0377672	-0.0186808	0.4595	EUR	No
genie_public	GENIE-DFCI-036418	GENIE-DFCI-036418-74825	White	Female	53	53	Current	52	46-59	Non-Small Cell Lung Cancer	Lung Adenocarcinoma	Adenocarcinoma	DFCI	Non-Spanish/non-Hispanic	7	1.32199	5.29505	LUAD	1	Primary	Primary tumor	DFCI-ONCOPANEL-3	1	0	0	0	0	0	0	0	0	0	1	-0.0252811	0.0252334	0.366	EUR	No
genie_public	GENIE-DFCI-035295	GENIE-DFCI-035295-74224	White	Female	62	62	Former	28	16-30	Non-Small Cell Lung Cancer	Lung Adenocarcinoma	Adenocarcinoma	DFCI	Non-Spanish/non-Hispanic	9	1.32199	6.80792	LUAD	1	Primary	Primary tumor	DFCI-ONCOPANEL-3	1	0	0	0	0	0	0	0	0	0	1	0.0346515	0.00637236	0.1865	EUR	No
genie_public	GENIE-DFCI-035046	GENIE-DFCI-035046-61649	White	Female	75	74	Former	75	60+	Non-Small Cell Lung Cancer	Lung Adenocarcinoma	Adenocarcinoma	DFCI	Non-Spanish/non-Hispanic	6	0.831033	7.21993	LUAD	1	Primary	Primary tumor	DFCI-ONCOPANEL-2	1	0	0	0	0	0	0	0	0	0	1	-0.0308815	-0.0268332	0.299	EUR	No
genie_public	GENIE-DFCI-032021	GENIE-DFCI-032021-130395	White	Male	68	68	Former	90	60+	Non-Small Cell Lung Cancer	Lung Adenocarcinoma	Adenocarcinoma	DFCI	Non-Spanish/non-Hispanic	19	1.32199	14.3723	LUAD	1	Primary	Primary tumor	DFCI-ONCOPANEL-3	1	0	0	0	0	0	0	0	0	0	1	0.0436672	-0.005378	0.237	EUR	No
genie_public	GENIE-DFCI-032017	GENIE-DFCI-032017-74722	White	Female	81	81	Former	8	1-15	Non-Small Cell Lung Cancer	Lung Adenocarcinoma	Adenocarcinoma	DFCI	Non-Spanish/non-Hispanic	13	1.32199	9.83366	LUAD	2	Primary	Primary tumor	DFCI-ONCOPANEL-3	1	0	0	0	0	0	0	0	0	0	1	0.00454864	0.00180537	0.268	EUR	No
genie_public	GENIE-DFCI-031258	GENIE-DFCI-031258-158968	White	Female	86	86	Never	0	0	Non-Small Cell Lung Cancer	Lung Adenocarcinoma	Adenocarcinoma	DFCI	Non-Spanish/non-Hispanic	31	1.32199	23.4495	LUAD	1	Primary	Primary tumor	DFCI-ONCOPANEL-3	1	0	0	0	0	0	0	0	0	0	1	0.0513375	0.0219651	0.152	EUR	No
genie_public	GENIE-DFCI-027914	GENIE-DFCI-027914-88515	White	Female	71	66	Former	8	1-15	Non-Small Cell Lung Cancer	Lung Adenocarcinoma	Adenocarcinoma	DFCI	Non-Spanish/non-Hispanic	9	1.32199	6.80792	LUAD	1	Metastasis	Metastasis site unspecified	DFCI-ONCOPANEL-3	1	0	0	0	0	0	0	0	0	0	1	0.0522166	0.0336889	0.86	EUR	Yes
genie_public	GENIE-DFCI-027491	GENIE-DFCI-027491-36108	White	Male	70	70	Former	60	60+	Non-Small Cell Lung Cancer	Lung Adenocarcinoma	Adenocarcinoma	DFCI	Non-Spanish/non-Hispanic	13	0.831033	15.6432	LUAD	1	Primary	Primary tumor	DFCI-ONCOPANEL-2	1	0	0	0	0	0	0	0	0	0	1	0.0198094	0.00331806	0.0975	EUR	No
genie_public	GENIE-DFCI-027355	GENIE-DFCI-027355-74490	White	Female	64	64	Former	49	46-59	Non-Small Cell Lung Cancer	Lung Adenocarcinoma	Adenocarcinoma	DFCI	Non-Spanish/non-Hispanic	21	1.32199	15.8851	LUAD	2	Primary	Primary tumor	DFCI-ONCOPANEL-3	1	0	0	0	0	0	0	0	0	0	1	-0.0169415	0.0127457	0.2355	EUR	No
genie_public	GENIE-DFCI-027285	GENIE-DFCI-027285-130643	White	Male	61	61	Former	86	60+	Non-Small Cell Lung Cancer	Lung Adenocarcinoma	Adenocarcinoma	DFCI	Non-Spanish/non-Hispanic	11	1.32199	8.32079	LUAD	1	Primary	Primary tumor	DFCI-ONCOPANEL-3	1	0	0	0	0	0	0	0	0	0	1	-0.00177529	0.00853687	0.2125	EUR	No
genie_public	GENIE-DFCI-027034	GENIE-DFCI-027034-159068	White	Male	79	77	Former	67.5	60+	Non-Small Cell Lung Cancer	Lung Adenocarcinoma	Adenocarcinoma	DFCI	Non-Spanish/non-Hispanic	14	1.32199	10.5901	LUAD	1	Primary	Primary tumor	DFCI-ONCOPANEL-3	1	0	0	0	0	0	0	0	0	0	1	0.0240384	0.00692515	0.3245	EUR	No
genie_public	GENIE-DFCI-026839	GENIE-DFCI-026839-74775	White	Male	76	76	Former	88	60+	Non-Small Cell Lung Cancer	Lung Adenocarcinoma	Adenocarcinoma	DFCI	Non-Spanish/non-Hispanic	10	1.32199	7.56435	LUAD	2	Primary	Primary tumor	DFCI-ONCOPANEL-3	1	0	0	0	0	0	0	0	0	0	1	0.0183975	0.0326942	0.3855	EUR	No
genie_public	GENIE-DFCI-026707	GENIE-DFCI-026707-74393	White	Male	71	71	Current	40	31-45	Non-Small Cell Lung Cancer	Lung Adenocarcinoma	Adenocarcinoma	DFCI	Non-Spanish/non-Hispanic	8	1.32199	6.05148	LUAD	1	Metastasis	Metastasis site unspecified	DFCI-ONCOPANEL-3	1	0	0	0	0	0	0	0	0	0	1	0.00834991	0.0120415	0.2665	EUR	No
genie_public	GENIE-DFCI-026218	GENIE-DFCI-026218-74612	White	Male	68	68	Former	40	31-45	Non-Small Cell Lung Cancer	Lung Adenocarcinoma	Adenocarcinoma	DFCI	Non-Spanish/non-Hispanic	8	1.32199	6.05148	LUAD	1	Primary	Primary tumor	DFCI-ONCOPANEL-3	1	0	0	0	0	0	0	0	0	0	1	-0.0116175	0.0126007	0.226	EUR	No
genie_public	GENIE-DFCI-025505	GENIE-DFCI-025505-74715	White	Female	64	64	Current	40	31-45	Non-Small Cell Lung Cancer	Lung Adenocarcinoma	Adenocarcinoma	DFCI	Non-Spanish/non-Hispanic	12	1.32199	9.07722	LUAD	1	Primary	Primary tumor	DFCI-ONCOPANEL-3	1	0	0	0	0	0	0	0	0	0	1	-0.00993903	0.0187718	0.215	EUR	No
genie_public	GENIE-DFCI-025501	GENIE-DFCI-025501-48494	White	Female	59	59	Former	20	16-30	Non-Small Cell Lung Cancer	Lung Adenocarcinoma	Adenocarcinoma	DFCI	Non-Spanish/non-Hispanic	11	0.831033	13.2365	LUAD	1	Primary	Primary tumor	DFCI-ONCOPANEL-2	1	0	0	0	0	0	0	0	0	0	1	-0.0340219	-0.0174758	0.305	EUR	No
genie_public	GENIE-DFCI-025045	GENIE-DFCI-025045-88648	White	Female	70	70	Former	25	16-30	Non-Small Cell Lung Cancer	Lung Adenocarcinoma	Adenocarcinoma	DFCI	Non-Spanish/non-Hispanic	16	1.32199	12.103	LUAD	1	Primary	Primary tumor	DFCI-ONCOPANEL-3	1	0	0	0	0	0	0	0	0	0	1	-0.00985315	0.0103239	0.2725	EUR	No
genie_public	GENIE-DFCI-025005	GENIE-DFCI-025005-116378	White	Female	81	81	Former	17	16-30	Non-Small Cell Lung Cancer	Lung Adenocarcinoma	Adenocarcinoma	DFCI	Non-Spanish/non-Hispanic	14	1.32199	10.5901	LUAD	1	Metastasis	Local recurrence	DFCI-ONCOPANEL-3	1	0	0	0	0	0	0	0	0	0	1	-0.0261054	-0.0133617	0.263	EUR	No
genie_public	GENIE-DFCI-024630	GENIE-DFCI-024630-35643	White	Female	72	72	Former	30	16-30	Non-Small Cell Lung Cancer	Non-Small Cell Lung Cancer	Other	DFCI	Non-Spanish/non-Hispanic	11	0.831033	13.2365	NSCLC	2	Primary	Primary tumor	DFCI-ONCOPANEL-2	1	0	0	0	0	0	0	0	0	0	1	-0.0435624	-0.0248394	0.275	EUR	No
genie_public	GENIE-DFCI-024377	GENIE-DFCI-024377-159027	White	Female	67	67	Former	40	31-45	Non-Small Cell Lung Cancer	Lung Adenocarcinoma	Adenocarcinoma	DFCI	Non-Spanish/non-Hispanic	22	1.32199	16.6416	LUAD	1	Metastasis	Metastasis site unspecified	DFCI-ONCOPANEL-3	1	0	0	0	0	0	0	0	0	0	1	-0.0140624	-0.00540582	0.2755	EUR	No
genie_public	GENIE-DFCI-024181	GENIE-DFCI-024181-48526	White	Female	66	66	Former	13	1-15	Non-Small Cell Lung Cancer	Lung Adenocarcinoma	Adenocarcinoma	DFCI	Non-Spanish/non-Hispanic	11	0.831033	13.2365	LUAD	1	Metastasis	Metastasis site unspecified	DFCI-ONCOPANEL-2	1	0	0	0	0	0	0	0	0	0	1	-0.0205074	0.0291973	0.212	EUR	No
genie_public	GENIE-DFCI-024083	GENIE-DFCI-024083-74967	White	Male	81	81	Former	100	60+	Non-Small Cell Lung Cancer	Lung Adenocarcinoma	Adenocarcinoma	DFCI	Non-Spanish/non-Hispanic	17	1.32199	12.8594	LUAD	1	Primary	Primary tumor	DFCI-ONCOPANEL-3	1	0	0	0	0	0	0	0	0	0	1	0.0614076	0.0386749	0.66	EUR	No
genie_public	GENIE-DFCI-023754	GENIE-DFCI-023754-23840	White	Male	62	62	Former	60	60+	Non-Small Cell Lung Cancer	Lung Adenocarcinoma	Adenocarcinoma	DFCI	Non-Spanish/non-Hispanic	6	0.831033	7.21993	LUAD	1	Primary	Primary tumor	DFCI-ONCOPANEL-2	1	0	0	0	0	0	0	0	0	0	1	-0.00649638	-0.0184118	0.2475	EUR	No
genie_public	GENIE-DFCI-023654	GENIE-DFCI-023654-23774	White	Female	70	70	Former	20	16-30	Non-Small Cell Lung Cancer	Lung Adenocarcinoma	Adenocarcinoma	DFCI	Non-Spanish/non-Hispanic	6	0.831033	7.21993	LUAD	1	Primary	Primary tumor	DFCI-ONCOPANEL-2	1	0	0	0	0	0	0	0	0	0	1	-0.043836	-0.0147532	0.2715	EUR	No
genie_public	GENIE-DFCI-012042	GENIE-DFCI-012042-23747	White	Female	69	69	Former	7.5	1-15	Non-Small Cell Lung Cancer	Lung Adenocarcinoma	Adenocarcinoma	DFCI	Non-Spanish/non-Hispanic	6	0.831033	7.21993	LUAD	1	Metastasis	Metastasis site unspecified	DFCI-ONCOPANEL-2	1	0	0	0	0	0	0	0	0	0	1	-0.00874943	-0.0204244	0.066	EUR	No
genie_public	GENIE-DFCI-011678	GENIE-DFCI-011678-11291	White	Female	56	56	Current	80	60+	Non-Small Cell Lung Cancer	Lung Adenocarcinoma	Adenocarcinoma	DFCI	Non-Spanish/non-Hispanic	16	0.831033	19.2531	LUAD	1	Metastasis	Metastasis site unspecified	DFCI-ONCOPANEL-2	1	0	0	0	0	0	0	0	0	0	1	0.00320985	-0.00875778	0.00785	EUR	No
genie_public	GENIE-DFCI-011638	GENIE-DFCI-011638-10791	White	Female	80	80	Former	5	1-15	Non-Small Cell Lung Cancer	Lung Adenocarcinoma	Adenocarcinoma	DFCI	Non-Spanish/non-Hispanic	6	0.831033	7.21993	LUAD	1	Metastasis	Metastasis site unspecified	DFCI-ONCOPANEL-2	1	0	0	0	0	0	0	0	0	0	1	0.00883547	0.00297599	0.59	EUR	No
genie_public	GENIE-DFCI-011627	GENIE-DFCI-011627-10606	White	Male	68	68	Current	14	1-15	Non-Small Cell Lung Cancer	Lung Adenocarcinoma	Adenocarcinoma	DFCI	Non-Spanish/non-Hispanic	5	0.831033	6.01661	LUAD	1	Primary	Primary tumor	DFCI-ONCOPANEL-2	1	0	0	0	0	0	0	0	0	0	1	0.0410961	0.0242929	0.86	EUR	Yes
genie_public	GENIE-DFCI-011496	GENIE-DFCI-011496-10155	White	Male	70	70	Current	55	46-59	Non-Small Cell Lung Cancer	Lung Adenocarcinoma	Adenocarcinoma	DFCI	Non-Spanish/non-Hispanic	12	0.831033	14.4399	LUAD	1	Metastasis	Metastasis site unspecified	DFCI-ONCOPANEL-2	1	0	0	0	0	0	0	0	0	0	1	-0.015816	-0.0128438	0.185	EUR	No
genie_public	GENIE-DFCI-011487	GENIE-DFCI-011487-10256	White	Female	67	67	Former	20	16-30	Non-Small Cell Lung Cancer	Lung Adenocarcinoma	Adenocarcinoma	DFCI	Non-Spanish/non-Hispanic	12	0.831033	14.4399	LUAD	1	Primary	Primary tumor	DFCI-ONCOPANEL-2	1	0	0	0	0	0	0	0	0	0	1	-0.0173811	0.0115899	0.172	EUR	No
genie_public	GENIE-DFCI-011383	GENIE-DFCI-011383-10406	White	Male	83	83	Former	15	1-15	Non-Small Cell Lung Cancer	Lung Adenocarcinoma	Adenocarcinoma	DFCI	Non-Spanish/non-Hispanic	10	0.831033	12.0332	LUAD	2	Metastasis	Metastasis site unspecified	DFCI-ONCOPANEL-2	1	0	0	0	0	0	0	0	0	0	1	0.0515815	0.0144438	0.092	EUR	No
genie_public	GENIE-DFCI-011254	GENIE-DFCI-011254-11528	White	Male	70	70	Former	48	46-59	Non-Small Cell Lung Cancer	Lung Adenocarcinoma	Adenocarcinoma	DFCI	Non-Spanish/non-Hispanic	17	0.831033	20.4565	LUAD	1	Metastasis	Metastasis site unspecified	DFCI-ONCOPANEL-2	1	0	0	0	0	0	0	0	0	0	1	0.0531587	0.0278041	1.08	EUR	Yes
genie_public	GENIE-DFCI-011172	GENIE-DFCI-011172-11172	White	Female	49	49	Current	23	16-30	Non-Small Cell Lung Cancer	Lung Adenocarcinoma	Adenocarcinoma	DFCI	Non-Spanish/non-Hispanic	26	0.831033	31.2864	LUAD	1	Metastasis	Metastasis site unspecified	DFCI-ONCOPANEL-2	1	0	0	0	0	0	0	0	0	0	1	0.0106651	-0.0164609	0.1675	EUR	No
genie_public	GENIE-DFCI-011068	GENIE-DFCI-011068-11400	White	Male	66	66	Current	40	31-45	Non-Small Cell Lung Cancer	Lung Adenocarcinoma	Adenocarcinoma	DFCI	Non-Spanish/non-Hispanic	9	0.831033	10.8299	LUAD	1	Primary	Primary tumor	DFCI-ONCOPANEL-2	1	0	0	0	0	0	0	0	0	0	1	-0.0550921	-0.00466172	0.412	EUR	No
genie_public	GENIE-DFCI-011037	GENIE-DFCI-011037-11497	White	Male	69	69	Former	60	60+	Non-Small Cell Lung Cancer	Lung Adenocarcinoma	Adenocarcinoma	DFCI	Non-Spanish/non-Hispanic	19	0.831033	22.8631	LUAD	1	Primary	Primary tumor	DFCI-ONCOPANEL-2	1	0	0	0	0	0	0	0	0	0	1	-0.0141165	-0.0274001	0.209	EUR	No
genie_public	GENIE-DFCI-011003	GENIE-DFCI-011003-11360	White	Male	80	80	Former	20	16-30	Non-Small Cell Lung Cancer	Lung Adenocarcinoma	Adenocarcinoma	DFCI	Non-Spanish/non-Hispanic	7	0.831033	8.42325	LUAD	1	Primary	Primary tumor	DFCI-ONCOPANEL-2	1	0	0	0	0	0	0	0	0	0	1	-0.0246838	0.00180472	0.4145	EUR	No
genie_public	GENIE-DFCI-010966	GENIE-DFCI-010966-9383	White	Male	72	72	Former	75	60+	Non-Small Cell Lung Cancer	Lung Adenocarcinoma	Adenocarcinoma	DFCI	Non-Spanish/non-Hispanic	24	0.831033	28.8797	LUAD	1	Primary	Primary tumor	DFCI-ONCOPANEL-2	1	0	0	0	0	0	0	0	0	0	1	0.0666697	-0.00226817	0.168	EUR	No
genie_public	GENIE-DFCI-010906	GENIE-DFCI-010906-9442	White	Female	68	68	Former	20	16-30	Non-Small Cell Lung Cancer	Lung Adenocarcinoma	Adenocarcinoma	DFCI	Non-Spanish/non-Hispanic	6	0.831033	7.21993	LUAD	2	Primary	Primary tumor	DFCI-ONCOPANEL-2	1	0	0	0	0	0	0	0	0	0	1	0.0305352	-0.00914412	0.775	EUR	Yes
genie_public	GENIE-DFCI-010754	GENIE-DFCI-010754-8953	White	Male	85	85	Former	60	60+	Non-Small Cell Lung Cancer	Lung Adenocarcinoma	Adenocarcinoma	DFCI	Non-Spanish/non-Hispanic	7	0.831033	8.42325	LUAD	1	Primary	Primary tumor	DFCI-ONCOPANEL-2	1	0	0	0	0	0	0	0	0	0	1	0.0730027	0.0177157	0.98	EUR	Yes
genie_public	GENIE-DFCI-010751	GENIE-DFCI-010751-9312	White	Male	59	59	Former	25	16-30	Non-Small Cell Lung Cancer	Non-Small Cell Lung Cancer	Other	DFCI	Non-Spanish/non-Hispanic	15	0.831033	18.0498	NSCLC	1	Primary	Primary tumor	DFCI-ONCOPANEL-2	1	0	0	0	0	0	0	0	0	0	1	-0.00127361	-0.0280805	0.2245	EUR	No
genie_public	GENIE-DFCI-010739	GENIE-DFCI-010739-8926	White	Female	71	71	Former	10	1-15	Non-Small Cell Lung Cancer	Lung Adenocarcinoma	Adenocarcinoma	DFCI	Non-Spanish/non-Hispanic	7	0.831033	8.42325	LUAD	2	Primary	Primary tumor	DFCI-ONCOPANEL-2	1	0	0	0	0	0	0	0	0	0	1	-0.0385921	0.00584133	0.2485	EUR	No
genie_public	GENIE-DFCI-010725	GENIE-DFCI-010725-9536	White	Female	73	73	Former	10	1-15	Non-Small Cell Lung Cancer	Lung Adenocarcinoma	Adenocarcinoma	DFCI	Non-Spanish/non-Hispanic	13	0.831033	15.6432	LUAD	1	Metastasis	Metastasis site unspecified	DFCI-ONCOPANEL-2	1	0	0	0	0	0	0	0	0	0	1	-0.0355073	-0.0217852	0.187	EUR	No
genie_public	GENIE-DFCI-010666	GENIE-DFCI-010666-8401	White	Female	58	58	Current	50	46-59	Non-Small Cell Lung Cancer	Lung Adenocarcinoma	Adenocarcinoma	DFCI	Non-Spanish/non-Hispanic	10	0.831033	12.0332	LUAD	1	Primary	Primary tumor	DFCI-ONCOPANEL-2	1	0	0	0	0	0	0	0	0	0	1	-0.0315127	-0.00348544	0.2055	EUR	No
genie_public	GENIE-DFCI-010565	GENIE-DFCI-010565-9148	White	Male	70	70	Former	40	31-45	Non-Small Cell Lung Cancer	Lung Adenocarcinoma	Adenocarcinoma	DFCI	Non-Spanish/non-Hispanic	5	0.831033	6.01661	LUAD	1	Metastasis	Metastasis site unspecified	DFCI-ONCOPANEL-2	1	0	0	0	0	0	0	0	0	0	1	0.0152218	0.0127942	0.675	EUR	No
genie_public	GENIE-DFCI-010564	GENIE-DFCI-010564-8478	White	Female	71	71	Current	110	60+	Non-Small Cell Lung Cancer	Lung Adenocarcinoma	Adenocarcinoma	DFCI	Non-Spanish/non-Hispanic	8	0.831033	9.62657	LUAD	1	Metastasis	Metastasis site unspecified	DFCI-ONCOPANEL-2	1	0	0	0	0	0	0	0	0	0	1	-0.0146258	-0.00360209	0.2195	EUR	No
genie_public	GENIE-DFCI-010481	GENIE-DFCI-010481-10389	White	Female	55	54	Current	6	1-15	Non-Small Cell Lung Cancer	Lung Adenocarcinoma	Adenocarcinoma	DFCI	Non-Spanish/non-Hispanic	8	0.831033	9.62657	LUAD	1	Primary	Primary tumor	DFCI-ONCOPANEL-2	1	0	0	0	0	0	0	0	0	0	1	-0.0465378	-0.0026558	0.2925	EUR	No
genie_public	GENIE-DFCI-010439	GENIE-DFCI-010439-10331	White	Female	63	63	Former	37	31-45	Non-Small Cell Lung Cancer	Lung Adenocarcinoma	Adenocarcinoma	DFCI	Non-Spanish/non-Hispanic	8	0.831033	9.62657	LUAD	1	Primary	Primary tumor	DFCI-ONCOPANEL-2	1	0	0	0	0	0	0	0	0	0	1	-0.0453746	-0.00551529	0.2615	EUR	No
genie_public	GENIE-DFCI-010387	GENIE-DFCI-010387-10312	White	Female	72	72	Former	17	16-30	Non-Small Cell Lung Cancer	Lung Adenocarcinoma	Adenocarcinoma	DFCI	Non-Spanish/non-Hispanic	9	0.831033	10.8299	LUAD	1	Metastasis	Metastasis site unspecified	DFCI-ONCOPANEL-2	1	0	0	0	0	0	0	0	0	0	1	-0.00646972	-0.0288098	0.3905	EUR	No
genie_public	GENIE-DFCI-010255	GENIE-DFCI-010255-9820	White	Male	53	53	Former	7	1-15	Non-Small Cell Lung Cancer	Lung Adenocarcinoma	Adenocarcinoma	DFCI	Non-Spanish/non-Hispanic	4	0.831033	4.81329	LUAD	1	Primary	Primary tumor	DFCI-ONCOPANEL-2	1	0	0	0	0	0	0	0	0	0	1	0.0108433	-0.0262751	0.2515	EUR	No
genie_public	GENIE-DFCI-010184	GENIE-DFCI-010184-9538	White	Female	79	79	Former	40	31-45	Non-Small Cell Lung Cancer	Lung Adenocarcinoma	Adenocarcinoma	DFCI	Non-Spanish/non-Hispanic	9	0.831033	10.8299	LUAD	1	Metastasis	Metastasis site unspecified	DFCI-ONCOPANEL-2	1	0	0	0	0	0	0	0	0	0	1	-0.0320747	-0.0204633	0.27	EUR	No
genie_public	GENIE-DFCI-010140	GENIE-DFCI-010140-9407	White	Female	82	82	Former	38	31-45	Non-Small Cell Lung Cancer	Lung Adenocarcinoma	Adenocarcinoma	DFCI	Non-Spanish/non-Hispanic	20	0.831033	24.0664	LUAD	1	Primary	Primary tumor	DFCI-ONCOPANEL-2	1	0	0	0	0	0	0	0	0	0	1	-0.0317315	-0.00464073	0.2945	EUR	No
genie_public	GENIE-DFCI-010137	GENIE-DFCI-010137-9225	White	Female	69	69	Former	50	46-59	Non-Small Cell Lung Cancer	Lung Adenocarcinoma	Adenocarcinoma	DFCI	Non-Spanish/non-Hispanic	11	0.831033	13.2365	LUAD	1	Primary	Primary tumor	DFCI-ONCOPANEL-2	1	0	0	0	0	0	0	0	0	0	1	-0.0460037	0.000841668	0.334	EUR	No
genie_public	GENIE-DFCI-010084	GENIE-DFCI-010084-7484	White	Male	88	88	Never	0	0	Non-Small Cell Lung Cancer	Poorly Differentiated Non-Small Cell Lung Cancer	Other	DFCI	Non-Spanish/non-Hispanic	16	0.831033	19.2531	NSCLCPD	1	Primary	Primary tumor	DFCI-ONCOPANEL-2	1	0	0	0	0	0	0	0	0	0	1	0.0339783	-0.0254203	0.0625	EUR	No
genie_public	GENIE-DFCI-009949	GENIE-DFCI-009949-8021	White	Female	56	56	Current	40	31-45	Non-Small Cell Lung Cancer	Lung Adenocarcinoma	Adenocarcinoma	DFCI	Non-Spanish/non-Hispanic	18	0.831033	21.6598	LUAD	1	Metastasis	Metastasis site unspecified	DFCI-ONCOPANEL-2	1	0	0	0	0	0	0	0	0	0	1	-0.0211403	-0.0199608	0.089	EUR	No
genie_public	GENIE-DFCI-009765	GENIE-DFCI-009765-7701	White	Female	62	62	Former	15	1-15	Non-Small Cell Lung Cancer	Lung Adenocarcinoma	Adenocarcinoma	DFCI	Non-Spanish/non-Hispanic	11	0.831033	13.2365	LUAD	2	Primary	Primary tumor	DFCI-ONCOPANEL-2	1	0	0	0	0	0	0	0	0	0	1	-0.0131558	0.0309704	0.2545	EUR	No
genie_public	GENIE-DFCI-009718	GENIE-DFCI-009718-1786989	White	Female	66	66	Former	10	1-15	Non-Small Cell Lung Cancer	Lung Adenocarcinoma	Adenocarcinoma	DFCI	Non-Spanish/non-Hispanic	16	0.831033	19.2531	LUAD	2	Not Applicable or Heme	Not applicable or hematologic malignancy	DFCI-ONCOPANEL-2	1	0	0	0	0	0	0	0	0	0	1	0.0700315	-0.0153813	0.0955	EUR	No
genie_public	GENIE-DFCI-009717	GENIE-DFCI-009717-8052	White	Female	67	67	Current	100	60+	Non-Small Cell Lung Cancer	Lung Adenocarcinoma	Adenocarcinoma	DFCI	Non-Spanish/non-Hispanic	10	0.831033	12.0332	LUAD	1	Primary	Primary tumor	DFCI-ONCOPANEL-2	1	0	0	0	0	0	0	0	0	0	1	0.00427272	-0.00855205	0.077	EUR	No
genie_public	GENIE-DFCI-009630	GENIE-DFCI-009630-8690	White	Female	69	69	Former	45	31-45	Non-Small Cell Lung Cancer	Lung Adenocarcinoma	Adenocarcinoma	DFCI	Non-Spanish/non-Hispanic	12	0.831033	14.4399	LUAD	1	Primary	Primary tumor	DFCI-ONCOPANEL-2	1	0	0	0	0	0	0	0	0	0	1	-0.0201465	-0.0110001	0.245	EUR	No
genie_public	GENIE-DFCI-009584	GENIE-DFCI-009584-9443	White	Male	88	88	Former	56	46-59	Non-Small Cell Lung Cancer	Lung Adenocarcinoma	Adenocarcinoma	DFCI	Non-Spanish/non-Hispanic	10	0.831033	12.0332	LUAD	1	Primary	Primary tumor	DFCI-ONCOPANEL-2	1	0	0	0	0	0	0	0	0	0	1	0.0320633	-0.0043165	0.0575	EUR	No
genie_public	GENIE-DFCI-009523	GENIE-DFCI-009523-7851	White	Female	63	63	Current	40	31-45	Non-Small Cell Lung Cancer	Lung Adenocarcinoma	Adenocarcinoma	DFCI	Non-Spanish/non-Hispanic	11	0.831033	13.2365	LUAD	1	Metastasis	Metastasis site unspecified	DFCI-ONCOPANEL-2	1	0	0	0	0	0	0	0	0	0	1	-0.0277176	-0.00130382	0.2605	EUR	No
genie_public	GENIE-DFCI-009402	GENIE-DFCI-009402-7926	White	Female	59	58	Former	90	60+	Non-Small Cell Lung Cancer	Lung Adenocarcinoma	Adenocarcinoma	DFCI	Non-Spanish/non-Hispanic	12	0.831033	14.4399	LUAD	1	Metastasis	Metastasis site unspecified	DFCI-ONCOPANEL-2	1	0	0	0	0	0	0	0	0	0	1	-0.0183033	0.00923883	0.229	EUR	No
genie_public	GENIE-DFCI-009371	GENIE-DFCI-009371-7853	White	Female	57	57	Former	13	1-15	Non-Small Cell Lung Cancer	Lung Adenocarcinoma	Adenocarcinoma	DFCI	Non-Spanish/non-Hispanic	20	0.831033	24.0664	LUAD	1	Primary	Primary tumor	DFCI-ONCOPANEL-2	1	0	0	0	0	0	0	0	0	0	1	-0.0244285	-0.0290572	0.334	EUR	No
genie_public	GENIE-DFCI-009319	GENIE-DFCI-009319-6944	White	Male	59	59	Current	80	60+	Non-Small Cell Lung Cancer	Lung Adenocarcinoma	Adenocarcinoma	DFCI	Non-Spanish/non-Hispanic	15	0.831033	18.0498	LUAD	1	Metastasis	Metastasis site unspecified	DFCI-ONCOPANEL-2	1	0	0	0	0	0	0	0	0	0	1	0.0465303	-0.0135684	0.2755	EUR	No
genie_public	GENIE-DFCI-009247	GENIE-DFCI-009247-6602	White	Female	51	51	Former	40	31-45	Non-Small Cell Lung Cancer	Lung Adenocarcinoma	Adenocarcinoma	DFCI	Non-Spanish/non-Hispanic	17	0.831033	20.4565	LUAD	2	Primary	Primary tumor	DFCI-ONCOPANEL-2	1	0	0	0	0	0	0	0	0	0	1	-0.00835446	-0.00294153	0.303	EUR	No
genie_public	GENIE-DFCI-009219	GENIE-DFCI-009219-6723	White	Female	62	60	Former	3	1-15	Non-Small Cell Lung Cancer	Lung Adenocarcinoma	Adenocarcinoma	DFCI	Non-Spanish/non-Hispanic	12	0.831033	14.4399	LUAD	1	Primary	Primary tumor	DFCI-ONCOPANEL-2	1	0	0	0	0	0	0	0	0	0	1	0.035483	0.00750238	0.173	EUR	No
genie_public	GENIE-DFCI-009051	GENIE-DFCI-009051-6010	White	Male	63	63	Current	40	31-45	Non-Small Cell Lung Cancer	Lung Adenocarcinoma	Adenocarcinoma	DFCI	Non-Spanish/non-Hispanic	6	0.831033	7.21993	LUAD	1	Metastasis	Metastasis site unspecified	DFCI-ONCOPANEL-2	1	0	0	0	0	0	0	0	0	0	1	-0.0110845	-0.0100601	0.24	EUR	No
genie_public	GENIE-DFCI-009011	GENIE-DFCI-009011-6645	White	Male	>89	89	Former	125	60+	Non-Small Cell Lung Cancer	Lung Adenocarcinoma	Adenocarcinoma	DFCI	Non-Spanish/non-Hispanic	18	0.831033	21.6598	LUAD	1	Primary	Primary tumor	DFCI-ONCOPANEL-2	1	0	0	0	0	0	0	0	0	0	1	0.0500011	0.0443518	0.81	EUR	Yes
genie_public	GENIE-DFCI-008990	GENIE-DFCI-008990-7098	White	Female	66	66	Former	30	16-30	Non-Small Cell Lung Cancer	Lung Squamous Cell Carcinoma	Squamous Cell Carcinoma	DFCI	Non-Spanish/non-Hispanic	8	0.831033	9.62657	LUSC	1	Metastasis	Metastasis site unspecified	DFCI-ONCOPANEL-2	1	0	0	0	0	0	0	0	0	0	1	0.0162691	-0.00420763	0.135	EUR	No
genie_public	GENIE-DFCI-008905	GENIE-DFCI-008905-7602	White	Female	67	67	Former	10	1-15	Non-Small Cell Lung Cancer	Lung Squamous Cell Carcinoma	Squamous Cell Carcinoma	DFCI	Non-Spanish/non-Hispanic	10	0.831033	12.0332	LUSC	1	Metastasis	Metastasis site unspecified	DFCI-ONCOPANEL-2	1	0	0	0	0	0	0	0	0	0	1	-0.0152718	-0.0130725	0.29	EUR	No
genie_public	GENIE-DFCI-008902	GENIE-DFCI-008902-7415	White	Female	70	70	Former	44	31-45	Non-Small Cell Lung Cancer	Lung Adenocarcinoma	Adenocarcinoma	DFCI	Non-Spanish/non-Hispanic	17	0.831033	20.4565	LUAD	1	Primary	Primary tumor	DFCI-ONCOPANEL-2	1	0	0	0	0	0	0	0	0	0	1	-0.0285772	-0.00304381	0.3685	EUR	No
genie_public	GENIE-DFCI-008796	GENIE-DFCI-008796-6926	White	Female	58	58	Current	40	31-45	Non-Small Cell Lung Cancer	Lung Adenocarcinoma	Adenocarcinoma	DFCI	Non-Spanish/non-Hispanic	8	0.831033	9.62657	LUAD	1	Primary	Primary tumor	DFCI-ONCOPANEL-2	1	0	0	0	0	0	0	0	0	0	1	-0.0381887	-0.00213165	0.357	EUR	No
genie_public	GENIE-DFCI-008691	GENIE-DFCI-008691-7201	White	Female	68	68	Former	20	16-30	Non-Small Cell Lung Cancer	Lung Squamous Cell Carcinoma	Squamous Cell Carcinoma	DFCI	Non-Spanish/non-Hispanic	11	0.831033	13.2365	LUSC	1	Metastasis	Metastasis site unspecified	DFCI-ONCOPANEL-2	1	0	0	0	0	0	0	0	0	0	1	-0.0392644	-0.00912512	0.217	EUR	No
genie_public	GENIE-DFCI-008649	GENIE-DFCI-008649-7223	White	Female	57	57	Former	2	1-15	Non-Small Cell Lung Cancer	Lung Adenocarcinoma	Adenocarcinoma	DFCI	Non-Spanish/non-Hispanic	5	0.831033	6.01661	LUAD	2	Metastasis	Metastasis site unspecified	DFCI-ONCOPANEL-2	1	0	0	0	0	0	0	0	0	0	1	0.0934235	0.00928391	0.1855	EUR	No
genie_public	GENIE-DFCI-008437	GENIE-DFCI-008437-5621	White	Male	69	69	Former	10	1-15	Non-Small Cell Lung Cancer	Lung Adenocarcinoma	Adenocarcinoma	DFCI	Non-Spanish/non-Hispanic	5	0.831033	6.01661	LUAD	1	Primary	Primary tumor	DFCI-ONCOPANEL-2	1	0	0	0	0	0	0	0	0	0	1	0.0462378	0.0266156	0.97	EUR	Yes
genie_public	GENIE-DFCI-008417	GENIE-DFCI-008417-8638	White	Female	65	64	Former	80	60+	Non-Small Cell Lung Cancer	Lung Adenocarcinoma	Adenocarcinoma	DFCI	Non-Spanish/non-Hispanic	7	0.831033	8.42325	LUAD	1	Primary	Primary tumor	DFCI-ONCOPANEL-2	1	0	0	0	0	0	0	0	0	0	1	-0.0481931	0.00553743	0.2245	EUR	No
genie_public	GENIE-DFCI-008403	GENIE-DFCI-008403-5398	White	Male	78	78	Former	56	46-59	Non-Small Cell Lung Cancer	Lung Adenocarcinoma	Adenocarcinoma	DFCI	Non-Spanish/non-Hispanic	17	0.831033	20.4565	LUAD	1	Metastasis	Metastasis site unspecified	DFCI-ONCOPANEL-2	1	0	0	0	0	0	0	0	0	0	1	0.0640089	0.0251581	0.925	EUR	Yes
genie_public	GENIE-DFCI-008358	GENIE-DFCI-008358-5799	White	Male	54	54	Current	40	31-45	Non-Small Cell Lung Cancer	Lung Adenocarcinoma	Adenocarcinoma	DFCI	Non-Spanish/non-Hispanic	22	0.831033	26.4731	LUAD	1	Metastasis	Metastasis site unspecified	DFCI-ONCOPANEL-2	1	0	0	0	0	0	0	0	0	0	1	-0.00140442	-0.00333901	0.123	EUR	No
genie_public	GENIE-DFCI-008330	GENIE-DFCI-008330-4973	White	Female	76	76	Former	15	1-15	Non-Small Cell Lung Cancer	Lung Adenocarcinoma	Adenocarcinoma	DFCI	Non-Spanish/non-Hispanic	7	0.831033	8.42325	LUAD	1	Primary	Primary tumor	DFCI-ONCOPANEL-2	1	0	0	0	0	0	0	0	0	0	1	-0.00982261	-0.00567599	0.2225	EUR	No
genie_public	GENIE-DFCI-008222	GENIE-DFCI-008222-5363	White	Female	59	59	Former	81	60+	Non-Small Cell Lung Cancer	Lung Adenocarcinoma	Adenocarcinoma	DFCI	Non-Spanish/non-Hispanic	14	0.831033	16.8465	LUAD	1	Metastasis	Metastasis site unspecified	DFCI-ONCOPANEL-2	1	0	0	0	0	0	0	0	0	0	1	-0.0304524	-0.0204315	0.387	EUR	No
genie_public	GENIE-DFCI-008197	GENIE-DFCI-008197-8126	White	Female	74	73	Former	15	1-15	Non-Small Cell Lung Cancer	Lung Adenocarcinoma	Adenocarcinoma	DFCI	Non-Spanish/non-Hispanic	17	0.831033	20.4565	LUAD	1	Primary	Primary tumor	DFCI-ONCOPANEL-2	1	0	0	0	0	0	0	0	0	0	1	0.0507149	-0.0130246	0.229	EUR	No
genie_public	GENIE-DFCI-008138	GENIE-DFCI-008138-6173	White	Female	75	75	Former	15	1-15	Non-Small Cell Lung Cancer	Lung Adenocarcinoma	Adenocarcinoma	DFCI	Non-Spanish/non-Hispanic	3	0.831033	3.60996	LUAD	1	Primary	Primary tumor	DFCI-ONCOPANEL-2	1	0	0	0	0	0	0	0	0	0	1	-0.0123647	-0.00449263	0.2765	EUR	No
genie_public	GENIE-DFCI-008106	GENIE-DFCI-008106-5053	White	Female	59	59	Former	20	16-30	Non-Small Cell Lung Cancer	Lung Adenocarcinoma	Adenocarcinoma	DFCI	Non-Spanish/non-Hispanic	10	0.831033	12.0332	LUAD	1	Primary	Primary tumor	DFCI-ONCOPANEL-2	1	0	0	0	0	0	0	0	0	0	1	0.0211914	-0.0119527	0.0246	EUR	No
genie_public	GENIE-DFCI-008079	GENIE-DFCI-008079-6040	White	Female	67	67	Former	67.5	60+	Non-Small Cell Lung Cancer	Lung Adenocarcinoma	Adenocarcinoma	DFCI	Non-Spanish/non-Hispanic	4	0.831033	4.81329	LUAD	1	Primary	Primary tumor	DFCI-ONCOPANEL-2	1	0	0	0	0	0	0	0	0	0	1	0.0458579	0.011894	0.9	EUR	Yes
genie_public	GENIE-DFCI-008003	GENIE-DFCI-008003-6214	White	Male	73	73	Former	50	46-59	Non-Small Cell Lung Cancer	Lung Adenocarcinoma	Adenocarcinoma	DFCI	Non-Spanish/non-Hispanic	16	0.831033	19.2531	LUAD	1	Metastasis	Metastasis site unspecified	DFCI-ONCOPANEL-2	1	0	0	0	0	0	0	0	0	0	1	-0.0179602	-0.00082117	0.373	EUR	No
genie_public	GENIE-DFCI-007997	GENIE-DFCI-007997-5999	White	Female	46	46	Former	8	1-15	Non-Small Cell Lung Cancer	Lung Adenocarcinoma	Adenocarcinoma	DFCI	Non-Spanish/non-Hispanic	8	0.831033	9.62657	LUAD	1	Primary	Primary tumor	DFCI-ONCOPANEL-2	1	0	0	0	0	0	0	0	0	0	1	-0.016021	-0.0110555	0.2345	EUR	No
genie_public	GENIE-DFCI-007939	GENIE-DFCI-007939-6160	White	Female	62	62	Former	10	1-15	Non-Small Cell Lung Cancer	Lung Adenocarcinoma	Adenocarcinoma	DFCI	Non-Spanish/non-Hispanic	11	0.831033	13.2365	LUAD	1	Metastasis	Metastasis site unspecified	DFCI-ONCOPANEL-2	1	0	0	0	0	0	0	0	0	0	1	-0.0159749	0.00672364	0.281	EUR	No
genie_public	GENIE-DFCI-007883	GENIE-DFCI-007883-5483	White	Female	50	50	Current	30	16-30	Non-Small Cell Lung Cancer	Non-Small Cell Lung Cancer	Other	DFCI	Non-Spanish/non-Hispanic	5	0.831033	6.01661	NSCLC	1	Primary	Primary tumor	DFCI-ONCOPANEL-2	1	0	0	0	0	0	0	0	0	0	1	-0.0137476	-0.00693228	0.1665	EUR	No
genie_public	GENIE-DFCI-007812	GENIE-DFCI-007812-5964	White	Male	60	60	Current	45	31-45	Non-Small Cell Lung Cancer	Lung Adenocarcinoma	Adenocarcinoma	DFCI	Non-Spanish/non-Hispanic	4	0.831033	4.81329	LUAD	1	Primary	Primary tumor	DFCI-ONCOPANEL-2	1	0	0	0	0	0	0	0	0	0	1	-0.00430183	-0.010852	0.255	EUR	No
genie_public	GENIE-DFCI-007721	GENIE-DFCI-007721-5155	White	Female	63	63	Former	20	16-30	Non-Small Cell Lung Cancer	Lung Adenocarcinoma	Adenocarcinoma	DFCI	Non-Spanish/non-Hispanic	11	0.831033	13.2365	LUAD	1	Metastasis	Metastasis site unspecified	DFCI-ONCOPANEL-2	1	0	0	0	0	0	0	0	0	0	1	0.0502408	-0.0280939	0.1145	EUR	No
genie_public	GENIE-DFCI-007702	GENIE-DFCI-007702-4754	White	Male	85	83	Former	30	16-30	Non-Small Cell Lung Cancer	Lung Adenocarcinoma	Adenocarcinoma	DFCI	Non-Spanish/non-Hispanic	4	0.831033	4.81329	LUAD	1	Metastasis	Metastasis site unspecified	DFCI-ONCOPANEL-2	1	0	0	0	0	0	0	0	0	0	1	0.0274506	-0.00701747	0.283	EUR	No
genie_public	GENIE-DFCI-007683	GENIE-DFCI-007683-5451	White	Male	57	57	Former	18	16-30	Non-Small Cell Lung Cancer	Lung Adenocarcinoma	Adenocarcinoma	DFCI	Non-Spanish/non-Hispanic	3	0.831033	3.60996	LUAD	1	Primary	Primary tumor	DFCI-ONCOPANEL-2	1	0	0	0	0	0	0	0	0	0	1	-0.00935582	0.000456639	0.317	EUR	No
genie_public	GENIE-DFCI-007647	GENIE-DFCI-007647-5147	White	Male	78	78	Former	55	46-59	Non-Small Cell Lung Cancer	Lung Adenocarcinoma	Adenocarcinoma	DFCI	Non-Spanish/non-Hispanic	9	0.831033	10.8299	LUAD	1	Primary	Primary tumor	DFCI-ONCOPANEL-2	1	0	0	0	0	0	0	0	0	0	1	-0.0322773	-0.0151254	0.2525	EUR	No
genie_public	GENIE-DFCI-007644	GENIE-DFCI-007644-4055	White	Female	69	69	Current	15	1-15	Non-Small Cell Lung Cancer	Lung Adenocarcinoma	Adenocarcinoma	DFCI	Non-Spanish/non-Hispanic	10	0.831033	12.0332	LUAD	1	Primary	Primary tumor	DFCI-ONCOPANEL-2	1	0	0	0	0	0	0	0	0	0	1	0.0261805	0.0342257	0.0845	EUR	No
genie_public	GENIE-DFCI-007532	GENIE-DFCI-007532-4047	White	Female	81	78	Former	30	16-30	Non-Small Cell Lung Cancer	Lung Adenocarcinoma	Adenocarcinoma	DFCI	Non-Spanish/non-Hispanic	14	0.831033	16.8465	LUAD	1	Primary	Primary tumor	DFCI-ONCOPANEL-2	1	0	0	0	0	0	0	0	0	0	1	0.0476466	0.00213514	0.132	EUR	No
genie_public	GENIE-DFCI-007468	GENIE-DFCI-007468-5311	White	Female	68	68	Current	50	46-59	Non-Small Cell Lung Cancer	Lung Adenocarcinoma	Adenocarcinoma	DFCI	Non-Spanish/non-Hispanic	13	0.831033	15.6432	LUAD	1	Metastasis	Metastasis site unspecified	DFCI-ONCOPANEL-2	1	0	0	0	0	0	0	0	0	0	1	-0.0169075	0.0186937	0.218	EUR	No
genie_public	GENIE-DFCI-007419	GENIE-DFCI-007419-5169	White	Female	58	58	Former	35	31-45	Non-Small Cell Lung Cancer	Lung Adenocarcinoma	Adenocarcinoma	DFCI	Non-Spanish/non-Hispanic	15	0.831033	18.0498	LUAD	1	Primary	Primary tumor	DFCI-ONCOPANEL-2	1	0	0	0	0	0	0	0	0	0	1	-0.0107071	-0.0224182	0.3075	EUR	No
genie_public	GENIE-DFCI-007304	GENIE-DFCI-007304-5354	White	Male	78	78	Former	20	16-30	Non-Small Cell Lung Cancer	Lung Adenocarcinoma	Adenocarcinoma	DFCI	Non-Spanish/non-Hispanic	15	0.831033	18.0498	LUAD	1	Metastasis	Metastasis site unspecified	DFCI-ONCOPANEL-2	1	0	0	0	1	0	0	0	0	0	2	0.0463169	0.0161921	0.28	EUR	No
genie_public	GENIE-DFCI-007288	GENIE-DFCI-007288-4554	White	Female	57	56	Current	30	16-30	Non-Small Cell Lung Cancer	Lung Squamous Cell Carcinoma	Squamous Cell Carcinoma	DFCI	Non-Spanish/non-Hispanic	5	0.831033	6.01661	LUSC	1	Metastasis	Metastasis site unspecified	DFCI-ONCOPANEL-2	1	0	0	0	0	0	0	0	0	0	1	-0.0203463	-0.03273	0.3485	EUR	No
genie_public	GENIE-DFCI-007234	GENIE-DFCI-007234-6063	White	Female	78	78	Former	32	31-45	Non-Small Cell Lung Cancer	Lung Adenocarcinoma	Adenocarcinoma	DFCI	Non-Spanish/non-Hispanic	10	0.831033	12.0332	LUAD	1	Metastasis	Metastasis site unspecified	DFCI-ONCOPANEL-2	1	0	0	0	0	0	0	0	0	0	1	0.0471142	0.0263191	0.965	EUR	Yes
genie_public	GENIE-DFCI-007220	GENIE-DFCI-007220-10139	White	Female	58	58	Former	20	16-30	Non-Small Cell Lung Cancer	Lung Adenocarcinoma	Adenocarcinoma	DFCI	Non-Spanish/non-Hispanic	8	0.831033	9.62657	LUAD	1	Primary	Primary tumor	DFCI-ONCOPANEL-2	1	0	0	0	0	0	0	0	0	0	1	-0.038588	-0.0295139	0.2915	EUR	No
genie_public	GENIE-DFCI-007166	GENIE-DFCI-007166-8423	White	Male	81	81	Former	40	31-45	Non-Small Cell Lung Cancer	Lung Adenocarcinoma	Adenocarcinoma	DFCI	Non-Spanish/non-Hispanic	13	0.831033	15.6432	LUAD	1	Metastasis	Metastasis site unspecified	DFCI-ONCOPANEL-2	1	0	0	0	0	0	0	0	0	0	1	0.0809462	0.0315398	0.194	EUR	No
genie_public	GENIE-DFCI-007019	GENIE-DFCI-007019-5304	Other	Female	53	53	Former	30	16-30	Non-Small Cell Lung Cancer	Lung Adenocarcinoma	Adenocarcinoma	DFCI	Non-Spanish/non-Hispanic	3	0.831033	3.60996	LUAD	1	Metastasis	Metastasis site unspecified	DFCI-ONCOPANEL-2	1	0	0	0	0	0	0	0	0	0	1	-0.0110287	0.432391	#N/A	ASI	#N/A
genie_public	GENIE-DFCI-006855	GENIE-DFCI-006855-5310	White	Female	46	46	Current	30	16-30	Non-Small Cell Lung Cancer	Lung Adenocarcinoma	Adenocarcinoma	DFCI	Non-Spanish/non-Hispanic	10	0.831033	12.0332	LUAD	1	Primary	Primary tumor	DFCI-ONCOPANEL-2	1	0	0	0	0	0	0	0	0	0	1	-0.018911	-0.0291371	0.3225	EUR	No
genie_public	GENIE-DFCI-006809	GENIE-DFCI-006809-2990	White	Female	76	76	Former	30	16-30	Non-Small Cell Lung Cancer	Lung Adenocarcinoma	Adenocarcinoma	DFCI	Non-Spanish/non-Hispanic	6	0.757787	7.91779	LUAD	1	Primary	Primary tumor	DFCI-ONCOPANEL-1	1	0	0	0	0	0	0	0	0	0	1	0.0610856	0.0185881	0.89	EUR	Yes
genie_public	GENIE-DFCI-006769	GENIE-DFCI-006769-2886	White	Male	56	56	Former	11	1-15	Non-Small Cell Lung Cancer	Lung Adenocarcinoma	Adenocarcinoma	DFCI	Non-Spanish/non-Hispanic	6	0.757787	7.91779	LUAD	1	Primary	Primary tumor	DFCI-ONCOPANEL-1	1	0	0	0	0	0	0	0	0	0	1	-0.0149343	-0.011267	0.271	EUR	No
genie_public	GENIE-DFCI-006735	GENIE-DFCI-006735-4465	White	Female	55	55	Current	40	31-45	Non-Small Cell Lung Cancer	Lung Adenocarcinoma	Adenocarcinoma	DFCI	Non-Spanish/non-Hispanic	9	0.831033	10.8299	LUAD	1	Primary	Primary tumor	DFCI-ONCOPANEL-2	1	0	0	0	0	0	0	0	0	0	1	-0.0169938	-0.0105999	0.3305	EUR	No
genie_public	GENIE-DFCI-006710	GENIE-DFCI-006710-5090	White	Female	73	73	Current	65	60+	Non-Small Cell Lung Cancer	Lung Adenocarcinoma	Adenocarcinoma	DFCI	Non-Spanish/non-Hispanic	12	0.831033	14.4399	LUAD	1	Primary	Primary tumor	DFCI-ONCOPANEL-2	1	0	0	0	0	0	0	0	0	0	1	-0.0128896	-0.0118061	0.235	EUR	No
genie_public	GENIE-DFCI-006469	GENIE-DFCI-006469-3505	White	Female	69	69	Former	20	16-30	Non-Small Cell Lung Cancer	Lung Adenocarcinoma	Adenocarcinoma	DFCI	Non-Spanish/non-Hispanic	8	0.757787	10.5571	LUAD	1	Metastasis	Metastasis site unspecified	DFCI-ONCOPANEL-1	1	0	0	0	0	0	0	0	0	0	1	-0.0115551	-0.0110576	0.255	EUR	No
genie_public	GENIE-DFCI-006436	GENIE-DFCI-006436-3550	White	Female	65	65	Former	40	31-45	Non-Small Cell Lung Cancer	Lung Adenocarcinoma	Adenocarcinoma	DFCI	Non-Spanish/non-Hispanic	5	0.757787	6.59816	LUAD	1	Primary	Primary tumor	DFCI-ONCOPANEL-1	1	0	0	0	0	0	0	0	0	0	1	-0.0337209	0.0144245	0.335	EUR	No
genie_public	GENIE-DFCI-006321	GENIE-DFCI-006321-4529	White	Male	61	61	Former	32	31-45	Non-Small Cell Lung Cancer	Lung Adenocarcinoma	Adenocarcinoma	DFCI	Non-Spanish/non-Hispanic	8	0.831033	9.62657	LUAD	2	Primary	Primary tumor	DFCI-ONCOPANEL-2	1	0	0	0	0	0	0	0	0	0	1	-0.0445053	-0.019505	0.201	EUR	No
genie_public	GENIE-DFCI-006264	GENIE-DFCI-006264-3714	White	Male	69	69	Former	7	1-15	Non-Small Cell Lung Cancer	Lung Adenocarcinoma	Adenocarcinoma	DFCI	Non-Spanish/non-Hispanic	5	0.757787	6.59816	LUAD	1	Primary	Primary tumor	DFCI-ONCOPANEL-1	1	0	0	0	0	0	0	0	0	0	1	-0.00999538	-0.0269421	0.3805	EUR	No
genie_public	GENIE-DFCI-006255	GENIE-DFCI-006255-3611	White	Male	67	67	Current	40	31-45	Non-Small Cell Lung Cancer	Lung Adenocarcinoma	Adenocarcinoma	DFCI	Non-Spanish/non-Hispanic	11	0.757787	14.516	LUAD	1	Metastasis	Metastasis site unspecified	DFCI-ONCOPANEL-1	1	0	0	0	0	0	0	0	0	0	1	0.00225602	0.00228643	-0.02745	EUR	No
genie_public	GENIE-DFCI-006190	GENIE-DFCI-006190-2148	White	Female	42	42	Current	60	60+	Non-Small Cell Lung Cancer	Lung Adenocarcinoma	Adenocarcinoma	DFCI	Non-Spanish/non-Hispanic	12	0.757787	15.8356	LUAD	1	Primary	Primary tumor	DFCI-ONCOPANEL-1	1	0	0	0	0	0	0	0	0	0	1	-0.0382297	-0.00843182	0.3205	EUR	No
genie_public	GENIE-DFCI-006088	GENIE-DFCI-006088-7021	White	Female	55	54	Current	30	16-30	Non-Small Cell Lung Cancer	Lung Adenocarcinoma	Adenocarcinoma	DFCI	Non-Spanish/non-Hispanic	10	0.831033	12.0332	LUAD	1	Primary	Primary tumor	DFCI-ONCOPANEL-2	1	0	0	0	0	0	0	0	0	0	1	-0.00265731	-0.0115901	0.091	EUR	No
genie_public	GENIE-DFCI-006082	GENIE-DFCI-006082-2674	White	Female	49	49	Current	4	1-15	Non-Small Cell Lung Cancer	Lung Adenocarcinoma	Adenocarcinoma	DFCI	Non-Spanish/non-Hispanic	4	0.757787	5.27853	LUAD	1	Primary	Primary tumor	DFCI-ONCOPANEL-1	1	0	0	0	0	0	0	0	0	0	1	-0.0247887	0.00713896	0.3375	EUR	No
genie_public	GENIE-DFCI-006028	GENIE-DFCI-006028-2429	White	Male	65	65	Current	50	46-59	Non-Small Cell Lung Cancer	Lung Adenocarcinoma	Adenocarcinoma	DFCI	Non-Spanish/non-Hispanic	6	0.757787	7.91779	LUAD	1	Metastasis	Metastasis site unspecified	DFCI-ONCOPANEL-1	1	0	0	0	0	0	0	0	0	0	1	0.00692493	0.0186841	0.2115	EUR	No
genie_public	GENIE-DFCI-005983	GENIE-DFCI-005983-1585	White	Female	51	51	Current	35	31-45	Non-Small Cell Lung Cancer	Lung Adenocarcinoma	Adenocarcinoma	DFCI	Non-Spanish/non-Hispanic	8	0.757787	10.5571	LUAD	1	Metastasis	Metastasis site unspecified	DFCI-ONCOPANEL-1	1	0	0	0	0	0	0	0	0	0	1	-0.022387	-0.00279629	0.2475	EUR	No
genie_public	GENIE-DFCI-005776	GENIE-DFCI-005776-3195	White	Female	69	69	Former	24	16-30	Non-Small Cell Lung Cancer	Lung Adenocarcinoma	Adenocarcinoma	DFCI	Non-Spanish/non-Hispanic	8	0.757787	10.5571	LUAD	1	Primary	Primary tumor	DFCI-ONCOPANEL-1	1	0	0	0	0	0	0	0	0	0	1	-0.00782394	-0.0110424	0.086	EUR	No
genie_public	GENIE-DFCI-005768	GENIE-DFCI-005768-3151	White	Female	48	48	Former	8	1-15	Non-Small Cell Lung Cancer	Lung Adenocarcinoma	Adenocarcinoma	DFCI	Non-Spanish/non-Hispanic	7	0.757787	9.23742	LUAD	1	Metastasis	Metastasis site unspecified	DFCI-ONCOPANEL-1	1	0	0	0	0	0	0	0	0	0	1	0.00970865	0.0180489	0.086	EUR	No
genie_public	GENIE-DFCI-005715	GENIE-DFCI-005715-266308	White	Male	74	74	Former	30	16-30	Non-Small Cell Lung Cancer	Non-Small Cell Lung Cancer	Other	DFCI	Non-Spanish/non-Hispanic	34	0.757787	44.8675	NSCLC	2	Metastasis	Metastasis site unspecified	DFCI-ONCOPANEL-1	1	0	0	0	0	0	0	0	0	0	1	-0.0342149	0.00491231	0.2275	EUR	No
genie_public	GENIE-DFCI-005699	GENIE-DFCI-005699-10390	White	Female	74	74	Former	90	60+	Non-Small Cell Lung Cancer	Lung Adenocarcinoma	Adenocarcinoma	DFCI	Non-Spanish/non-Hispanic	11	0.831033	13.2365	LUAD	1	Primary	Primary tumor	DFCI-ONCOPANEL-2	1	0	0	0	0	0	0	0	0	0	1	-0.017967	-0.0038283	0.1435	EUR	No
genie_public	GENIE-DFCI-005637	GENIE-DFCI-005637-5414	White	Female	46	46	Current	12	1-15	Non-Small Cell Lung Cancer	Lung Adenocarcinoma	Adenocarcinoma	DFCI	Non-Spanish/non-Hispanic	6	0.831033	7.21993	LUAD	1	Primary	Primary tumor	DFCI-ONCOPANEL-2	1	0	0	0	0	0	0	0	0	0	1	-0.00783845	-0.0146741	0.3	EUR	No
genie_public	GENIE-DFCI-005601	GENIE-DFCI-005601-3270	White	Female	68	68	Former	120	60+	Non-Small Cell Lung Cancer	Lung Adenocarcinoma	Adenocarcinoma	DFCI	Non-Spanish/non-Hispanic	8	0.757787	10.5571	LUAD	1	Primary	Primary tumor	DFCI-ONCOPANEL-1	1	0	0	0	0	0	0	0	0	0	1	-0.0363896	-0.0106354	0.307	EUR	No
genie_public	GENIE-DFCI-005352	GENIE-DFCI-005352-2381	White	Female	72	72	Former	30	16-30	Non-Small Cell Lung Cancer	Lung Adenocarcinoma	Adenocarcinoma	DFCI	Non-Spanish/non-Hispanic	9	0.757787	11.8767	LUAD	1	Metastasis	Metastasis site unspecified	DFCI-ONCOPANEL-1	1	0	0	0	0	0	0	0	0	0	1	0.0315922	0.01542	0.1035	EUR	No
genie_public	GENIE-DFCI-005272	GENIE-DFCI-005272-1293	White	Male	71	71	Former	45	31-45	Non-Small Cell Lung Cancer	Lung Adenocarcinoma	Adenocarcinoma	DFCI	Non-Spanish/non-Hispanic	5	0.757787	6.59816	LUAD	1	Primary	Primary tumor	DFCI-ONCOPANEL-1	1	0	0	0	0	0	0	0	0	0	1	-0.0282462	-0.00982467	0.2335	EUR	No
genie_public	GENIE-DFCI-005200	GENIE-DFCI-005200-1251825	White	Female	73	73	Former	180	60+	Non-Small Cell Lung Cancer	Lung Adenocarcinoma	Adenocarcinoma	DFCI	Non-Spanish/non-Hispanic	22	0.757787	29.0319	LUAD	2	Metastasis	Metastasis site unspecified	DFCI-ONCOPANEL-1	1	0	0	0	0	0	0	0	0	0	1	-0.0100596	-0.00930833	0.1405	EUR	No
genie_public	GENIE-DFCI-005002	GENIE-DFCI-005002-638	White	Female	74	74	Former	10	1-15	Non-Small Cell Lung Cancer	Lung Adenocarcinoma	Adenocarcinoma	DFCI	Non-Spanish/non-Hispanic	5	0.757787	6.59816	LUAD	1	Primary	Primary tumor	DFCI-ONCOPANEL-1	1	0	0	0	0	0	0	0	0	0	1	-0.0199311	-0.0118447	0.223	EUR	No
genie_public	GENIE-DFCI-004938	GENIE-DFCI-004938-1743	White	Male	60	60	Former	9	1-15	Non-Small Cell Lung Cancer	Lung Adenocarcinoma	Adenocarcinoma	DFCI	Non-Spanish/non-Hispanic	13	0.757787	17.1552	LUAD	1	Primary	Primary tumor	DFCI-ONCOPANEL-1	1	0	0	0	0	0	0	0	0	0	1	0.00150829	-0.0182122	0.2975	EUR	No
genie_public	GENIE-DFCI-004643	GENIE-DFCI-004643-1118	Black	Female	82	82	Former	46	46-59	Non-Small Cell Lung Cancer	Lung Adenocarcinoma	Adenocarcinoma	DFCI	Non-Spanish/non-Hispanic	5	0.757787	6.59816	LUAD	1	Primary	Primary tumor	DFCI-ONCOPANEL-1	1	0	0	0	0	0	0	0	0	0	1	0.473359	0.00944428	N/A	AFR	N/A
genie_public	GENIE-DFCI-004620	GENIE-DFCI-004620-1058	White	Male	57	57	Current	20	16-30	Non-Small Cell Lung Cancer	Lung Adenocarcinoma	Adenocarcinoma	DFCI	Non-Spanish/non-Hispanic	5	0.757787	6.59816	LUAD	1	Primary	Primary tumor	DFCI-ONCOPANEL-1	1	0	0	0	0	0	0	0	0	0	1	0.0949484	0.0133334	0.2555	EUR	No
genie_public	GENIE-DFCI-004573	GENIE-DFCI-004573-3733667	White	Female	62	62	Current	7.5	1-15	Non-Small Cell Lung Cancer	Lung Adenocarcinoma	Adenocarcinoma	DFCI	Non-Spanish/non-Hispanic	13	0.757787	17.1552	LUAD	2	Primary	Primary tumor	DFCI-ONCOPANEL-1	1	0	0	0	0	0	0	0	0	0	1	-0.00819178	-0.00584317	0.2735	EUR	No
genie_public	GENIE-DFCI-004567	GENIE-DFCI-004567-11681	White	Female	63	60	Current	20	16-30	Non-Small Cell Lung Cancer	Lung Adenocarcinoma	Adenocarcinoma	DFCI	Non-Spanish/non-Hispanic	12	0.831033	14.4399	LUAD	1	Primary	Primary tumor	DFCI-ONCOPANEL-2	1	0	0	0	0	0	0	0	0	0	1	0.0721326	0.00579356	0.2025	EUR	No
genie_public	GENIE-DFCI-004565	GENIE-DFCI-004565-2471	White	Female	74	73	Former	1	1-15	Non-Small Cell Lung Cancer	Lung Adenocarcinoma	Adenocarcinoma	DFCI	Non-Spanish/non-Hispanic	2	0.757787	2.63926	LUAD	1	Primary	Primary tumor	DFCI-ONCOPANEL-1	1	0	0	0	0	0	0	0	0	0	1	-0.0301955	-0.00740203	0.2375	EUR	No
genie_public	GENIE-DFCI-004508	GENIE-DFCI-004508-3012	White	Female	86	84	Former	60	60+	Non-Small Cell Lung Cancer	Lung Adenocarcinoma	Adenocarcinoma	DFCI	Non-Spanish/non-Hispanic	10	0.757787	13.1963	LUAD	1	Primary	Primary tumor	DFCI-ONCOPANEL-1	1	0	0	0	0	0	0	0	0	0	1	-0.0303184	-0.0125302	0.2555	EUR	No
genie_public	GENIE-DFCI-004325	GENIE-DFCI-004325-4425	White	Female	70	70	Former	12	1-15	Non-Small Cell Lung Cancer	Lung Adenocarcinoma	Adenocarcinoma	DFCI	Non-Spanish/non-Hispanic	8	0.831033	9.62657	LUAD	3	Primary	Primary tumor	DFCI-ONCOPANEL-2	1	0	0	0	0	0	0	0	0	0	1	-0.012904	-0.0241997	0.276	EUR	No
genie_public	GENIE-DFCI-004315	GENIE-DFCI-004315-5317	Black	Female	67	66	Never	0	0	Non-Small Cell Lung Cancer	Lung Adenocarcinoma	Adenocarcinoma	DFCI	Non-Spanish/non-Hispanic	5	0.831033	6.01661	LUAD	1	Primary	Primary tumor	DFCI-ONCOPANEL-2	1	0	0	0	0	0	0	0	0	0	1	0.916193	-0.00451629	N/A	AFR	N/A
genie_public	GENIE-DFCI-004095	GENIE-DFCI-004095-436	White	Male	72	72	Former	60	60+	Non-Small Cell Lung Cancer	Lung Adenocarcinoma	Adenocarcinoma	DFCI	Non-Spanish/non-Hispanic	12	0.757787	15.8356	LUAD	1	Metastasis	Metastasis site unspecified	DFCI-ONCOPANEL-1	1	0	0	0	0	0	0	0	0	0	1	0.062459	0.0336085	0.885	EUR	Yes
genie_public	GENIE-DFCI-004049	GENIE-DFCI-004049-706	White	Female	55	55	Former	20	16-30	Non-Small Cell Lung Cancer	Lung Adenocarcinoma	Adenocarcinoma	DFCI	Non-Spanish/non-Hispanic	5	0.757787	6.59816	LUAD	1	Primary	Primary tumor	DFCI-ONCOPANEL-1	1	0	0	0	0	0	0	0	0	0	1	-0.0246323	-0.010001	0.3295	EUR	No
genie_public	GENIE-DFCI-003931	GENIE-DFCI-003931-1784	White	Male	53	53	Former	15	1-15	Non-Small Cell Lung Cancer	Lung Adenocarcinoma	Adenocarcinoma	DFCI	Non-Spanish/non-Hispanic	5	0.757787	6.59816	LUAD	1	Metastasis	Metastasis site unspecified	DFCI-ONCOPANEL-1	1	0	0	0	0	0	0	0	0	0	1	-0.0150595	-0.0282024	0.272	EUR	No
genie_public	GENIE-DFCI-003808	GENIE-DFCI-003808-6315	White	Female	72	71	Former	54	46-59	Non-Small Cell Lung Cancer	Large Cell Neuroendocrine Carcinoma	Large Cell Carcinoma	DFCI	Non-Spanish/non-Hispanic	10	0.831033	12.0332	LUNE	1	Metastasis	Metastasis site unspecified	DFCI-ONCOPANEL-2	1	0	0	0	0	0	0	0	0	0	1	-0.00965422	-0.0295121	0.313	EUR	No
genie_public	GENIE-DFCI-003691	GENIE-DFCI-003691-8654	White	Female	75	75	Former	48	46-59	Non-Small Cell Lung Cancer	Lung Adenocarcinoma	Adenocarcinoma	DFCI	Non-Spanish/non-Hispanic	12	0.831033	14.4399	LUAD	1	Primary	Primary tumor	DFCI-ONCOPANEL-2	1	0	0	0	0	0	0	0	0	0	1	-0.0183185	-0.0142791	0.145	EUR	No
genie_public	GENIE-DFCI-003685	GENIE-DFCI-003685-9125	Other	Male	69	69	Former	14	1-15	Non-Small Cell Lung Cancer	Lung Adenocarcinoma	Adenocarcinoma	DFCI	Non-Spanish/non-Hispanic	4	0.831033	4.81329	LUAD	1	Metastasis	Metastasis site unspecified	DFCI-ONCOPANEL-2	1	0	0	0	0	0	0	0	0	0	1	-0.0319779	-0.0302304	0.368	EUR	No
genie_public	GENIE-DFCI-003677	GENIE-DFCI-003677-3170357	White	Female	77	77	Former	35	31-45	Non-Small Cell Lung Cancer	Lung Adenocarcinoma	Adenocarcinoma	DFCI	Non-Spanish/non-Hispanic	47	0.757787	62.0227	LUAD	2	Primary	Primary tumor	DFCI-ONCOPANEL-1	1	0	0	0	0	0	0	0	0	0	1	-0.0435138	0.0248736	0.288	EUR	No
genie_public	GENIE-DFCI-003663	GENIE-DFCI-003663-3240	White	Female	55	53	Current	35	31-45	Non-Small Cell Lung Cancer	Lung Adenocarcinoma	Adenocarcinoma	DFCI	Non-Spanish/non-Hispanic	19	0.757787	25.073	LUAD	1	Primary	Primary tumor	DFCI-ONCOPANEL-1	1	0	0	0	0	0	0	0	0	0	1	-0.0118869	-0.0190036	0.2495	EUR	No
genie_public	GENIE-DFCI-003595	GENIE-DFCI-003595-5309	White	Female	71	69	Former	45	31-45	Non-Small Cell Lung Cancer	Lung Adenocarcinoma	Adenocarcinoma	DFCI	Non-Spanish/non-Hispanic	12	0.831033	14.4399	LUAD	1	Metastasis	Metastasis site unspecified	DFCI-ONCOPANEL-2	1	0	0	0	0	0	0	0	0	0	1	-0.0245092	-0.0167619	0.257	EUR	No
genie_public	GENIE-DFCI-003589	GENIE-DFCI-003589-10463	White	Female	74	74	Former	30	16-30	Non-Small Cell Lung Cancer	Lung Adenocarcinoma	Adenocarcinoma	DFCI	Non-Spanish/non-Hispanic	8	0.831033	9.62657	LUAD	1	Primary	Primary tumor	DFCI-ONCOPANEL-2	1	0	0	0	0	0	0	0	0	0	1	-0.0336013	-0.0162874	0.2685	EUR	No
genie_public	GENIE-DFCI-003303	GENIE-DFCI-003303-380	White	Male	73	71	Former	180	60+	Non-Small Cell Lung Cancer	Lung Adenocarcinoma	Adenocarcinoma	DFCI	Non-Spanish/non-Hispanic	23	0.757787	30.3515	LUAD	1	Metastasis	Metastasis site unspecified	DFCI-ONCOPANEL-1	1	0	0	0	0	0	0	0	0	0	1	0.0534303	-0.00311097	0.1325	EUR	No
genie_public	GENIE-DFCI-003287	GENIE-DFCI-003287-5832	White	Female	78	76	Former	35	31-45	Non-Small Cell Lung Cancer	Lung Adenocarcinoma	Adenocarcinoma	DFCI	Non-Spanish/non-Hispanic	5	0.831033	6.01661	LUAD	1	Primary	Primary tumor	DFCI-ONCOPANEL-2	1	0	0	0	0	0	0	0	0	0	1	-0.00390338	-0.0249222	0.2305	EUR	No
genie_public	GENIE-DFCI-003116	GENIE-DFCI-003116-3141	White	Female	67	66	Former	50	46-59	Non-Small Cell Lung Cancer	Lung Adenocarcinoma	Adenocarcinoma	DFCI	Non-Spanish/non-Hispanic	8	0.757787	10.5571	LUAD	1	Metastasis	Metastasis site unspecified	DFCI-ONCOPANEL-1	1	0	0	0	0	0	0	0	0	0	1	-0.0308762	-0.0156771	0.173	EUR	No
genie_public	GENIE-DFCI-003093	GENIE-DFCI-003093-4264	White	Male	68	68	Former	100	60+	Non-Small Cell Lung Cancer	Lung Adenocarcinoma	Adenocarcinoma	DFCI	Non-Spanish/non-Hispanic	13	0.831033	15.6432	LUAD	1	Primary	Primary tumor	DFCI-ONCOPANEL-2	1	0	0	0	0	0	0	0	0	0	1	-0.0391736	0.0173329	0.346	EUR	No
genie_public	GENIE-DFCI-002914	GENIE-DFCI-002914-11163	Other	Female	67	67	Former	47	46-59	Non-Small Cell Lung Cancer	Lung Adenocarcinoma	Adenocarcinoma	DFCI	Non-Spanish/non-Hispanic	11	0.831033	13.2365	LUAD	1	Metastasis	Metastasis site unspecified	DFCI-ONCOPANEL-2	1	0	0	0	0	0	0	0	0	0	1	-0.050745	0.00777735	0.154	EUR	No
genie_public	GENIE-DFCI-002855	GENIE-DFCI-002855-6277	White	Female	64	58	Current	37	31-45	Non-Small Cell Lung Cancer	Lung Adenocarcinoma	Adenocarcinoma	DFCI	Non-Spanish/non-Hispanic	14	0.831033	16.8465	LUAD	1	Primary	Primary tumor	DFCI-ONCOPANEL-2	1	0	0	0	0	0	0	0	0	0	1	0.0273869	-0.000458673	0.091	EUR	No
genie_public	GENIE-DFCI-002801	GENIE-DFCI-002801-3620	White	Male	80	80	Former	10	1-15	Non-Small Cell Lung Cancer	Lung Adenocarcinoma	Adenocarcinoma	DFCI	Non-Spanish/non-Hispanic	5	0.757787	6.59816	LUAD	1	Primary	Primary tumor	DFCI-ONCOPANEL-1	1	0	0	0	0	0	0	0	0	0	1	0.04006	-0.00426884	0.166	EUR	No
genie_public	GENIE-DFCI-002744	GENIE-DFCI-002744-5379	Black	Male	64	57	Current	80	60+	Non-Small Cell Lung Cancer	Lung Adenocarcinoma	Adenocarcinoma	DFCI	Non-Spanish/non-Hispanic	25	0.831033	30.083	LUAD	1	Primary	Primary tumor	DFCI-ONCOPANEL-2	1	0	0	0	0	0	0	0	0	0	1	0.414193	-0.0111835	N/A	AFR	N/A
genie_public	GENIE-DFCI-002736	GENIE-DFCI-002736-8771	White	Female	76	76	Former	52	46-59	Non-Small Cell Lung Cancer	Lung Adenocarcinoma	Adenocarcinoma	DFCI	Non-Spanish/non-Hispanic	4	0.831033	4.81329	LUAD	2	Metastasis	Metastasis site unspecified	DFCI-ONCOPANEL-2	1	0	0	0	0	0	0	0	0	0	1	0.0374055	-0.0145272	0.0945	EUR	No
genie_public	GENIE-DFCI-002597	GENIE-DFCI-002597-2440	White	Male	71	71	Former	11	1-15	Non-Small Cell Lung Cancer	Lung Adenocarcinoma	Adenocarcinoma	DFCI	Non-Spanish/non-Hispanic	7	0.757787	9.23742	LUAD	1	Primary	Primary tumor	DFCI-ONCOPANEL-1	1	0	0	0	0	0	0	0	0	0	1	0.0510504	0.0307252	0.95	EUR	Yes
genie_public	GENIE-DFCI-002329	GENIE-DFCI-002329-11322	White	Female	80	80	Former	70	60+	Non-Small Cell Lung Cancer	Lung Adenocarcinoma	Adenocarcinoma	DFCI	Non-Spanish/non-Hispanic	8	0.831033	9.62657	LUAD	1	Primary	Primary tumor	DFCI-ONCOPANEL-2	1	0	0	0	0	0	0	0	0	0	1	-0.0336737	-0.0218432	0.3525	EUR	No
genie_public	GENIE-DFCI-002307	GENIE-DFCI-002307-6563	White	Male	66	66	Current	90	60+	Non-Small Cell Lung Cancer	Lung Adenocarcinoma	Adenocarcinoma	DFCI	Non-Spanish/non-Hispanic	8	0.831033	9.62657	LUAD	1	Primary	Primary tumor	DFCI-ONCOPANEL-2	1	0	0	0	0	0	0	0	0	0	1	-0.00450921	0.0208004	0.3145	EUR	No
genie_public	GENIE-DFCI-002296	GENIE-DFCI-002296-3215	White	Female	79	79	Former	15	1-15	Non-Small Cell Lung Cancer	Lung Adenocarcinoma	Adenocarcinoma	DFCI	Non-Spanish/non-Hispanic	8	0.757787	10.5571	LUAD	1	Primary	Primary tumor	DFCI-ONCOPANEL-1	1	0	0	0	0	0	0	0	0	0	1	0.0664235	0.00528006	-0.01485	EUR	No
genie_public	GENIE-DFCI-002121	GENIE-DFCI-002121-8999	White	Female	68	64	Former	50	46-59	Non-Small Cell Lung Cancer	Lung Adenocarcinoma	Adenocarcinoma	DFCI	Non-Spanish/non-Hispanic	6	0.831033	7.21993	LUAD	1	Metastasis	Local recurrence	DFCI-ONCOPANEL-2	1	0	0	0	0	0	0	0	0	0	1	-0.0309778	-0.0131871	0.182	EUR	No
genie_public	GENIE-DFCI-002047	GENIE-DFCI-002047-3483	White	Female	81	81	Former	45	31-45	Non-Small Cell Lung Cancer	Lung Adenocarcinoma	Adenocarcinoma	DFCI	Non-Spanish/non-Hispanic	16	0.757787	21.1141	LUAD	1	Metastasis	Local recurrence	DFCI-ONCOPANEL-1	1	0	0	0	0	0	0	0	0	0	1	0.0349405	-0.0174386	0.077	EUR	No
genie_public	GENIE-DFCI-002045	GENIE-DFCI-002045-8225	White	Female	64	63	Former	8	1-15	Non-Small Cell Lung Cancer	Lung Adenocarcinoma	Adenocarcinoma	DFCI	Non-Spanish/non-Hispanic	9	0.831033	10.8299	LUAD	1	Primary	Primary tumor	DFCI-ONCOPANEL-2	1	0	0	0	0	0	0	0	0	0	1	-0.0317873	-0.00082059	0.2645	EUR	No
genie_public	GENIE-DFCI-002033	GENIE-DFCI-002033-1811	White	Female	72	72	Current	60	60+	Non-Small Cell Lung Cancer	Large Cell Neuroendocrine Carcinoma	Large Cell Carcinoma	DFCI	Non-Spanish/non-Hispanic	14	0.757787	18.4748	LUNE	1	Primary	Primary tumor	DFCI-ONCOPANEL-1	1	0	0	0	0	0	0	0	0	0	1	-0.0384547	-0.00783979	0.2445	EUR	No
genie_public	GENIE-DFCI-002010	GENIE-DFCI-002010-6852	White	Female	72	72	Former	70	60+	Non-Small Cell Lung Cancer	Lung Adenocarcinoma	Adenocarcinoma	DFCI	Non-Spanish/non-Hispanic	14	0.831033	16.8465	LUAD	1	Metastasis	Metastasis site unspecified	DFCI-ONCOPANEL-2	1	0	0	0	0	0	0	0	0	0	1	-0.0320141	-0.029106	0.3115	EUR	No
genie_public	GENIE-DFCI-001991	GENIE-DFCI-001991-3841	White	Female	60	60	Current	40	31-45	Non-Small Cell Lung Cancer	Lung Adenocarcinoma	Adenocarcinoma	DFCI	Non-Spanish/non-Hispanic	9	0.757787	11.8767	LUAD	1	Metastasis	Metastasis site unspecified	DFCI-ONCOPANEL-1	1	0	0	0	0	0	0	0	0	0	1	0.0468308	0.00586497	0.093	EUR	No
genie_public	GENIE-DFCI-001956	GENIE-DFCI-001956-2250	White	Female	56	56	Former	20	16-30	Non-Small Cell Lung Cancer	Lung Adenocarcinoma	Adenocarcinoma	DFCI	Non-Spanish/non-Hispanic	13	0.757787	17.1552	LUAD	1	Metastasis	Metastasis site unspecified	DFCI-ONCOPANEL-1	1	0	0	0	0	0	0	0	0	0	1	0.00614159	0.00265387	0.155	EUR	No
genie_public	GENIE-DFCI-001892	GENIE-DFCI-001892-2106	White	Female	66	63	Former	60	60+	Non-Small Cell Lung Cancer	Lung Adenocarcinoma	Adenocarcinoma	DFCI	Non-Spanish/non-Hispanic	5	0.757787	6.59816	LUAD	1	Primary	Primary tumor	DFCI-ONCOPANEL-1	1	0	0	0	0	0	0	0	0	0	1	0.0211799	0.00656649	0.2515	EUR	No
genie_public	GENIE-DFCI-001852	GENIE-DFCI-001852-5673	White	Female	68	68	Former	120	60+	Non-Small Cell Lung Cancer	Lung Adenocarcinoma	Adenocarcinoma	DFCI	Non-Spanish/non-Hispanic	10	0.831033	12.0332	LUAD	1	Primary	Primary tumor	DFCI-ONCOPANEL-2	1	0	0	0	0	0	0	0	0	0	1	-0.0194989	-0.0218311	0.2285	EUR	No
genie_public	GENIE-DFCI-001832	GENIE-DFCI-001832-11542	White	Female	76	66	Former	39	31-45	Non-Small Cell Lung Cancer	Lung Adenocarcinoma	Adenocarcinoma	DFCI	Non-Spanish/non-Hispanic	12	0.831033	14.4399	LUAD	1	Metastasis	Local recurrence	DFCI-ONCOPANEL-2	1	0	0	0	0	0	0	0	0	0	1	0.0225163	-0.00501253	0.605	EUR	No
genie_public	GENIE-DFCI-001830	GENIE-DFCI-001830-5450	White	Female	83	83	Former	80	60+	Non-Small Cell Lung Cancer	Lung Adenocarcinoma	Adenocarcinoma	DFCI	Non-Spanish/non-Hispanic	8	0.831033	9.62657	LUAD	2	Primary	Primary tumor	DFCI-ONCOPANEL-2	1	0	0	0	0	0	0	0	0	0	1	0.0653746	0.0372705	0.89	EUR	Yes
genie_public	GENIE-DFCI-001727	GENIE-DFCI-001727-9187	White	Female	83	75	Former	28	16-30	Non-Small Cell Lung Cancer	Lung Adenocarcinoma	Adenocarcinoma	DFCI	Non-Spanish/non-Hispanic	11	0.831033	13.2365	LUAD	1	Primary	Primary tumor	DFCI-ONCOPANEL-2	1	0	0	0	0	0	0	0	0	0	1	0.00494954	-0.018184	0.106	EUR	No
genie_public	GENIE-DFCI-001668	GENIE-DFCI-001668-3762	White	Female	46	46	Former	20	16-30	Non-Small Cell Lung Cancer	Lung Adenocarcinoma	Adenocarcinoma	DFCI	Spanish/Hispanic	7	0.757787	9.23742	LUAD	1	Primary	Primary tumor	DFCI-ONCOPANEL-1	1	0	0	0	0	0	0	0	0	0	1	-0.0105923	0.00213133	0.2575	EUR	No
genie_public	GENIE-DFCI-001654	GENIE-DFCI-001654-1766	White	Male	56	50	Current	92	60+	Non-Small Cell Lung Cancer	Lung Adenocarcinoma	Adenocarcinoma	DFCI	Non-Spanish/non-Hispanic	6	0.757787	7.91779	LUAD	1	Primary	Primary tumor	DFCI-ONCOPANEL-1	1	0	0	0	0	0	0	0	0	0	1	0.0331818	0.0119197	0.191	EUR	No
genie_public	GENIE-DFCI-001566	GENIE-DFCI-001566-8279	White	Female	62	57	Former	60	60+	Non-Small Cell Lung Cancer	Lung Adenocarcinoma	Adenocarcinoma	DFCI	Non-Spanish/non-Hispanic	19	0.831033	22.8631	LUAD	1	Metastasis	Metastasis site unspecified	DFCI-ONCOPANEL-2	1	0	0	0	0	0	0	0	0	0	1	0.0507157	0.0272038	0.98	EUR	Yes
genie_public	GENIE-DFCI-001545	GENIE-DFCI-001545-9808	White	Female	53	53	Current	28	16-30	Non-Small Cell Lung Cancer	Lung Adenocarcinoma	Adenocarcinoma	DFCI	Non-Spanish/non-Hispanic	10	0.831033	12.0332	LUAD	1	Primary	Primary tumor	DFCI-ONCOPANEL-2	1	0	0	0	0	0	0	0	0	0	1	-0.0348913	-0.00500045	0.2605	EUR	No
genie_public	GENIE-DFCI-001461	GENIE-DFCI-001461-10013	White	Female	75	75	Former	13	1-15	Non-Small Cell Lung Cancer	Lung Adenocarcinoma	Adenocarcinoma	DFCI	Non-Spanish/non-Hispanic	16	0.831033	19.2531	LUAD	2	Primary	Primary tumor	DFCI-ONCOPANEL-2	1	0	0	0	0	0	0	0	0	0	1	0.0358909	-0.00888671	0.02085	EUR	No
genie_public	GENIE-DFCI-001347	GENIE-DFCI-001347-10649	Black	Female	60	60	Current	20	16-30	Non-Small Cell Lung Cancer	Non-Small Cell Lung Cancer	Other	DFCI	Non-Spanish/non-Hispanic	7	0.831033	8.42325	NSCLC	1	Primary	Primary tumor	DFCI-ONCOPANEL-2	1	0	0	0	0	0	0	0	0	0	1	0.745352	-0.0212112	N/A	AFR	N/A
genie_public	GENIE-DFCI-001343	GENIE-DFCI-001343-2779	White	Female	57	57	Former	54	46-59	Non-Small Cell Lung Cancer	Lung Adenocarcinoma	Adenocarcinoma	DFCI	Non-Spanish/non-Hispanic	6	0.757787	7.91779	LUAD	1	Primary	Primary tumor	DFCI-ONCOPANEL-1	1	0	0	0	0	0	0	0	0	0	1	0.0359552	0.00836722	0.2075	EUR	No
genie_public	GENIE-DFCI-001304	GENIE-DFCI-001304-11353	White	Female	64	64	Former	70	60+	Non-Small Cell Lung Cancer	Lung Adenocarcinoma	Adenocarcinoma	DFCI	Non-Spanish/non-Hispanic	13	0.831033	15.6432	LUAD	1	Primary	Primary tumor	DFCI-ONCOPANEL-2	1	0	0	0	0	0	0	0	0	0	1	-0.0250563	-0.0253804	0.108	EUR	No
genie_public	GENIE-DFCI-001250	GENIE-DFCI-001250-5787	White	Female	58	58	Current	45	31-45	Non-Small Cell Lung Cancer	Lung Adenocarcinoma	Adenocarcinoma	DFCI	Non-Spanish/non-Hispanic	7	0.831033	8.42325	LUAD	1	Primary	Primary tumor	DFCI-ONCOPANEL-2	1	0	0	0	0	0	0	0	0	0	1	-0.037978	0.00161279	0.3145	EUR	No
genie_public	GENIE-DFCI-001223	GENIE-DFCI-001223-9113	White	Female	68	55	Former	30	16-30	Non-Small Cell Lung Cancer	Lung Adenocarcinoma	Adenocarcinoma	DFCI	Non-Spanish/non-Hispanic	10	0.831033	12.0332	LUAD	1	Metastasis	Metastasis site unspecified	DFCI-ONCOPANEL-2	1	0	0	0	0	0	0	0	0	0	1	-0.0282827	0.0253521	0.3495	EUR	No
genie_public	GENIE-DFCI-001205	GENIE-DFCI-001205-4580	White	Female	66	66	Current	14	1-15	Non-Small Cell Lung Cancer	Lung Adenocarcinoma	Adenocarcinoma	DFCI	Non-Spanish/non-Hispanic	10	0.831033	12.0332	LUAD	1	Primary	Primary tumor	DFCI-ONCOPANEL-2	1	0	0	0	0	0	0	0	0	0	1	0.0106286	0.0103496	0.232	EUR	No
genie_public	GENIE-DFCI-001001	GENIE-DFCI-001001-5201	White	Female	61	61	Former	95	60+	Non-Small Cell Lung Cancer	Lung Adenocarcinoma	Adenocarcinoma	DFCI	Non-Spanish/non-Hispanic	6	0.831033	7.21993	LUAD	1	Primary	Primary tumor	DFCI-ONCOPANEL-2	1	0	0	0	0	0	0	0	0	0	1	0.00273448	0.0125394	0.1815	EUR	No
genie_public	GENIE-DFCI-000953	GENIE-DFCI-000953-390	White	Female	56	49	Current	35	31-45	Non-Small Cell Lung Cancer	Lung Adenocarcinoma	Adenocarcinoma	DFCI	Non-Spanish/non-Hispanic	10	0.757787	13.1963	LUAD	1	Primary	Primary tumor	DFCI-ONCOPANEL-1	1	0	0	0	0	0	0	0	0	0	1	0.0262847	0.00376646	0.2285	EUR	No
genie_public	GENIE-DFCI-000942	GENIE-DFCI-000942-3026	White	Female	73	73	Former	45	31-45	Non-Small Cell Lung Cancer	Lung Adenocarcinoma	Adenocarcinoma	DFCI	Non-Spanish/non-Hispanic	7	0.757787	9.23742	LUAD	1	Primary	Primary tumor	DFCI-ONCOPANEL-1	1	0	0	0	0	0	0	0	0	0	1	-0.00950167	-0.010194	0.2805	EUR	No
genie_public	GENIE-DFCI-000853	GENIE-DFCI-000853-10150	White	Female	63	63	Current	40	31-45	Non-Small Cell Lung Cancer	Lung Adenocarcinoma	Adenocarcinoma	DFCI	Non-Spanish/non-Hispanic	13	0.831033	15.6432	LUAD	1	Metastasis	Metastasis site unspecified	DFCI-ONCOPANEL-2	1	0	0	0	0	0	0	0	0	0	1	-0.0367809	-0.000538489	0.261	EUR	No
genie_public	GENIE-DFCI-000815	GENIE-DFCI-000815-9856	Black	Female	52	52	Current	18	16-30	Non-Small Cell Lung Cancer	Lung Adenocarcinoma	Adenocarcinoma	DFCI	Non-Spanish/non-Hispanic	11	0.831033	13.2365	LUAD	1	Primary	Primary tumor	DFCI-ONCOPANEL-2	1	0	0	0	0	0	0	0	0	0	1	0.907952	-0.00878321	N/A	AFR	N/A
genie_public	GENIE-DFCI-000750	GENIE-DFCI-000750-1828	White	Male	74	68	Former	50	46-59	Non-Small Cell Lung Cancer	Lung Adenocarcinoma	Adenocarcinoma	DFCI	Non-Spanish/non-Hispanic	8	0.757787	10.5571	LUAD	1	Primary	Primary tumor	DFCI-ONCOPANEL-1	1	0	0	0	0	0	0	0	0	0	1	0.025881	0.00918434	0.216	EUR	No
genie_public	GENIE-DFCI-000714	GENIE-DFCI-000714-5423	White	Female	62	62	Former	45	31-45	Non-Small Cell Lung Cancer	Lung Adenocarcinoma	Adenocarcinoma	DFCI	Non-Spanish/non-Hispanic	13	0.831033	15.6432	LUAD	2	Primary	Primary tumor	DFCI-ONCOPANEL-2	1	0	0	0	0	0	0	0	0	0	1	-0.00478169	-0.00394532	0.2525	EUR	No
genie_public	GENIE-DFCI-000710	GENIE-DFCI-000710-10387	White	Male	74	74	Former	35	31-45	Non-Small Cell Lung Cancer	Lung Adenocarcinoma	Adenocarcinoma	DFCI	Non-Spanish/non-Hispanic	10	0.831033	12.0332	LUAD	2	Primary	Primary tumor	DFCI-ONCOPANEL-2	1	0	0	0	0	0	0	0	0	0	1	-0.00935369	-0.00647572	0.307	EUR	No
genie_public	GENIE-DFCI-000622	GENIE-DFCI-000622-5014	White	Female	69	69	Former	15	1-15	Non-Small Cell Lung Cancer	Lung Adenocarcinoma	Adenocarcinoma	DFCI	Non-Spanish/non-Hispanic	4	0.831033	4.81329	LUAD	2	Primary	Primary tumor	DFCI-ONCOPANEL-2	1	0	0	0	0	0	0	0	0	0	1	0.0480262	0.0236368	0.905	EUR	Yes
genie_public	GENIE-DFCI-000615	GENIE-DFCI-000615-9727	White	Female	>89	89	Former	2	1-15	Non-Small Cell Lung Cancer	Lung Adenocarcinoma	Adenocarcinoma	DFCI	Non-Spanish/non-Hispanic	11	0.831033	13.2365	LUAD	1	Primary	Primary tumor	DFCI-ONCOPANEL-2	1	0	0	0	0	0	0	0	0	0	1	-0.0258392	-0.0201604	0.232	EUR	No
genie_public	GENIE-DFCI-000614	GENIE-DFCI-000614-1296	White	Female	60	60	Former	15	1-15	Non-Small Cell Lung Cancer	Lung Adenocarcinoma	Adenocarcinoma	DFCI	Non-Spanish/non-Hispanic	6	0.757787	7.91779	LUAD	1	Primary	Primary tumor	DFCI-ONCOPANEL-1	1	0	0	0	0	0	0	0	0	0	1	-0.018458	0.00142836	0.239	EUR	No
genie_public	GENIE-DFCI-000543	GENIE-DFCI-000543-8874	White	Female	60	60	Current	60	60+	Non-Small Cell Lung Cancer	Lung Adenocarcinoma	Adenocarcinoma	DFCI	Non-Spanish/non-Hispanic	4	0.831033	4.81329	LUAD	1	Primary	Primary tumor	DFCI-ONCOPANEL-2	1	0	0	0	0	0	0	0	0	0	1	-0.0100204	-0.0370907	0.2625	EUR	No
genie_public	GENIE-DFCI-000495	GENIE-DFCI-000495-3878	White	Female	81	81	Former	14	1-15	Non-Small Cell Lung Cancer	Lung Adenocarcinoma	Adenocarcinoma	DFCI	Non-Spanish/non-Hispanic	6	0.831033	7.21993	LUAD	1	Metastasis	Metastasis site unspecified	DFCI-ONCOPANEL-2	1	0	0	0	0	0	0	0	0	0	1	0.0474777	0.0230215	0.163	EUR	No
genie_public	GENIE-DFCI-000485	GENIE-DFCI-000485-3958	White	Female	85	85	Former	5	1-15	Non-Small Cell Lung Cancer	Lung Adenocarcinoma	Adenocarcinoma	DFCI	Non-Spanish/non-Hispanic	6	0.831033	7.21993	LUAD	1	Primary	Primary tumor	DFCI-ONCOPANEL-2	1	0	0	0	0	0	0	0	0	0	1	0.0560197	0.01752	0.95	EUR	Yes
genie_public	GENIE-DFCI-000375	GENIE-DFCI-000375-10697	White	Female	70	70	Former	15	1-15	Non-Small Cell Lung Cancer	Lung Adenocarcinoma	Adenocarcinoma	DFCI	Non-Spanish/non-Hispanic	11	0.831033	13.2365	LUAD	1	Primary	Primary tumor	DFCI-ONCOPANEL-2	1	0	0	0	0	0	0	0	0	0	1	0.0790887	0.0183895	0.169	EUR	No
genie_public	GENIE-DFCI-000320	GENIE-DFCI-000320-5002	White	Female	62	62	Current	1.5	1-15	Non-Small Cell Lung Cancer	Non-Small Cell Lung Cancer	Other	DFCI	Non-Spanish/non-Hispanic	2	0.831033	2.40664	NSCLC	1	Metastasis	Metastasis site unspecified	DFCI-ONCOPANEL-2	1	0	0	0	0	0	0	0	0	0	1	-0.0222743	0.00525202	0.2375	EUR	No
genie_public	GENIE-DFCI-000309	GENIE-DFCI-000309-4265	White	Female	61	61	Former	30	16-30	Non-Small Cell Lung Cancer	Lung Adenocarcinoma	Adenocarcinoma	DFCI	Non-Spanish/non-Hispanic	8	0.831033	9.62657	LUAD	1	Primary	Primary tumor	DFCI-ONCOPANEL-2	1	0	0	0	0	0	0	0	0	0	1	0.0179807	-0.00978986	0.186	EUR	No
genie_public	GENIE-DFCI-000302	GENIE-DFCI-000302-159	White	Female	68	68	Former	50	46-59	Non-Small Cell Lung Cancer	Lung Adenocarcinoma	Adenocarcinoma	DFCI	Non-Spanish/non-Hispanic	10	0.757787	13.1963	LUAD	1	Primary	Primary tumor	DFCI-ONCOPANEL-1	1	0	0	0	0	0	0	0	0	0	1	-0.0348457	-0.0116883	0.2605	EUR	No
genie_public	GENIE-DFCI-000265	GENIE-DFCI-000265-8783	White	Female	70	63	Former	15	1-15	Non-Small Cell Lung Cancer	Lung Adenocarcinoma	Adenocarcinoma	DFCI	Non-Spanish/non-Hispanic	14	0.831033	16.8465	LUAD	1	Metastasis	Metastasis site unspecified	DFCI-ONCOPANEL-2	1	0	0	0	0	0	0	0	0	0	1	0.0434532	0.0129311	0.1915	EUR	No
genie_public	GENIE-DFCI-000146	GENIE-DFCI-000146-5258	White	Female	62	62	Current	10	1-15	Non-Small Cell Lung Cancer	Lung Adenocarcinoma	Adenocarcinoma	DFCI	Non-Spanish/non-Hispanic	4	0.831033	4.81329	LUAD	1	Primary	Primary tumor	DFCI-ONCOPANEL-2	1	0	0	0	0	0	0	0	0	0	1	-0.016466	-0.0172854	0.256	EUR	No
genie_public	GENIE-DFCI-000139	GENIE-DFCI-000139-9235	White	Female	68	67	Current	100	60+	Non-Small Cell Lung Cancer	Lung Adenocarcinoma	Adenocarcinoma	DFCI	Non-Spanish/non-Hispanic	13	0.831033	15.6432	LUAD	1	Metastasis	Metastasis site unspecified	DFCI-ONCOPANEL-2	1	0	0	0	0	0	0	0	0	0	1	-0.0255963	0.00949865	0.3595	EUR	No
genie_public	GENIE-DFCI-000137	GENIE-DFCI-000137-7557	White	Female	61	61	Former	50	46-59	Non-Small Cell Lung Cancer	Lung Adenocarcinoma	Adenocarcinoma	DFCI	Non-Spanish/non-Hispanic	14	0.831033	16.8465	LUAD	1	Primary	Primary tumor	DFCI-ONCOPANEL-2	1	0	0	0	0	0	0	0	0	0	1	-0.00688853	-0.0126095	0.087	EUR	No
genie_public	GENIE-DFCI-000126	GENIE-DFCI-000126-3957	White	Female	82	71	Former	30	16-30	Non-Small Cell Lung Cancer	Lung Adenocarcinoma	Adenocarcinoma	DFCI	Non-Spanish/non-Hispanic	12	0.831033	14.4399	LUAD	1	Primary	Primary tumor	DFCI-ONCOPANEL-2	1	0	0	0	0	0	0	0	0	0	1	0.0600591	0.0035271	0.74	EUR	No
genie_public	GENIE-DFCI-000104	GENIE-DFCI-000104-1062	White	Female	62	62	Former	10	1-15	Non-Small Cell Lung Cancer	Lung Adenocarcinoma	Adenocarcinoma	DFCI	Non-Spanish/non-Hispanic	8	0.757787	10.5571	LUAD	1	Metastasis	Metastasis site unspecified	DFCI-ONCOPANEL-1	1	0	0	0	0	0	0	0	0	0	1	-0.045253	-0.00627588	0.2105	EUR	No
genie_public	GENIE-DFCI-000099	GENIE-DFCI-000099-1903	White	Male	66	66	Former	15	1-15	Non-Small Cell Lung Cancer	Lung Adenocarcinoma	Adenocarcinoma	DFCI	Non-Spanish/non-Hispanic	8	0.757787	10.5571	LUAD	1	Metastasis	Metastasis site unspecified	DFCI-ONCOPANEL-1	1	0	0	0	0	0	0	0	0	0	1	0.0718446	0.0657186	0.192	EUR	No
genie_public	GENIE-DFCI-000090	GENIE-DFCI-000090-4171	White	Female	55	55	Current	40	31-45	Non-Small Cell Lung Cancer	Lung Adenocarcinoma	Adenocarcinoma	DFCI	Non-Spanish/non-Hispanic	5	0.831033	6.01661	LUAD	1	Metastasis	Metastasis site unspecified	DFCI-ONCOPANEL-2	1	0	0	0	0	0	0	0	0	0	1	-0.0232485	-0.0192465	0.1965	EUR	No
genie_public	GENIE-DFCI-000056	GENIE-DFCI-000056-8881	White	Male	84	84	Former	25	16-30	Non-Small Cell Lung Cancer	Lung Adenocarcinoma	Adenocarcinoma	DFCI	Non-Spanish/non-Hispanic	9	0.831033	10.8299	LUAD	1	Metastasis	Metastasis site unspecified	DFCI-ONCOPANEL-2	1	0	0	0	0	0	0	0	0	0	1	-0.04039	0.00100095	0.236	EUR	No
genie_public	GENIE-DFCI-000016	GENIE-DFCI-000016-4457	White	Female	74	74	Former	18	16-30	Non-Small Cell Lung Cancer	Lung Adenocarcinoma	Adenocarcinoma	DFCI	Non-Spanish/non-Hispanic	9	0.831033	10.8299	LUAD	2	Primary	Primary tumor	DFCI-ONCOPANEL-2	1	1	0	0	0	0	0	0	0	0	2	0.049517	0.0400876	0.91	EUR	Yes
genie_public	GENIE-DFCI-000013	GENIE-DFCI-000013-8840	White	Male	80	80	Former	30	16-30	Non-Small Cell Lung Cancer	Lung Adenocarcinoma	Adenocarcinoma	DFCI	Non-Spanish/non-Hispanic	8	0.831033	9.62657	LUAD	1	Primary	Primary tumor	DFCI-ONCOPANEL-2	1	0	0	0	0	0	0	0	0	0	1	0.0676117	0.0160295	0.975	EUR	Yes
genie_public	GENIE-DFCI-000006	GENIE-DFCI-000006-11631	White	Male	75	75	Former	60	60+	Non-Small Cell Lung Cancer	Lung Adenocarcinoma	Adenocarcinoma	DFCI	Non-Spanish/non-Hispanic	19	0.831033	22.8631	LUAD	2	Metastasis	Local recurrence	DFCI-ONCOPANEL-2	1	0	0	0	0	0	0	0	0	0	1	-0.0394844	-0.0139659	0.22	EUR	No
genie_public	GENIE-DFCI-269393	GENIE-DFCI-269393-3530842	White	Male	67	67	Former	55.5	46-59	Non-Small Cell Lung Cancer	Lung Squamous Cell Carcinoma	Squamous Cell Carcinoma	DFCI	Non-Spanish/non-Hispanic	10	1.32199	7.56435	LUSC	1	Not Applicable or Heme	Not applicable or hematologic malignancy	DFCI-ONCOPANEL-3.1	0	0	0	0	0	0	0	0	0	0	0	-0.0238985	-0.0292971	0.3885	EUR	No
genie_public	GENIE-DFCI-269017	GENIE-DFCI-269017-3531071	White	Female	79	79	Former	50	46-59	Non-Small Cell Lung Cancer	Lung Adenocarcinoma	Adenocarcinoma	DFCI	Non-Spanish/non-Hispanic	15	1.32199	11.3465	LUAD	1	Metastasis	Metastasis site unspecified	DFCI-ONCOPANEL-3.1	0	0	0	0	0	0	0	0	0	0	0	0.0345332	0.0263181	0.93	EUR	Yes
genie_public	GENIE-DFCI-269013	GENIE-DFCI-269013-3502609	Asian	Female	81	81	Never	0	0	Non-Small Cell Lung Cancer	Lung Adenocarcinoma	Adenocarcinoma	DFCI	Non-Spanish/non-Hispanic	9	1.32199	6.80792	LUAD	1	Metastasis	Metastasis site unspecified	DFCI-ONCOPANEL-3.1	0	0	0	0	0	1	0	0	0	0	1	-0.0361075	1.00761	#N/A	ASI	#N/A
genie_public	GENIE-DFCI-268991	GENIE-DFCI-268991-3502577	White	Male	63	63	Former	40	31-45	Non-Small Cell Lung Cancer	Non-Small Cell Lung Cancer	Other	DFCI	Non-Spanish/non-Hispanic	7	1.32199	5.29505	NSCLC	1	Metastasis	Metastasis site unspecified	DFCI-ONCOPANEL-3.1	0	0	0	0	0	1	0	0	0	0	1	0.0142517	0.0182588	0.188	EUR	No
genie_public	GENIE-DFCI-268979	GENIE-DFCI-268979-3530792	White	Female	53	53	Former	15	1-15	Non-Small Cell Lung Cancer	Lung Adenocarcinoma	Adenocarcinoma	DFCI	Non-Spanish/non-Hispanic	7	1.32199	5.29505	LUAD	1	Not Applicable or Heme	Not applicable or hematologic malignancy	DFCI-ONCOPANEL-3.1	0	0	0	0	0	0	0	0	0	0	0	-0.00966756	0.0106614	0.293	EUR	No
genie_public	GENIE-DFCI-268910	GENIE-DFCI-268910-3502524	White	Female	60	60	Former	42	31-45	Non-Small Cell Lung Cancer	Lung Adenocarcinoma	Adenocarcinoma	DFCI	Non-Spanish/non-Hispanic	23	1.32199	17.398	LUAD	1	Metastasis	Metastasis site unspecified	DFCI-ONCOPANEL-3.1	0	0	0	0	0	0	0	0	0	0	0	-0.0186973	-0.00395527	0.1925	EUR	No
genie_public	GENIE-DFCI-268907	GENIE-DFCI-268907-3502589	White	Female	56	56	Former	40	31-45	Non-Small Cell Lung Cancer	Non-Small Cell Lung Cancer	Other	DFCI	Non-Spanish/non-Hispanic	20	1.32199	15.1287	NSCLC	1	Metastasis	Metastasis site unspecified	DFCI-ONCOPANEL-3.1	0	0	0	0	0	0	0	0	0	0	0	0.0354184	-0.00801604	0.056	EUR	No
genie_public	GENIE-DFCI-268904	GENIE-DFCI-268904-3474279	White	Male	69	69	Current	32	31-45	Non-Small Cell Lung Cancer	Lung Adenocarcinoma	Adenocarcinoma	DFCI	Non-Spanish/non-Hispanic	7	1.32199	5.29505	LUAD	1	Metastasis	Metastasis site unspecified	DFCI-ONCOPANEL-3.1	0	0	0	0	1	0	0	0	0	0	1	-0.0225465	-0.0185447	0.2705	EUR	No
genie_public	GENIE-DFCI-268896	GENIE-DFCI-268896-3502460	White	Female	82	82	Former	70	60+	Non-Small Cell Lung Cancer	Non-Small Cell Lung Cancer	Other	DFCI	Non-Spanish/non-Hispanic	12	1.32199	9.07722	NSCLC	1	Metastasis	Metastasis site unspecified	DFCI-ONCOPANEL-3.1	0	0	0	0	0	0	0	0	0	0	0	0.016695	0.00731908	0.173	EUR	No
genie_public	GENIE-DFCI-268804	GENIE-DFCI-268804-3474841	White	Female	57	57	Former	2.5	1-15	Non-Small Cell Lung Cancer	Lung Adenocarcinoma	Adenocarcinoma	DFCI	Non-Spanish/non-Hispanic	4	1.32199	3.02574	LUAD	1	Metastasis	Metastasis site unspecified	DFCI-ONCOPANEL-3.1	0	0	0	0	0	0	0	0	0	0	0	-0.0255047	-0.00725251	0.144	EUR	No
genie_public	GENIE-DFCI-268792	GENIE-DFCI-268792-3502486	White	Female	55	55	Former	35	31-45	Non-Small Cell Lung Cancer	Lung Adenocarcinoma	Adenocarcinoma	DFCI	Non-Spanish/non-Hispanic	16	1.32199	12.103	LUAD	1	Not Applicable or Heme	Not applicable or hematologic malignancy	DFCI-ONCOPANEL-3.1	0	0	0	0	0	0	0	0	0	0	0	-0.0122169	-0.00311438	0.2155	EUR	No
genie_public	GENIE-DFCI-268759	GENIE-DFCI-268759-3474295	White	Male	67	67	Former	50	46-59	Non-Small Cell Lung Cancer	Lung Squamous Cell Carcinoma	Squamous Cell Carcinoma	DFCI	Non-Spanish/non-Hispanic	13	1.32199	9.83366	LUSC	1	Not Applicable or Heme	Not applicable or hematologic malignancy	DFCI-ONCOPANEL-3.1	0	0	0	0	0	0	0	0	0	0	0	0.0164763	-0.00037306	0.1405	EUR	No
genie_public	GENIE-DFCI-268729	GENIE-DFCI-268729-3474506	Asian	Female	79	79	Never	0	0	Non-Small Cell Lung Cancer	Lung Squamous Cell Carcinoma	Squamous Cell Carcinoma	DFCI	Non-Spanish/non-Hispanic	5	1.32199	3.78218	LUSC	1	Primary	Primary tumor	DFCI-ONCOPANEL-3.1	0	0	0	0	0	0	0	0	0	0	0	0.000671725	0.686978	#N/A	ASI	#N/A
genie_public	GENIE-DFCI-268699	GENIE-DFCI-268699-3474609	White	Male	70	70	Former	100	60+	Non-Small Cell Lung Cancer	Non-Small Cell Lung Cancer	Other	DFCI	Non-Spanish/non-Hispanic	24	1.32199	18.1544	NSCLC	1	Metastasis	Metastasis site unspecified	DFCI-ONCOPANEL-3.1	0	0	0	0	0	0	0	0	0	0	0	-0.0307779	0.013501	0.2645	EUR	No
genie_public	GENIE-DFCI-268698	GENIE-DFCI-268698-3474343	White	Female	57	57	Former	4	1-15	Non-Small Cell Lung Cancer	Lung Neuroendocrine Tumor	Other	DFCI	Non-Spanish/non-Hispanic	2	1.32199	1.51287	LNET	1	Primary	Primary tumor	DFCI-ONCOPANEL-3.1	0	0	0	0	0	0	0	0	0	0	0	0.00426575	0.00731823	0.23	EUR	No
genie_public	GENIE-DFCI-268656	GENIE-DFCI-268656-3502646	White	Female	69	69	Former	52	46-59	Non-Small Cell Lung Cancer	Non-Small Cell Lung Cancer	Other	DFCI	Non-Spanish/non-Hispanic	19	1.32199	14.3723	NSCLC	1	Metastasis	Metastasis site unspecified	DFCI-ONCOPANEL-3.1	0	0	0	0	0	0	0	0	0	0	0	0.0477662	-0.00760068	0.1595	EUR	No
genie_public	GENIE-DFCI-268642	GENIE-DFCI-268642-3502507	White	Male	62	62	Never	0	0	Non-Small Cell Lung Cancer	Lung Adenocarcinoma	Adenocarcinoma	DFCI	Non-Spanish/non-Hispanic	11	1.32199	8.32079	LUAD	1	Primary	Primary tumor	DFCI-ONCOPANEL-3.1	0	0	0	0	0	0	0	0	0	0	0	-0.00520619	0.0164654	0.439	EUR	No
genie_public	GENIE-DFCI-268553	GENIE-DFCI-268553-3502526	White	Male	86	86	Current	37.5	31-45	Non-Small Cell Lung Cancer	Lung Squamous Cell Carcinoma	Squamous Cell Carcinoma	DFCI	Non-Spanish/non-Hispanic	20	1.32199	15.1287	LUSC	1	Primary	Primary tumor	DFCI-ONCOPANEL-3.1	0	0	0	0	0	0	0	0	0	0	0	-0.0201977	0.00804684	0.245	EUR	No
genie_public	GENIE-DFCI-268534	GENIE-DFCI-268534-3474530	White	Male	73	73	Former	60	60+	Non-Small Cell Lung Cancer	Lung Adenocarcinoma	Adenocarcinoma	DFCI	Non-Spanish/non-Hispanic	15	1.32199	11.3465	LUAD	1	Primary	Primary tumor	DFCI-ONCOPANEL-3.1	0	0	0	0	0	0	0	0	0	0	0	0.00615976	0.00130989	0.2875	EUR	No
genie_public	GENIE-DFCI-268451	GENIE-DFCI-268451-3502578	White	Female	70	70	Never	0	0	Non-Small Cell Lung Cancer	Lung Adenocarcinoma	Adenocarcinoma	DFCI	Non-Spanish/non-Hispanic	5	1.32199	3.78218	LUAD	1	Primary	Primary tumor	DFCI-ONCOPANEL-3.1	0	1	0	0	0	0	0	0	0	0	1	-0.0482095	-0.00749941	0.2795	EUR	No
genie_public	GENIE-DFCI-268331	GENIE-DFCI-268331-3531094	White	Male	74	74	Former	4	1-15	Non-Small Cell Lung Cancer	Lung Adenosquamous Carcinoma	Adenosquamous Carcinoma	DFCI	Non-Spanish/non-Hispanic	8	1.32199	6.05148	LUAS	1	Primary	Primary tumor	DFCI-ONCOPANEL-3.1	0	1	0	0	0	0	0	0	0	0	1	0.029232	0.0248562	0.955	EUR	Yes
genie_public	GENIE-DFCI-268013	GENIE-DFCI-268013-3473706	White	Female	79	79	Former	25	16-30	Non-Small Cell Lung Cancer	Lung Adenocarcinoma	Adenocarcinoma	DFCI	Non-Spanish/non-Hispanic	18	1.32199	13.6158	LUAD	1	Metastasis	Metastasis site unspecified	DFCI-ONCOPANEL-3.1	0	0	0	0	0	0	0	0	0	0	0	-0.0115823	0.00177713	0.25	EUR	No
genie_public	GENIE-DFCI-267427	GENIE-DFCI-267427-3502516	White	Female	62	62	Never	0	0	Non-Small Cell Lung Cancer	Lung Adenocarcinoma	Adenocarcinoma	DFCI	Non-Spanish/non-Hispanic	12	1.32199	9.07722	LUAD	1	Primary	Primary tumor	DFCI-ONCOPANEL-3.1	0	1	0	0	0	0	0	0	0	0	1	-0.013392	0.000927834	0.2645	EUR	No
genie_public	GENIE-DFCI-266659	GENIE-DFCI-266659-3474492	White	Female	66	66	Former	50	46-59	Non-Small Cell Lung Cancer	Lung Adenocarcinoma	Adenocarcinoma	DFCI	Non-Spanish/non-Hispanic	13	1.32199	9.83366	LUAD	1	Metastasis	Metastasis site unspecified	DFCI-ONCOPANEL-3.1	0	0	0	0	0	0	0	0	0	0	0	-0.0188619	-0.00371459	0.182	EUR	No
genie_public	GENIE-DFCI-264421	GENIE-DFCI-264421-3531042	White	Male	76	76	Former	15	1-15	Non-Small Cell Lung Cancer	Lung Adenocarcinoma	Adenocarcinoma	DFCI	Non-Spanish/non-Hispanic	9	1.32199	6.80792	LUAD	1	Primary	Primary tumor	DFCI-ONCOPANEL-3.1	0	0	0	0	0	0	0	0	0	0	0	0.0464714	0.0315821	0.855	EUR	Yes
genie_public	GENIE-DFCI-263901	GENIE-DFCI-263901-3502529	Asian	Female	63	63	Never	0	0	Non-Small Cell Lung Cancer	Lung Adenocarcinoma	Adenocarcinoma	DFCI	Non-Spanish/non-Hispanic	10	1.32199	7.56435	LUAD	1	Metastasis	Metastasis site unspecified	DFCI-ONCOPANEL-3.1	0	1	0	0	0	0	0	0	0	0	1	-0.0419504	1.05757	#N/A	ASI	#N/A
genie_public	GENIE-DFCI-262971	GENIE-DFCI-262971-3502611	White	Female	47	47	Former	5	1-15	Non-Small Cell Lung Cancer	Lung Adenocarcinoma	Adenocarcinoma	DFCI	Non-Spanish/non-Hispanic	9	1.32199	6.80792	LUAD	1	Metastasis	Metastasis site unspecified	DFCI-ONCOPANEL-3.1	0	1	0	0	0	0	0	0	0	0	1	-0.00552093	-0.0160267	0.2635	EUR	No
genie_public	GENIE-DFCI-262289	GENIE-DFCI-262289-3474473	White	Female	75	75	Former	53	46-59	Non-Small Cell Lung Cancer	Non-Small Cell Lung Cancer	Other	DFCI	Non-Spanish/non-Hispanic	15	1.32199	11.3465	NSCLC	1	Metastasis	Metastasis site unspecified	DFCI-ONCOPANEL-3.1	0	0	0	0	0	0	0	0	0	0	0	0.00859062	0.0107442	0.2535	EUR	No
genie_public	GENIE-DFCI-261086	GENIE-DFCI-261086-3502542	Asian	Female	25	25	Never	0	0	Non-Small Cell Lung Cancer	Lung Adenocarcinoma	Adenocarcinoma	DFCI	Non-Spanish/non-Hispanic	10	1.32199	7.56435	LUAD	1	Metastasis	Metastasis site unspecified	DFCI-ONCOPANEL-3.1	0	0	0	0	0	1	0	0	0	0	1	-0.0130976	0.877328	#N/A	ASI	#N/A
genie_public	GENIE-DFCI-256603	GENIE-DFCI-256603-3676026	White	Male	53	53	Former	60	60+	Non-Small Cell Lung Cancer	Lung Adenocarcinoma	Adenocarcinoma	DFCI	Non-Spanish/non-Hispanic	14	1.32199	10.5901	LUAD	2	Primary	Primary tumor	DFCI-ONCOPANEL-3.1	0	0	0	0	0	0	0	0	0	0	0	0.00301833	0.00901634	0.122	EUR	No
genie_public	GENIE-DFCI-247381	GENIE-DFCI-247381-3502500	White	Female	52	52	Never	0	0	Non-Small Cell Lung Cancer	Lung Adenocarcinoma	Adenocarcinoma	DFCI	Non-Spanish/non-Hispanic	7	1.32199	5.29505	LUAD	1	Metastasis	Metastasis site unspecified	DFCI-ONCOPANEL-3.1	0	0	0	1	0	0	0	0	0	0	1	-0.0240142	-0.0127413	0.2325	EUR	No
genie_public	GENIE-DFCI-247141	GENIE-DFCI-247141-3531090	Asian	Male	81	81	Former	1	1-15	Non-Small Cell Lung Cancer	Lung Adenocarcinoma	Adenocarcinoma	DFCI	Non-Spanish/non-Hispanic	11	1.32199	8.32079	LUAD	1	Metastasis	Metastasis site unspecified	DFCI-ONCOPANEL-3.1	0	0	0	0	0	0	0	0	0	0	0	-0.0328219	1.00113	#N/A	ASI	#N/A
genie_public	GENIE-DFCI-246541	GENIE-DFCI-246541-3531167	White	Female	81	81	Former	55	46-59	Non-Small Cell Lung Cancer	Non-Small Cell Lung Cancer	Other	DFCI	Non-Spanish/non-Hispanic	17	1.32199	12.8594	NSCLC	1	Primary	Primary tumor	DFCI-ONCOPANEL-3.1	0	1	0	0	0	0	0	0	0	0	1	0.0741536	0.0269595	0.24	EUR	No
genie_public	GENIE-DFCI-246333	GENIE-DFCI-246333-3474809	White	Female	63	63	Never	0	0	Non-Small Cell Lung Cancer	Lung Adenocarcinoma	Adenocarcinoma	DFCI	Non-Spanish/non-Hispanic	6	1.32199	4.53861	LUAD	1	Metastasis	Metastasis site unspecified	DFCI-ONCOPANEL-3.1	0	1	0	0	0	0	0	0	0	0	1	-0.0279303	-0.0125476	0.2725	EUR	No
genie_public	GENIE-DFCI-245879	GENIE-DFCI-245879-3502561	White	Male	61	61	Former	25	16-30	Non-Small Cell Lung Cancer	Lung Adenocarcinoma	Adenocarcinoma	DFCI	Non-Spanish/non-Hispanic	8	1.32199	6.05148	LUAD	1	Primary	Primary tumor	DFCI-ONCOPANEL-3.1	0	0	0	0	0	0	0	0	0	0	0	0.0531102	0.00389574	0.91	EUR	Yes
genie_public	GENIE-DFCI-244356	GENIE-DFCI-244356-3502477	Asian	Female	62	62	Never	0	0	Non-Small Cell Lung Cancer	Lung Adenocarcinoma	Adenocarcinoma	DFCI	Non-Spanish/non-Hispanic	18	1.32199	13.6158	LUAD	1	Primary	Primary tumor	DFCI-ONCOPANEL-3.1	0	1	0	0	0	0	0	0	0	0	1	-0.0303905	0.961641	#N/A	ASI	#N/A
genie_public	GENIE-DFCI-243849	GENIE-DFCI-243849-3474270	Other	Male	56	56	Never	0	0	Non-Small Cell Lung Cancer	Lung Adenocarcinoma	Adenocarcinoma	DFCI	Spanish/Hispanic	11	1.32199	8.32079	LUAD	1	Primary	Primary tumor	DFCI-ONCOPANEL-3.1	0	0	0	0	0	0	0	0	0	0	0	0.244346	0.124738	#N/A	AFR	#N/A
genie_public	GENIE-DFCI-243395	GENIE-DFCI-243395-3530998	White	Female	76	76	Former	30	16-30	Non-Small Cell Lung Cancer	Lung Adenocarcinoma	Adenocarcinoma	DFCI	Non-Spanish/non-Hispanic	12	1.32199	9.07722	LUAD	1	Primary	Primary tumor	DFCI-ONCOPANEL-3.1	0	0	0	0	0	0	0	0	0	0	0	-0.0505072	-0.00925466	0.2045	EUR	No
genie_public	GENIE-DFCI-242770	GENIE-DFCI-242770-3474325	White	Female	90	90	Former	6	1-15	Non-Small Cell Lung Cancer	Lung Adenocarcinoma	Adenocarcinoma	DFCI	Spanish/Hispanic	10	1.32199	7.56435	LUAD	1	Primary	Primary tumor	DFCI-ONCOPANEL-3.1	0	0	0	0	0	1	0	0	0	0	1	0.088297	0.25297	#N/A	ASI	#N/A
genie_public	GENIE-DFCI-241826	GENIE-DFCI-241826-3502664	White	Female	67	67	Never	0	0	Non-Small Cell Lung Cancer	Lung Adenocarcinoma	Adenocarcinoma	DFCI	Non-Spanish/non-Hispanic	9	1.32199	6.80792	LUAD	2	Primary	Primary tumor	DFCI-ONCOPANEL-3.1	0	1	0	0	0	0	0	0	0	0	1	-0.0428643	0.000660974	0.472	EUR	No
genie_public	GENIE-DFCI-241122	GENIE-DFCI-241122-3446392	White	Male	62	62	Former	35	31-45	Non-Small Cell Lung Cancer	Non-Small Cell Lung Cancer	Other	DFCI	Non-Spanish/non-Hispanic	10	1.32199	7.56435	NSCLC	1	Metastasis	Metastasis site unspecified	DFCI-ONCOPANEL-3.1	0	0	0	0	0	0	0	0	0	0	0	-0.021446	-0.00665247	0.2255	EUR	No
genie_public	GENIE-DFCI-241110	GENIE-DFCI-241110-3446461	White	Female	78	78	Former	45	31-45	Non-Small Cell Lung Cancer	Lung Adenocarcinoma	Adenocarcinoma	DFCI	Non-Spanish/non-Hispanic	12	1.32199	9.07722	LUAD	1	Metastasis	Metastasis site unspecified	DFCI-ONCOPANEL-3.1	0	0	0	0	0	0	0	0	0	0	0	0.0122888	-0.00899977	0.079	EUR	No
genie_public	GENIE-DFCI-241102	GENIE-DFCI-241102-3446337	White	Female	59	59	Former	40	31-45	Non-Small Cell Lung Cancer	Lung Adenocarcinoma	Adenocarcinoma	DFCI	Non-Spanish/non-Hispanic	12	1.32199	9.07722	LUAD	1	Primary	Primary tumor	DFCI-ONCOPANEL-3.1	0	0	0	0	0	0	0	0	0	0	0	0.0187869	0.000449996	0.103	EUR	No
genie_public	GENIE-DFCI-241086	GENIE-DFCI-241086-3377398	White	Male	74	74	Never	0	0	Non-Small Cell Lung Cancer	Lung Adenocarcinoma	Adenocarcinoma	DFCI	Non-Spanish/non-Hispanic	14	1.32199	10.5901	LUAD	1	Metastasis	Metastasis site unspecified	DFCI-ONCOPANEL-3.1	0	0	0	0	0	0	0	0	0	0	0	-0.0102204	-0.00942102	0.387	EUR	No
genie_public	GENIE-DFCI-241078	GENIE-DFCI-241078-3446563	White	Male	65	65	Never	0	0	Non-Small Cell Lung Cancer	Lung Adenocarcinoma	Adenocarcinoma	DFCI	Non-Spanish/non-Hispanic	9	1.32199	6.80792	LUAD	1	Primary	Primary tumor	DFCI-ONCOPANEL-3.1	0	1	0	0	0	0	0	0	0	0	1	-0.0139242	-0.00701802	0.2875	EUR	No
genie_public	GENIE-DFCI-241076	GENIE-DFCI-241076-3446482	White	Male	75	75	Former	10	1-15	Non-Small Cell Lung Cancer	Lung Adenocarcinoma	Adenocarcinoma	DFCI	Non-Spanish/non-Hispanic	14	1.32199	10.5901	LUAD	1	Metastasis	Metastasis site unspecified	DFCI-ONCOPANEL-3.1	0	0	0	0	0	0	0	0	0	0	0	0.0130036	-0.0111267	0.02105	EUR	No
genie_public	GENIE-DFCI-241068	GENIE-DFCI-241068-3377428	Other	Female	58	58	Never	0	0	Non-Small Cell Lung Cancer	Lung Adenocarcinoma	Adenocarcinoma	DFCI	Spanish/Hispanic	14	1.32199	10.5901	LUAD	1	Metastasis	Metastasis site unspecified	DFCI-ONCOPANEL-3.1	0	1	0	0	0	0	0	0	0	0	1	0.080033	0.111315	0.313	EUR	No
genie_public	GENIE-DFCI-241065	GENIE-DFCI-241065-3377466	White	Male	68	68	Former	28	16-30	Non-Small Cell Lung Cancer	Lung Adenocarcinoma	Adenocarcinoma	DFCI	Non-Spanish/non-Hispanic	4	1.32199	3.02574	LUAD	1	Primary	Primary tumor	DFCI-ONCOPANEL-3.1	0	0	0	1	0	0	0	0	0	0	1	0.0366538	-0.00792	0.175	EUR	No
genie_public	GENIE-DFCI-241062	GENIE-DFCI-241062-3377439	White	Female	68	68	Former	10	1-15	Non-Small Cell Lung Cancer	Non-Small Cell Lung Cancer	Other	DFCI	Non-Spanish/non-Hispanic	18	1.32199	13.6158	NSCLC	1	Metastasis	Metastasis site unspecified	DFCI-ONCOPANEL-3.1	0	0	0	0	0	0	0	0	0	0	0	-0.00228774	-9.84297e-05	0.368	EUR	No
genie_public	GENIE-DFCI-240932	GENIE-DFCI-240932-3170917	White	Female	68	68	Former	35	31-45	Non-Small Cell Lung Cancer	Lung Adenocarcinoma	Adenocarcinoma	DFCI	Non-Spanish/non-Hispanic	6	1.32199	4.53861	LUAD	1	Primary	Primary tumor	DFCI-ONCOPANEL-3.1	0	0	0	0	0	0	0	0	0	0	0	-0.0174411	0.00220676	0.309	EUR	No
genie_public	GENIE-DFCI-240918	GENIE-DFCI-240918-3171399	White	Female	75	75	Former	12.5	1-15	Non-Small Cell Lung Cancer	Lung Adenocarcinoma	Adenocarcinoma	DFCI	Non-Spanish/non-Hispanic	14	1.32199	10.5901	LUAD	1	Primary	Primary tumor	DFCI-ONCOPANEL-3.1	0	0	0	0	0	0	0	0	0	0	0	-0.0137445	0.00792044	0.278	EUR	No
genie_public	GENIE-DFCI-240897	GENIE-DFCI-240897-3170982	White	Female	64	64	Former	18	16-30	Non-Small Cell Lung Cancer	Lung Adenocarcinoma	Adenocarcinoma	DFCI	Non-Spanish/non-Hispanic	6	1.32199	4.53861	LUAD	1	Primary	Primary tumor	DFCI-ONCOPANEL-3.1	0	0	0	0	0	0	0	0	0	0	0	-0.0185417	-0.0266408	0.289	EUR	No
genie_public	GENIE-DFCI-240812	GENIE-DFCI-240812-3170942	White	Female	70	70	Former	120	60+	Non-Small Cell Lung Cancer	Lung Adenocarcinoma	Adenocarcinoma	DFCI	Non-Spanish/non-Hispanic	6	1.32199	4.53861	LUAD	1	Primary	Primary tumor	DFCI-ONCOPANEL-3.1	0	0	0	0	1	0	0	0	0	0	1	-0.0221273	0.0109473	0.19	EUR	No
genie_public	GENIE-DFCI-240569	GENIE-DFCI-240569-3446638	White	Female	60	60	Former	42	31-45	Non-Small Cell Lung Cancer	Lung Adenocarcinoma	Adenocarcinoma	DFCI	Non-Spanish/non-Hispanic	18	1.32199	13.6158	LUAD	2	Primary	Primary tumor	DFCI-ONCOPANEL-3.1	0	0	0	0	0	0	0	0	0	0	0	-0.031481	-0.00677462	0.197	EUR	No
genie_public	GENIE-DFCI-240537	GENIE-DFCI-240537-3446568	White	Male	72	72	Former	162	60+	Non-Small Cell Lung Cancer	Lung Squamous Cell Carcinoma	Squamous Cell Carcinoma	DFCI	Non-Spanish/non-Hispanic	21	1.32199	15.8851	LUSC	1	Metastasis	Local recurrence	DFCI-ONCOPANEL-3.1	0	0	0	0	0	0	0	0	0	0	0	-0.00571355	0.000655777	0.254	EUR	No
genie_public	GENIE-DFCI-240491	GENIE-DFCI-240491-3308581	White	Female	74	74	Former	7	1-15	Non-Small Cell Lung Cancer	Lung Adenocarcinoma	Adenocarcinoma	DFCI	Non-Spanish/non-Hispanic	11	1.32199	8.32079	LUAD	1	Metastasis	Metastasis site unspecified	DFCI-ONCOPANEL-3.1	0	1	0	0	0	0	0	0	0	0	1	-0.00787381	-0.00557732	0.3365	EUR	No
genie_public	GENIE-DFCI-240087	GENIE-DFCI-240087-3171277	White	Female	72	72	Former	54	46-59	Non-Small Cell Lung Cancer	Lung Adenocarcinoma	Adenocarcinoma	DFCI	Non-Spanish/non-Hispanic	6	1.32199	4.53861	LUAD	1	Primary	Primary tumor	DFCI-ONCOPANEL-3.1	0	1	0	0	0	0	0	0	0	0	1	-0.0125509	-0.000528741	0.3545	EUR	No
genie_public	GENIE-DFCI-240060	GENIE-DFCI-240060-3171164	White	Female	67	67	Former	5	1-15	Non-Small Cell Lung Cancer	Lung Adenocarcinoma	Adenocarcinoma	DFCI	Non-Spanish/non-Hispanic	13	1.32199	9.83366	LUAD	1	Primary	Primary tumor	DFCI-ONCOPANEL-3.1	0	0	0	0	0	0	0	0	0	0	0	0.0330063	0.0096088	0.1465	EUR	No
genie_public	GENIE-DFCI-240000	GENIE-DFCI-240000-3307195	White	Male	74	74	Former	61	60+	Non-Small Cell Lung Cancer	Lung Adenocarcinoma	Adenocarcinoma	DFCI	Non-Spanish/non-Hispanic	21	1.32199	15.8851	LUAD	1	Primary	Primary tumor	DFCI-ONCOPANEL-3.1	0	0	0	0	0	0	0	0	0	0	0	0.0360749	0.0190307	-0.01595	EUR	No
genie_public	GENIE-DFCI-239880	GENIE-DFCI-239880-3103161	White	Female	58	58	Former	10	1-15	Non-Small Cell Lung Cancer	Lung Adenocarcinoma	Adenocarcinoma	DFCI	Non-Spanish/non-Hispanic	29	1.32199	21.9366	LUAD	1	Metastasis	Metastasis site unspecified	DFCI-ONCOPANEL-3.1	0	0	0	0	0	0	0	0	0	0	0	-0.0143711	-0.0138465	0.2325	EUR	No
genie_public	GENIE-DFCI-239726	GENIE-DFCI-239726-3171341	White	Female	66	66	Former	28	16-30	Non-Small Cell Lung Cancer	Lung Adenocarcinoma	Adenocarcinoma	DFCI	Non-Spanish/non-Hispanic	10	1.32199	7.56435	LUAD	1	Primary	Primary tumor	DFCI-ONCOPANEL-3.1	0	1	0	0	0	0	0	0	0	0	1	-0.0176579	-0.00420612	0.3295	EUR	No
genie_public	GENIE-DFCI-239690	GENIE-DFCI-239690-3239022	White	Male	63	63	Never	0	0	Non-Small Cell Lung Cancer	Lung Adenocarcinoma	Adenocarcinoma	DFCI	Non-Spanish/non-Hispanic	3	1.32199	2.26931	LUAD	1	Metastasis	Local recurrence	DFCI-ONCOPANEL-3.1	0	0	0	0	0	0	0	0	0	0	0	-0.0106098	0.00333217	0.3485	EUR	No
genie_public	GENIE-DFCI-239263	GENIE-DFCI-239263-3102988	White	Female	78	78	Never	0	0	Non-Small Cell Lung Cancer	Lung Adenocarcinoma	Adenocarcinoma	DFCI	Non-Spanish/non-Hispanic	8	1.32199	6.05148	LUAD	1	Primary	Primary tumor	DFCI-ONCOPANEL-3.1	0	1	0	0	0	0	0	0	0	0	1	-0.045715	0.00440138	0.238	EUR	No
genie_public	GENIE-DFCI-239216	GENIE-DFCI-239216-3102989	White	Female	70	70	Former	50	46-59	Non-Small Cell Lung Cancer	Lung Squamous Cell Carcinoma	Squamous Cell Carcinoma	DFCI	Non-Spanish/non-Hispanic	10	1.32199	7.56435	LUSC	1	Primary	Primary tumor	DFCI-ONCOPANEL-3.1	0	0	0	0	0	0	0	0	0	0	0	-0.0213925	0.00717302	0.143	EUR	No
genie_public	GENIE-DFCI-238719	GENIE-DFCI-238719-3171073	White	Male	74	74	Former	33	31-45	Non-Small Cell Lung Cancer	Lung Squamous Cell Carcinoma	Squamous Cell Carcinoma	DFCI	Non-Spanish/non-Hispanic	19	1.32199	14.3723	LUSC	1	Primary	Primary tumor	DFCI-ONCOPANEL-3.1	0	0	0	0	0	0	0	0	0	0	0	-0.0161008	-0.00421343	0.3325	EUR	No
genie_public	GENIE-DFCI-238712	GENIE-DFCI-238712-3171041	White	Female	69	69	Never	0	0	Non-Small Cell Lung Cancer	Lung Adenocarcinoma	Adenocarcinoma	DFCI	Non-Spanish/non-Hispanic	7	1.32199	5.29505	LUAD	1	Primary	Primary tumor	DFCI-ONCOPANEL-3.1	0	1	0	0	0	0	0	0	0	0	1	0.0012152	0.0141195	0.2535	EUR	No
genie_public	GENIE-DFCI-238702	GENIE-DFCI-238702-3171042	White	Male	65	65	Former	104	60+	Non-Small Cell Lung Cancer	Lung Adenocarcinoma	Adenocarcinoma	DFCI	Non-Spanish/non-Hispanic	17	1.32199	12.8594	LUAD	1	Primary	Primary tumor	DFCI-ONCOPANEL-3.1	0	0	0	0	0	0	0	0	0	0	0	-0.00840062	0.000932721	0.1955	EUR	No
genie_public	GENIE-DFCI-238640	GENIE-DFCI-238640-3171133	White	Male	73	73	Never	0	0	Non-Small Cell Lung Cancer	Lung Adenocarcinoma	Adenocarcinoma	DFCI	Non-Spanish/non-Hispanic	11	1.32199	8.32079	LUAD	1	Primary	Primary tumor	DFCI-ONCOPANEL-3.1	0	0	0	0	0	0	0	0	0	0	0	0.0197994	0.00550965	0.0085	EUR	No
genie_public	GENIE-DFCI-238069	GENIE-DFCI-238069-3170302	White	Female	67	67	Former	50	46-59	Non-Small Cell Lung Cancer	Lung Adenocarcinoma	Adenocarcinoma	DFCI	Non-Spanish/non-Hispanic	7	1.32199	5.29505	LUAD	1	Primary	Primary tumor	DFCI-ONCOPANEL-3.1	0	0	0	0	0	0	0	0	0	0	0	-0.0301676	0.00490719	0.288	EUR	No
genie_public	GENIE-DFCI-237984	GENIE-DFCI-237984-3170957	White	Male	60	60	Former	8	1-15	Non-Small Cell Lung Cancer	Lung Adenocarcinoma	Adenocarcinoma	DFCI	Non-Spanish/non-Hispanic	9	1.32199	6.80792	LUAD	1	Not Applicable or Heme	Not applicable or hematologic malignancy	DFCI-ONCOPANEL-3.1	0	0	0	1	0	0	0	0	0	0	1	-0.0227596	0.0114125	0.378	EUR	No
genie_public	GENIE-DFCI-237975	GENIE-DFCI-237975-3103191	White	Female	66	66	Former	50	46-59	Non-Small Cell Lung Cancer	Poorly Differentiated Non-Small Cell Lung Cancer	Other	DFCI	Non-Spanish/non-Hispanic	18	1.32199	13.6158	NSCLCPD	1	Primary	Primary tumor	DFCI-ONCOPANEL-3.1	0	0	0	0	0	0	0	0	0	0	0	-0.0400162	0.00275604	0.292	EUR	No
genie_public	GENIE-DFCI-237924	GENIE-DFCI-237924-3171240	White	Female	84	84	Former	20	16-30	Non-Small Cell Lung Cancer	Lung Squamous Cell Carcinoma	Squamous Cell Carcinoma	DFCI	Non-Spanish/non-Hispanic	9	1.32199	6.80792	LUSC	1	Primary	Primary tumor	DFCI-ONCOPANEL-3.1	0	0	0	0	0	0	0	0	0	0	0	-0.0280644	0.0213832	0.4345	EUR	No
genie_public	GENIE-DFCI-237624	GENIE-DFCI-237624-3377327	Black	Female	66	66	Never	0	0	Non-Small Cell Lung Cancer	Lung Adenocarcinoma	Adenocarcinoma	DFCI	Non-Spanish/non-Hispanic	7	1.32199	5.29505	LUAD	1	Primary	Primary tumor	DFCI-ONCOPANEL-3.1	0	1	0	0	0	0	0	0	0	0	1	0.917667	-0.0172188	#N/A	AFR	#N/A
genie_public	GENIE-DFCI-237599	GENIE-DFCI-237599-3306851	White	Male	75	75	Former	70	60+	Non-Small Cell Lung Cancer	Poorly Differentiated Non-Small Cell Lung Cancer	Other	DFCI	Non-Spanish/non-Hispanic	20	1.32199	15.1287	NSCLCPD	1	Metastasis	Metastasis site unspecified	DFCI-ONCOPANEL-3.1	0	0	0	0	0	0	0	0	0	0	0	-0.0141603	-0.013501	0.298	EUR	No
genie_public	GENIE-DFCI-237589	GENIE-DFCI-237589-3502514	White	Female	72	72	Current	40	31-45	Non-Small Cell Lung Cancer	Lung Adenocarcinoma	Adenocarcinoma	DFCI	Non-Spanish/non-Hispanic	22	1.32199	16.6416	LUAD	2	Metastasis	Local recurrence	DFCI-ONCOPANEL-3.1	0	0	0	0	0	0	0	0	0	0	0	0.0034207	-0.0053916	0.1275	EUR	No
genie_public	GENIE-DFCI-237575	GENIE-DFCI-237575-3444637	White	Female	63	63	Current	30	16-30	Non-Small Cell Lung Cancer	Lung Squamous Cell Carcinoma	Squamous Cell Carcinoma	DFCI	Non-Spanish/non-Hispanic	10	1.32199	7.56435	LUSC	1	Metastasis	Metastasis site unspecified	DFCI-ONCOPANEL-3.1	0	0	0	0	0	0	0	0	0	0	0	-0.00833353	-0.0366545	0.1795	EUR	No
genie_public	GENIE-DFCI-237566	GENIE-DFCI-237566-3446591	White	Female	88	88	Former	28	16-30	Non-Small Cell Lung Cancer	Lung Adenocarcinoma	Adenocarcinoma	DFCI	Non-Spanish/non-Hispanic	4	1.32199	3.02574	LUAD	1	Primary	Primary tumor	DFCI-ONCOPANEL-3.1	0	0	0	0	0	0	0	0	0	0	0	-0.0278207	-0.00332678	0.235	EUR	No
genie_public	GENIE-DFCI-237557	GENIE-DFCI-237557-3377408	White	Female	60	60	Never	0	0	Non-Small Cell Lung Cancer	Lung Adenocarcinoma	Adenocarcinoma	DFCI	Non-Spanish/non-Hispanic	8	1.32199	6.05148	LUAD	1	Primary	Primary tumor	DFCI-ONCOPANEL-3.1	0	1	0	0	0	0	0	0	0	0	1	-0.0210788	-0.00469716	0.397	EUR	No
genie_public	GENIE-DFCI-237554	GENIE-DFCI-237554-3446592	White	Male	75	75	Former	27	16-30	Non-Small Cell Lung Cancer	Lung Adenocarcinoma	Adenocarcinoma	DFCI	Non-Spanish/non-Hispanic	12	1.32199	9.07722	LUAD	1	Primary	Primary tumor	DFCI-ONCOPANEL-3.1	0	1	0	0	0	0	0	0	0	0	1	-0.00895213	-0.00796355	0.158	EUR	No
genie_public	GENIE-DFCI-237551	GENIE-DFCI-237551-3446435	White	Female	66	66	Never	0	0	Non-Small Cell Lung Cancer	Lung Adenocarcinoma	Adenocarcinoma	DFCI	Non-Spanish/non-Hispanic	10	1.32199	7.56435	LUAD	1	Primary	Primary tumor	DFCI-ONCOPANEL-3.1	0	1	0	0	0	0	0	0	0	0	1	-0.00850317	-0.00447323	0.3405	EUR	No
genie_public	GENIE-DFCI-237532	GENIE-DFCI-237532-3446619	White	Female	78	78	Former	32	31-45	Non-Small Cell Lung Cancer	Atypical Lung Carcinoid	Carcinoid	DFCI	Non-Spanish/non-Hispanic	5	1.32199	3.78218	ALUCA	1	Primary	Primary tumor	DFCI-ONCOPANEL-3.1	0	0	0	0	0	0	0	0	0	0	0	-0.0258445	0.00409345	0.275	EUR	No
genie_public	GENIE-DFCI-237191	GENIE-DFCI-237191-3377404	White	Male	67	67	Former	60	60+	Non-Small Cell Lung Cancer	Lung Adenocarcinoma	Adenocarcinoma	DFCI	Non-Spanish/non-Hispanic	41	1.32199	31.0139	LUAD	1	Metastasis	Metastasis site unspecified	DFCI-ONCOPANEL-3.1	0	0	0	0	0	0	0	0	0	0	0	0.00633972	-0.0127489	0.0915	EUR	No
genie_public	GENIE-DFCI-237178	GENIE-DFCI-237178-3170342	White	Male	54	54	Current	70	60+	Non-Small Cell Lung Cancer	Non-Small Cell Lung Cancer	Other	DFCI	Non-Spanish/non-Hispanic	33	1.32199	24.9624	NSCLC	1	Metastasis	Metastasis site unspecified	DFCI-ONCOPANEL-3.1	0	0	0	0	0	0	0	0	0	0	0	-0.020847	-0.012019	0.289	EUR	No
genie_public	GENIE-DFCI-237177	GENIE-DFCI-237177-3170253	White	Male	72	72	Former	50	46-59	Non-Small Cell Lung Cancer	Lung Adenocarcinoma	Adenocarcinoma	DFCI	Non-Spanish/non-Hispanic	18	1.32199	13.6158	LUAD	1	Metastasis	Metastasis site unspecified	DFCI-ONCOPANEL-3.1	0	0	0	0	0	0	0	0	0	0	0	-0.0330687	0.00679583	0.3985	EUR	No
genie_public	GENIE-DFCI-237176	GENIE-DFCI-237176-3103165	White	Male	84	84	Former	60	60+	Non-Small Cell Lung Cancer	Lung Adenocarcinoma	Adenocarcinoma	DFCI	Non-Spanish/non-Hispanic	12	1.32199	9.07722	LUAD	1	Metastasis	Metastasis site unspecified	DFCI-ONCOPANEL-3.1	0	0	0	0	0	0	0	0	0	0	0	0.0268336	-0.00092685	0.1785	EUR	No
genie_public	GENIE-DFCI-237149	GENIE-DFCI-237149-3103123	White	Male	62	62	Former	45	31-45	Non-Small Cell Lung Cancer	Lung Adenocarcinoma	Adenocarcinoma	DFCI	Non-Spanish/non-Hispanic	20	1.32199	15.1287	LUAD	1	Metastasis	Metastasis site unspecified	DFCI-ONCOPANEL-3.1	0	1	0	0	0	0	0	0	0	0	1	0.0362773	0.0248874	0.875	EUR	Yes
genie_public	GENIE-DFCI-237137	GENIE-DFCI-237137-3446566	White	Male	82	82	Former	60	60+	Non-Small Cell Lung Cancer	Lung Adenocarcinoma	Adenocarcinoma	DFCI	Non-Spanish/non-Hispanic	7	1.32199	5.29505	LUAD	1	Primary	Primary tumor	DFCI-ONCOPANEL-3.1	0	0	0	0	0	0	0	0	0	0	0	-0.0304027	-0.0178733	0.1485	EUR	No
genie_public	GENIE-DFCI-237121	GENIE-DFCI-237121-3170229	Other	Male	60	60	Former	60	60+	Non-Small Cell Lung Cancer	Sarcomatoid Carcinoma of the Lung	Other	DFCI	Non-Spanish/non-Hispanic	8	1.32199	6.05148	SARCL	1	Primary	Primary tumor	DFCI-ONCOPANEL-3.1	0	0	0	0	0	0	0	0	0	0	0	0.0238832	0.117804	0.4795	EUR	No
genie_public	GENIE-DFCI-237120	GENIE-DFCI-237120-3238953	White	Female	46	46	Never	0	0	Non-Small Cell Lung Cancer	Non-Small Cell Lung Cancer	Other	DFCI	Non-Spanish/non-Hispanic	7	1.32199	5.29505	NSCLC	2	Primary	Primary tumor	DFCI-ONCOPANEL-3.1	0	0	0	0	0	0	0	0	0	0	0	0.00167466	0.0073121	0.515	EUR	No
genie_public	GENIE-DFCI-237102	GENIE-DFCI-237102-3238730	White	Male	76	76	Former	20	16-30	Non-Small Cell Lung Cancer	Non-Small Cell Lung Cancer	Other	DFCI	Non-Spanish/non-Hispanic	17	1.32199	12.8594	NSCLC	1	Primary	Primary tumor	DFCI-ONCOPANEL-3.1	0	0	0	0	0	0	0	0	0	0	0	-0.0212294	-0.0131466	0.351	EUR	No
genie_public	GENIE-DFCI-237101	GENIE-DFCI-237101-3306570	White	Female	44	44	Never	0	0	Non-Small Cell Lung Cancer	Lung Adenocarcinoma	Adenocarcinoma	DFCI	Non-Spanish/non-Hispanic	8	1.32199	6.05148	LUAD	1	Primary	Primary tumor	DFCI-ONCOPANEL-3.1	0	0	0	0	0	0	0	0	0	0	0	0.00373929	-0.00549467	0.2525	EUR	No
genie_public	GENIE-DFCI-237098	GENIE-DFCI-237098-3306883	Other	Female	57	57	Current	45	31-45	Non-Small Cell Lung Cancer	Lung Adenocarcinoma	Adenocarcinoma	DFCI	Non-Spanish/non-Hispanic	13	1.32199	9.83366	LUAD	1	Primary	Primary tumor	DFCI-ONCOPANEL-3.1	0	0	0	0	0	0	0	0	0	0	0	-0.023266	-0.00690815	0.1565	EUR	No
genie_public	GENIE-DFCI-237067	GENIE-DFCI-237067-3102948	White	Female	76	76	Former	45	31-45	Non-Small Cell Lung Cancer	Lung Adenocarcinoma	Adenocarcinoma	DFCI	Non-Spanish/non-Hispanic	9	1.32199	6.80792	LUAD	1	Primary	Primary tumor	DFCI-ONCOPANEL-3.1	0	0	0	0	0	0	0	0	0	0	0	-0.022043	0.0070082	0.255	EUR	No
genie_public	GENIE-DFCI-236739	GENIE-DFCI-236739-3170336	White	Male	60	60	Former	40	31-45	Non-Small Cell Lung Cancer	Lung Adenocarcinoma	Adenocarcinoma	DFCI	Non-Spanish/non-Hispanic	14	1.32199	10.5901	LUAD	1	Metastasis	Metastasis site unspecified	DFCI-ONCOPANEL-3.1	0	0	0	0	0	0	0	0	0	0	0	-0.0345515	-0.00160963	0.234	EUR	No
genie_public	GENIE-DFCI-236700	GENIE-DFCI-236700-3103000	White	Female	56	56	Never	0	0	Non-Small Cell Lung Cancer	Lung Adenocarcinoma	Adenocarcinoma	DFCI	Non-Spanish/non-Hispanic	4	1.32199	3.02574	LUAD	1	Primary	Primary tumor	DFCI-ONCOPANEL-3.1	0	0	0	0	0	0	0	0	0	0	0	-0.0162501	0.00424704	0.2505	EUR	No
genie_public	GENIE-DFCI-236490	GENIE-DFCI-236490-3170944	White	Female	72	72	Current	53	46-59	Non-Small Cell Lung Cancer	Lung Carcinoid	Carcinoid	DFCI	Non-Spanish/non-Hispanic	3	1.32199	2.26931	LUCA	1	Primary	Primary tumor	DFCI-ONCOPANEL-3.1	0	0	0	0	0	0	0	0	0	0	0	-0.000259989	-0.0135282	0.071	EUR	No
genie_public	GENIE-DFCI-236283	GENIE-DFCI-236283-3377354	White	Male	76	76	Never	0	0	Non-Small Cell Lung Cancer	Lung Adenocarcinoma	Adenocarcinoma	DFCI	Non-Spanish/non-Hispanic	6	1.32199	4.53861	LUAD	1	Primary	Primary tumor	DFCI-ONCOPANEL-3.1	0	0	0	0	0	0	0	0	0	0	0	-0.021719	0.00817963	0.2625	EUR	No
genie_public	GENIE-DFCI-236276	GENIE-DFCI-236276-3308556	White	Male	78	78	Former	5	1-15	Non-Small Cell Lung Cancer	Lung Adenocarcinoma	Adenocarcinoma	DFCI	Non-Spanish/non-Hispanic	9	1.32199	6.80792	LUAD	1	Metastasis	Metastasis site unspecified	DFCI-ONCOPANEL-3.1	0	0	0	0	0	0	0	0	0	0	0	-0.018191	0.0029295	0.1305	EUR	No
genie_public	GENIE-DFCI-236275	GENIE-DFCI-236275-3170206	Asian	Female	41	41	Never	0	0	Non-Small Cell Lung Cancer	Lung Adenocarcinoma	Adenocarcinoma	DFCI	Non-Spanish/non-Hispanic	12	1.32199	9.07722	LUAD	1	Metastasis	Metastasis site unspecified	DFCI-ONCOPANEL-3.1	0	1	0	0	0	0	0	0	0	0	1	0.0157096	0.846081	#N/A	ASI	#N/A
genie_public	GENIE-DFCI-236274	GENIE-DFCI-236274-3170322	White	Male	66	66	Former	75	60+	Non-Small Cell Lung Cancer	Lung Adenocarcinoma	Adenocarcinoma	DFCI	Non-Spanish/non-Hispanic	35	1.32199	26.4752	LUAD	1	Metastasis	Metastasis site unspecified	DFCI-ONCOPANEL-3.1	0	0	0	0	0	0	0	0	0	0	0	-0.0249931	-0.0112096	0.228	EUR	No
genie_public	GENIE-DFCI-236267	GENIE-DFCI-236267-3306664	White	Male	60	60	Former	8	1-15	Non-Small Cell Lung Cancer	Lung Squamous Cell Carcinoma	Squamous Cell Carcinoma	DFCI	Non-Spanish/non-Hispanic	8	1.32199	6.05148	LUSC	1	Primary	Primary tumor	DFCI-ONCOPANEL-3.1	0	0	0	0	0	0	0	0	0	0	0	-0.0299648	-0.00775644	0.2315	EUR	No
genie_public	GENIE-DFCI-235421	GENIE-DFCI-235421-3103108	White	Male	62	62	Former	10	1-15	Non-Small Cell Lung Cancer	Lung Adenocarcinoma	Adenocarcinoma	DFCI	Non-Spanish/non-Hispanic	9	1.32199	6.80792	LUAD	1	Primary	Primary tumor	DFCI-ONCOPANEL-3.1	0	1	0	0	0	0	0	0	0	0	1	-0.0141363	0.00969611	0.3665	EUR	No
genie_public	GENIE-DFCI-235413	GENIE-DFCI-235413-3238979	White	Female	77	77	Former	40	31-45	Non-Small Cell Lung Cancer	Lung Adenocarcinoma	Adenocarcinoma	DFCI	Non-Spanish/non-Hispanic	21	1.32199	15.8851	LUAD	1	Metastasis	Metastasis site unspecified	DFCI-ONCOPANEL-3.1	0	0	0	0	0	0	0	0	0	0	0	-0.00841786	-0.00996785	0.226	EUR	No
genie_public	GENIE-DFCI-235411	GENIE-DFCI-235411-3171114	White	Female	72	72	Former	10	1-15	Non-Small Cell Lung Cancer	Non-Small Cell Lung Cancer	Other	DFCI	Non-Spanish/non-Hispanic	8	1.32199	6.05148	NSCLC	1	Not Applicable or Heme	Not applicable or hematologic malignancy	DFCI-ONCOPANEL-3.1	0	1	0	0	0	0	0	0	0	0	1	-0.0179809	0.0167567	0.4355	EUR	No
genie_public	GENIE-DFCI-235403	GENIE-DFCI-235403-3238728	White	Male	56	56	Former	20	16-30	Non-Small Cell Lung Cancer	Lung Adenocarcinoma	Adenocarcinoma	DFCI	Non-Spanish/non-Hispanic	15	1.32199	11.3465	LUAD	1	Metastasis	Metastasis site unspecified	DFCI-ONCOPANEL-3.1	0	0	0	0	0	0	0	0	0	0	0	0.0209383	-0.0123126	0.1575	EUR	No
genie_public	GENIE-DFCI-235346	GENIE-DFCI-235346-3171274	White	Male	64	64	Former	47	46-59	Non-Small Cell Lung Cancer	Lung Squamous Cell Carcinoma	Squamous Cell Carcinoma	DFCI	Non-Spanish/non-Hispanic	4	1.32199	3.02574	LUSC	1	Metastasis	Metastasis site unspecified	DFCI-ONCOPANEL-3.1	0	0	0	0	0	0	0	0	0	0	0	-0.0143121	0.00850093	0.2395	EUR	No
genie_public	GENIE-DFCI-235213	GENIE-DFCI-235213-3238815	White	Female	77	77	Never	0	0	Non-Small Cell Lung Cancer	Lung Adenocarcinoma	Adenocarcinoma	DFCI	Non-Spanish/non-Hispanic	9	1.32199	6.80792	LUAD	2	Primary	Primary tumor	DFCI-ONCOPANEL-3.1	0	0	0	0	0	0	0	0	0	0	0	0.0436369	-0.00686804	0.0635	EUR	No
genie_public	GENIE-DFCI-235190	GENIE-DFCI-235190-3306785	White	Male	85	85	Former	60	60+	Non-Small Cell Lung Cancer	Lung Adenocarcinoma	Adenocarcinoma	DFCI	Non-Spanish/non-Hispanic	10	1.32199	7.56435	LUAD	1	Primary	Primary tumor	DFCI-ONCOPANEL-3.1	0	0	0	0	1	0	0	0	0	0	1	-0.0354265	0.0271864	0.302	EUR	No
genie_public	GENIE-DFCI-234820	GENIE-DFCI-234820-3103213	White	Female	82	82	Never	0	0	Non-Small Cell Lung Cancer	Lung Neuroendocrine Tumor	Other	DFCI	Non-Spanish/non-Hispanic	4	1.32199	3.02574	LNET	1	Primary	Primary tumor	DFCI-ONCOPANEL-3.1	0	0	0	0	0	0	0	0	0	0	0	-0.0117093	-0.033539	0.3565	EUR	No
genie_public	GENIE-DFCI-234807	GENIE-DFCI-234807-3170949	White	Male	68	68	Never	0	0	Non-Small Cell Lung Cancer	Lung Adenocarcinoma	Adenocarcinoma	DFCI	Non-Spanish/non-Hispanic	10	1.32199	7.56435	LUAD	1	Primary	Primary tumor	DFCI-ONCOPANEL-3.1	0	0	0	0	0	0	0	0	0	0	0	0.0357578	0.0146661	0.087	EUR	No
genie_public	GENIE-DFCI-234787	GENIE-DFCI-234787-3171266	White	Female	78	78	Never	0	0	Non-Small Cell Lung Cancer	Lung Adenocarcinoma	Adenocarcinoma	DFCI	Non-Spanish/non-Hispanic	8	1.32199	6.05148	LUAD	1	Primary	Primary tumor	DFCI-ONCOPANEL-3.1	0	1	0	0	0	0	0	0	0	0	1	-0.0248645	0.00308684	0.3215	EUR	No
genie_public	GENIE-DFCI-234448	GENIE-DFCI-234448-3306565	White	Female	71	71	Current	25	16-30	Non-Small Cell Lung Cancer	Lung Adenocarcinoma	Adenocarcinoma	DFCI	Non-Spanish/non-Hispanic	15	1.32199	11.3465	LUAD	2	Primary	Primary tumor	DFCI-ONCOPANEL-3.1	0	0	0	0	0	0	0	0	0	0	0	0.0135571	-0.021327	0.16	EUR	No
genie_public	GENIE-DFCI-234443	GENIE-DFCI-234443-3238521	White	Female	82	82	Never	0	0	Non-Small Cell Lung Cancer	Lung Adenocarcinoma	Adenocarcinoma	DFCI	Non-Spanish/non-Hispanic	10	1.32199	7.56435	LUAD	1	Primary	Primary tumor	DFCI-ONCOPANEL-3.1	0	0	0	0	0	0	0	0	0	0	0	-0.0230193	-0.00412388	0.2395	EUR	No
genie_public	GENIE-DFCI-234400	GENIE-DFCI-234400-3446481	White	Female	90	90	Former	3	1-15	Non-Small Cell Lung Cancer	Lung Adenocarcinoma	Adenocarcinoma	DFCI	Non-Spanish/non-Hispanic	9	1.32199	6.80792	LUAD	1	Metastasis	Metastasis site unspecified	DFCI-ONCOPANEL-3.1	0	0	0	0	0	0	0	0	0	0	0	0.0368527	0.0124158	0.215	EUR	No
genie_public	GENIE-DFCI-234358	GENIE-DFCI-234358-3306941	White	Male	86	86	Never	0	0	Non-Small Cell Lung Cancer	Lung Squamous Cell Carcinoma	Squamous Cell Carcinoma	DFCI	Non-Spanish/non-Hispanic	0	1.32199	0	LUSC	1	Primary	Primary tumor	DFCI-ONCOPANEL-3.1	0	0	0	0	0	0	0	0	0	0	0	-0.00500989	-0.00737588	0.344	EUR	No
genie_public	GENIE-DFCI-234354	GENIE-DFCI-234354-3170888	White	Male	65	65	Former	60	60+	Non-Small Cell Lung Cancer	Lung Adenocarcinoma	Adenocarcinoma	DFCI	Non-Spanish/non-Hispanic	10	1.32199	7.56435	LUAD	1	Primary	Primary tumor	DFCI-ONCOPANEL-3.1	0	0	0	0	0	0	0	0	0	0	0	0.0276191	-0.00695842	0.1405	EUR	No
genie_public	GENIE-DFCI-234252	GENIE-DFCI-234252-3170915	White	Female	76	76	Former	5	1-15	Non-Small Cell Lung Cancer	Lung Adenocarcinoma	Adenocarcinoma	DFCI	Non-Spanish/non-Hispanic	7	1.32199	5.29505	LUAD	1	Primary	Primary tumor	DFCI-ONCOPANEL-3.1	0	0	0	0	1	0	0	0	0	0	1	-0.0173376	-0.0102215	0.215	EUR	No
genie_public	GENIE-DFCI-232679	GENIE-DFCI-232679-3103147	White	Female	52	52	Former	10	1-15	Non-Small Cell Lung Cancer	Lung Adenocarcinoma	Adenocarcinoma	DFCI	Non-Spanish/non-Hispanic	10	1.32199	7.56435	LUAD	1	Metastasis	Metastasis site unspecified	DFCI-ONCOPANEL-3.1	0	1	0	0	0	0	0	0	0	0	1	-0.01891	0.012185	0.3055	EUR	No
genie_public	GENIE-DFCI-227555	GENIE-DFCI-227555-3171171	White	Female	66	66	Never	0	0	Non-Small Cell Lung Cancer	Lung Squamous Cell Carcinoma	Squamous Cell Carcinoma	DFCI	Non-Spanish/non-Hispanic	8	1.32199	6.05148	LUSC	1	Primary	Primary tumor	DFCI-ONCOPANEL-3.1	0	0	0	0	0	0	0	0	0	0	0	0.012345	0.0185895	0.178	EUR	No
genie_public	GENIE-DFCI-226907	GENIE-DFCI-226907-3171276	White	Male	77	77	Former	67.5	60+	Non-Small Cell Lung Cancer	Lung Squamous Cell Carcinoma	Squamous Cell Carcinoma	DFCI	Non-Spanish/non-Hispanic	19	1.32199	14.3723	LUSC	2	Primary	Primary tumor	DFCI-ONCOPANEL-3.1	0	0	0	0	0	0	0	0	0	0	0	-0.0226446	0.00435419	0.355	EUR	No
genie_public	GENIE-DFCI-225883	GENIE-DFCI-225883-3170340	Black	Female	82	82	Never	0	0	Non-Small Cell Lung Cancer	Non-Small Cell Lung Cancer	Other	DFCI	Non-Spanish/non-Hispanic	14	1.32199	10.5901	NSCLC	1	Primary	Primary tumor	DFCI-ONCOPANEL-3.1	0	0	1	0	0	0	0	0	0	0	1	0.460781	0.00882997	#N/A	AFR	#N/A
genie_public	GENIE-DFCI-225658	GENIE-DFCI-225658-3171121	White	Female	71	71	Current	42	31-45	Non-Small Cell Lung Cancer	Non-Small Cell Lung Cancer	Other	DFCI	Non-Spanish/non-Hispanic	15	1.32199	11.3465	NSCLC	1	Metastasis	Metastasis site unspecified	DFCI-ONCOPANEL-3.1	0	0	0	0	0	0	0	0	0	0	0	-0.0239049	0.00592791	0.261	EUR	No
genie_public	GENIE-DFCI-225646	GENIE-DFCI-225646-3308587	White	Female	80	80	Former	10	1-15	Non-Small Cell Lung Cancer	Lung Adenocarcinoma	Adenocarcinoma	DFCI	Non-Spanish/non-Hispanic	14	1.32199	10.5901	LUAD	1	Primary	Primary tumor	DFCI-ONCOPANEL-3.1	0	0	0	0	1	0	0	0	0	0	1	0.0354955	-0.00953659	0.2515	EUR	No
genie_public	GENIE-DFCI-225599	GENIE-DFCI-225599-3170315	White	Female	72	72	Former	53	46-59	Non-Small Cell Lung Cancer	Lung Adenocarcinoma	Adenocarcinoma	DFCI	Non-Spanish/non-Hispanic	8	1.32199	6.05148	LUAD	2	Primary	Primary tumor	DFCI-ONCOPANEL-3.1	0	0	0	0	0	0	0	0	0	0	0	0.00236021	0.00862712	0.2425	EUR	No
genie_public	GENIE-DFCI-225580	GENIE-DFCI-225580-3170232	White	Female	94	94	Current	30	16-30	Non-Small Cell Lung Cancer	Lung Adenocarcinoma	Adenocarcinoma	DFCI	Non-Spanish/non-Hispanic	11	1.32199	8.32079	LUAD	1	Primary	Primary tumor	DFCI-ONCOPANEL-3.1	0	1	0	0	0	0	0	0	0	0	1	0.0105136	0.0029741	0.148	EUR	No
genie_public	GENIE-DFCI-225534	GENIE-DFCI-225534-3171272	White	Male	80	80	Former	30	16-30	Non-Small Cell Lung Cancer	Lung Squamous Cell Carcinoma	Squamous Cell Carcinoma	DFCI	Non-Spanish/non-Hispanic	11	1.32199	8.32079	LUSC	1	Primary	Primary tumor	DFCI-ONCOPANEL-3.1	0	0	0	0	0	0	0	0	0	0	0	-0.0366308	-0.016001	0.1665	EUR	No
genie_public	GENIE-DFCI-225248	GENIE-DFCI-225248-3171303	White	Female	76	76	Former	35	31-45	Non-Small Cell Lung Cancer	Lung Squamous Cell Carcinoma	Squamous Cell Carcinoma	DFCI	Non-Spanish/non-Hispanic	17	1.32199	12.8594	LUSC	1	Primary	Primary tumor	DFCI-ONCOPANEL-3.1	0	0	0	0	0	0	0	0	0	0	0	-0.0175337	0.249042	#N/A	ASI	#N/A
genie_public	GENIE-DFCI-222545	GENIE-DFCI-222545-3171368	White	Male	69	69	Former	35	31-45	Non-Small Cell Lung Cancer	Lung Adenocarcinoma	Adenocarcinoma	DFCI	Non-Spanish/non-Hispanic	10	1.32199	7.56435	LUAD	1	Primary	Primary tumor	DFCI-ONCOPANEL-3.1	0	0	0	0	0	0	0	0	0	0	0	0.0128972	0.0130937	0.0181	EUR	No
genie_public	GENIE-DFCI-221594	GENIE-DFCI-221594-3103205	White	Female	75	75	Former	60	60+	Non-Small Cell Lung Cancer	Lung Adenocarcinoma	Adenocarcinoma	DFCI	Non-Spanish/non-Hispanic	17	1.32199	12.8594	LUAD	1	Primary	Primary tumor	DFCI-ONCOPANEL-3.1	0	0	0	0	0	0	0	0	0	0	0	-0.0168477	-0.00262555	0.2585	EUR	No
genie_public	GENIE-DFCI-220131	GENIE-DFCI-220131-3171191	White	Male	71	71	Former	6	1-15	Non-Small Cell Lung Cancer	Lung Squamous Cell Carcinoma	Squamous Cell Carcinoma	DFCI	Non-Spanish/non-Hispanic	68	1.32199	51.4376	LUSC	1	Primary	Primary tumor	DFCI-ONCOPANEL-3.1	0	0	0	0	0	0	0	0	0	0	0	0.0187978	-0.0185069	0.2315	EUR	No
genie_public	GENIE-DFCI-220125	GENIE-DFCI-220125-3239014	White	Male	69	69	Former	75	60+	Non-Small Cell Lung Cancer	Non-Small Cell Lung Cancer	Other	DFCI	Non-Spanish/non-Hispanic	15	1.32199	11.3465	NSCLC	1	Metastasis	Metastasis site unspecified	DFCI-ONCOPANEL-3.1	0	0	0	0	0	0	0	0	0	0	0	-0.0134154	-0.00961167	0.3745	EUR	No
genie_public	GENIE-DFCI-220001	GENIE-DFCI-220001-3170205	White	Female	72	72	Never	0	0	Non-Small Cell Lung Cancer	Lung Adenocarcinoma	Adenocarcinoma	DFCI	Non-Spanish/non-Hispanic	6	1.32199	4.53861	LUAD	1	Primary	Primary tumor	DFCI-ONCOPANEL-3.1	0	1	0	0	0	0	0	0	0	0	1	0.0631904	0.0249973	0.74	EUR	No
genie_public	GENIE-DFCI-219754	GENIE-DFCI-219754-3446648	White	Male	71	71	Never	0	0	Non-Small Cell Lung Cancer	Lung Neuroendocrine Tumor	Other	DFCI	Non-Spanish/non-Hispanic	6	1.32199	4.53861	LNET	1	Primary	Primary tumor	DFCI-ONCOPANEL-3.1	0	0	0	0	0	0	0	0	0	0	0	-0.00841225	-0.0136316	0.3055	EUR	No
genie_public	GENIE-DFCI-219410	GENIE-DFCI-219410-3170212	White	Male	77	77	Former	30	16-30	Non-Small Cell Lung Cancer	Lung Adenocarcinoma	Adenocarcinoma	DFCI	Non-Spanish/non-Hispanic	23	1.32199	17.398	LUAD	1	Primary	Primary tumor	DFCI-ONCOPANEL-3.1	0	0	0	0	0	0	0	0	0	0	0	0.0380164	0.0387546	0.955	EUR	Yes
genie_public	GENIE-DFCI-219060	GENIE-DFCI-219060-3238789	White	Male	56	56	Former	15	1-15	Non-Small Cell Lung Cancer	Lung Adenocarcinoma	Adenocarcinoma	DFCI	Non-Spanish/non-Hispanic	7	1.32199	5.29505	LUAD	1	Primary	Primary tumor	DFCI-ONCOPANEL-3.1	0	0	0	0	0	0	0	0	0	0	0	0.0103134	-0.0115498	0.134	EUR	No
genie_public	GENIE-DFCI-219042	GENIE-DFCI-219042-3170916	Other	Female	86	86	Former	30	16-30	Non-Small Cell Lung Cancer	Lung Adenocarcinoma	Adenocarcinoma	DFCI	Non-Spanish/non-Hispanic	34	1.32199	25.7188	LUAD	1	Primary	Primary tumor	DFCI-ONCOPANEL-3.1	0	0	0	0	0	0	0	0	0	0	0	-0.0409618	0.000318909	0.2555	EUR	No
genie_public	GENIE-DFCI-218984	GENIE-DFCI-218984-3171134	White	Female	70	70	Former	40	31-45	Non-Small Cell Lung Cancer	Lung Adenocarcinoma	Adenocarcinoma	DFCI	Non-Spanish/non-Hispanic	12	1.32199	9.07722	LUAD	1	Primary	Primary tumor	DFCI-ONCOPANEL-3.1	0	0	0	0	0	0	0	0	0	0	0	-0.0136734	0.0344588	0.2025	EUR	No
genie_public	GENIE-DFCI-218948	GENIE-DFCI-218948-3103233	White	Female	67	67	Never	0	0	Non-Small Cell Lung Cancer	Lung Adenocarcinoma	Adenocarcinoma	DFCI	Non-Spanish/non-Hispanic	8	1.32199	6.05148	LUAD	1	Primary	Primary tumor	DFCI-ONCOPANEL-3.1	0	1	0	0	0	0	0	0	0	0	1	0.0219004	-0.00813418	0.204	EUR	No
genie_public	GENIE-DFCI-218910	GENIE-DFCI-218910-3171206	White	Male	70	70	Former	45	31-45	Non-Small Cell Lung Cancer	Lung Adenocarcinoma	Adenocarcinoma	DFCI	Non-Spanish/non-Hispanic	12	1.32199	9.07722	LUAD	1	Primary	Primary tumor	DFCI-ONCOPANEL-3.1	0	0	0	0	0	0	0	0	0	0	0	-0.012828	-0.0150467	0.2715	EUR	No
genie_public	GENIE-DFCI-218888	GENIE-DFCI-218888-3171065	White	Male	75	75	Former	30	16-30	Non-Small Cell Lung Cancer	Lung Adenocarcinoma	Adenocarcinoma	DFCI	Non-Spanish/non-Hispanic	14	1.32199	10.5901	LUAD	1	Primary	Primary tumor	DFCI-ONCOPANEL-3.1	0	0	0	0	0	0	0	0	0	0	0	0.00355243	-0.00831259	0.1875	EUR	No
genie_public	GENIE-DFCI-218865	GENIE-DFCI-218865-3171205	White	Female	78	78	Former	60	60+	Non-Small Cell Lung Cancer	Lung Squamous Cell Carcinoma	Squamous Cell Carcinoma	DFCI	Non-Spanish/non-Hispanic	17	1.32199	12.8594	LUSC	1	Primary	Primary tumor	DFCI-ONCOPANEL-3.1	0	0	0	0	0	0	0	0	0	0	0	-0.0290417	-0.0112973	0.2915	EUR	No
genie_public	GENIE-DFCI-218727	GENIE-DFCI-218727-3171013	White	Female	69	69	Current	23.5	16-30	Non-Small Cell Lung Cancer	Lung Adenocarcinoma	Adenocarcinoma	DFCI	Non-Spanish/non-Hispanic	31	1.32199	23.4495	LUAD	1	Primary	Primary tumor	DFCI-ONCOPANEL-3.1	0	0	0	0	0	0	0	0	0	0	0	-0.00872977	-0.0200463	0.2345	EUR	No
genie_public	GENIE-DFCI-218490	GENIE-DFCI-218490-3171369	White	Female	74	74	Former	51	46-59	Non-Small Cell Lung Cancer	Lung Adenocarcinoma	Adenocarcinoma	DFCI	Non-Spanish/non-Hispanic	4	1.32199	3.02574	LUAD	1	Primary	Primary tumor	DFCI-ONCOPANEL-3.1	0	0	0	0	0	0	0	0	0	0	0	-0.00921853	0.0163761	0.191	EUR	No
genie_public	GENIE-DFCI-218138	GENIE-DFCI-218138-3170892	White	Male	78	78	Former	13	1-15	Non-Small Cell Lung Cancer	Lung Adenocarcinoma	Adenocarcinoma	DFCI	Non-Spanish/non-Hispanic	8	1.32199	6.05148	LUAD	1	Primary	Primary tumor	DFCI-ONCOPANEL-3.1	0	0	0	0	0	0	0	0	0	0	0	0.0585117	0.0179723	0.98	EUR	Yes
genie_public	GENIE-DFCI-217992	GENIE-DFCI-217992-3377464	White	Female	60	60	Former	40	31-45	Non-Small Cell Lung Cancer	Lung Adenocarcinoma	Adenocarcinoma	DFCI	Non-Spanish/non-Hispanic	14	1.32199	10.5901	LUAD	1	Primary	Primary tumor	DFCI-ONCOPANEL-3.1	0	0	0	0	0	0	0	0	0	0	0	-0.0201131	0.00406879	0.258	EUR	No
genie_public	GENIE-DFCI-217962	GENIE-DFCI-217962-3171243	White	Female	68	68	Current	63	60+	Non-Small Cell Lung Cancer	Lung Adenocarcinoma	Adenocarcinoma	DFCI	Non-Spanish/non-Hispanic	7	1.32199	5.29505	LUAD	1	Primary	Primary tumor	DFCI-ONCOPANEL-3.1	0	0	0	0	0	0	0	0	0	0	0	0.0541161	0.0132886	0.8	EUR	Yes
genie_public	GENIE-DFCI-217961	GENIE-DFCI-217961-3103075	White	Female	85	85	Former	12	1-15	Non-Small Cell Lung Cancer	Lung Adenocarcinoma	Adenocarcinoma	DFCI	Non-Spanish/non-Hispanic	11	1.32199	8.32079	LUAD	1	Metastasis	Metastasis site unspecified	DFCI-ONCOPANEL-3.1	0	0	0	0	0	0	0	0	0	0	0	-0.0367163	-0.0127188	0.2665	EUR	No
genie_public	GENIE-DFCI-217416	GENIE-DFCI-217416-3170885	White	Female	76	76	Former	70	60+	Non-Small Cell Lung Cancer	Lung Squamous Cell Carcinoma	Squamous Cell Carcinoma	DFCI	Non-Spanish/non-Hispanic	16	1.32199	12.103	LUSC	1	Primary	Primary tumor	DFCI-ONCOPANEL-3.1	0	0	0	0	0	0	0	0	0	0	0	-0.0220628	0.00114341	0.349	EUR	No
genie_public	GENIE-DFCI-217362	GENIE-DFCI-217362-3446567	White	Female	81	81	Former	15	1-15	Non-Small Cell Lung Cancer	Lung Adenocarcinoma	Adenocarcinoma	DFCI	Non-Spanish/non-Hispanic	9	1.32199	6.80792	LUAD	1	Primary	Primary tumor	DFCI-ONCOPANEL-3.1	0	0	0	0	0	0	0	0	0	0	0	-0.0253528	-0.00802633	0.273	EUR	No
genie_public	GENIE-DFCI-216972	GENIE-DFCI-216972-3446702	White	Female	80	80	Former	25	16-30	Non-Small Cell Lung Cancer	Lung Adenocarcinoma	Adenocarcinoma	DFCI	Non-Spanish/non-Hispanic	19	1.32199	14.3723	LUAD	1	Primary	Primary tumor	DFCI-ONCOPANEL-3.1	0	0	0	0	0	0	0	0	0	0	0	0.0186818	-0.00127548	0.203	EUR	No
genie_public	GENIE-DFCI-216889	GENIE-DFCI-216889-3103288	White	Female	76	76	Former	52	46-59	Non-Small Cell Lung Cancer	Lung Squamous Cell Carcinoma	Squamous Cell Carcinoma	DFCI	Non-Spanish/non-Hispanic	10	1.32199	7.56435	LUSC	1	Primary	Primary tumor	DFCI-ONCOPANEL-3.1	0	0	0	0	0	0	0	0	0	0	0	-0.00801227	-0.018696	0.2335	EUR	No
genie_public	GENIE-DFCI-216843	GENIE-DFCI-216843-3171305	White	Female	64	64	Former	100	60+	Non-Small Cell Lung Cancer	Lung Squamous Cell Carcinoma	Squamous Cell Carcinoma	DFCI	Non-Spanish/non-Hispanic	13	1.32199	9.83366	LUSC	1	Primary	Primary tumor	DFCI-ONCOPANEL-3.1	0	0	0	0	0	0	0	0	0	0	0	-0.020788	0.0084268	0.367	EUR	No
genie_public	GENIE-DFCI-216758	GENIE-DFCI-216758-3446586	White	Female	46	46	Never	0	0	Non-Small Cell Lung Cancer	Lung Adenocarcinoma	Adenocarcinoma	DFCI	Spanish/Hispanic	9	1.32199	6.80792	LUAD	1	Primary	Primary tumor	DFCI-ONCOPANEL-3.1	0	0	0	0	0	1	0	0	0	0	1	0.110347	0.111592	0.289	EUR	No
genie_public	GENIE-DFCI-216711	GENIE-DFCI-216711-3170983	White	Female	71	71	Former	20	16-30	Non-Small Cell Lung Cancer	Lung Adenocarcinoma	Adenocarcinoma	DFCI	Non-Spanish/non-Hispanic	7	1.32199	5.29505	LUAD	1	Primary	Primary tumor	DFCI-ONCOPANEL-3.1	0	0	0	0	0	0	0	0	0	0	0	-0.0147192	0.000569386	0.3445	EUR	No
genie_public	GENIE-DFCI-216708	GENIE-DFCI-216708-3103272	White	Female	77	77	Former	80	60+	Non-Small Cell Lung Cancer	Lung Adenocarcinoma	Adenocarcinoma	DFCI	Non-Spanish/non-Hispanic	28	1.32199	21.1802	LUAD	1	Primary	Primary tumor	DFCI-ONCOPANEL-3.1	0	0	0	0	0	0	0	0	0	0	0	-0.00710115	0.010034	0.147	EUR	No
genie_public	GENIE-DFCI-216478	GENIE-DFCI-216478-3170303	White	Female	66	66	Former	11	1-15	Non-Small Cell Lung Cancer	Lung Adenocarcinoma	Adenocarcinoma	DFCI	Non-Spanish/non-Hispanic	7	1.32199	5.29505	LUAD	1	Primary	Primary tumor	DFCI-ONCOPANEL-3.1	0	0	0	0	0	0	0	0	0	0	0	0.057052	0.016749	0.2535	EUR	No
genie_public	GENIE-DFCI-216384	GENIE-DFCI-216384-3171342	White	Female	66	66	Never	0	0	Non-Small Cell Lung Cancer	Lung Adenocarcinoma	Adenocarcinoma	DFCI	Non-Spanish/non-Hispanic	5	1.32199	3.78218	LUAD	1	Primary	Primary tumor	DFCI-ONCOPANEL-3.1	0	0	0	0	0	0	0	0	0	0	0	-0.0136029	-0.00418645	0.1165	EUR	No
genie_public	GENIE-DFCI-216383	GENIE-DFCI-216383-3171295	White	Female	81	81	Never	0	0	Non-Small Cell Lung Cancer	Lung Adenocarcinoma	Adenocarcinoma	DFCI	Non-Spanish/non-Hispanic	10	1.32199	7.56435	LUAD	1	Primary	Primary tumor	DFCI-ONCOPANEL-3.1	0	0	0	1	0	0	0	0	0	0	1	-0.00400657	0.000195439	0.159	EUR	No
genie_public	GENIE-DFCI-216369	GENIE-DFCI-216369-3377320	White	Female	80	80	Former	30	16-30	Non-Small Cell Lung Cancer	Lung Adenocarcinoma	Adenocarcinoma	DFCI	Non-Spanish/non-Hispanic	8	1.32199	6.05148	LUAD	1	Metastasis	Metastasis site unspecified	DFCI-ONCOPANEL-3.1	0	0	0	0	0	0	0	0	0	0	0	-0.0318259	0.0114826	0.2835	EUR	No
genie_public	GENIE-DFCI-216284	GENIE-DFCI-216284-3171108	White	Female	75	75	Former	30	16-30	Non-Small Cell Lung Cancer	Lung Adenocarcinoma	Adenocarcinoma	DFCI	Non-Spanish/non-Hispanic	13	1.32199	9.83366	LUAD	1	Primary	Primary tumor	DFCI-ONCOPANEL-3.1	0	0	0	0	0	0	0	0	0	0	0	-0.00968115	0.000684627	0.1225	EUR	No
genie_public	GENIE-DFCI-216242	GENIE-DFCI-216242-3171235	White	Male	72	72	Former	25	16-30	Non-Small Cell Lung Cancer	Lung Adenocarcinoma	Adenocarcinoma	DFCI	Non-Spanish/non-Hispanic	36	1.32199	27.2317	LUAD	1	Primary	Primary tumor	DFCI-ONCOPANEL-3.1	0	0	0	0	0	0	0	0	0	0	0	0.0156169	0.0011854	0.0595	EUR	No
genie_public	GENIE-DFCI-216203	GENIE-DFCI-216203-3377319	White	Female	62	62	Former	2.5	1-15	Non-Small Cell Lung Cancer	Non-Small Cell Lung Cancer	Other	DFCI	Non-Spanish/non-Hispanic	9	1.32199	6.80792	NSCLC	1	Primary	Primary tumor	DFCI-ONCOPANEL-3.1	0	0	0	0	0	0	0	0	0	0	0	-0.0316948	0.00510884	0.3475	EUR	No
genie_public	GENIE-DFCI-216130	GENIE-DFCI-216130-3170548	White	Female	73	73	Former	36	31-45	Non-Small Cell Lung Cancer	Lung Adenocarcinoma	Adenocarcinoma	DFCI	Non-Spanish/non-Hispanic	6	1.32199	4.53861	LUAD	1	Primary	Primary tumor	DFCI-ONCOPANEL-3.1	0	0	0	0	0	0	0	0	0	0	0	-0.0140084	-0.0299031	0.264	EUR	No
genie_public	GENIE-DFCI-216128	GENIE-DFCI-216128-3171169	White	Female	81	81	Former	2	1-15	Non-Small Cell Lung Cancer	Lung Adenocarcinoma	Adenocarcinoma	DFCI	Non-Spanish/non-Hispanic	4	1.32199	3.02574	LUAD	1	Primary	Primary tumor	DFCI-ONCOPANEL-3.1	0	0	0	0	0	0	0	0	0	0	0	0.0484852	0.0328354	0.775	EUR	Yes
genie_public	GENIE-DFCI-215849	GENIE-DFCI-215849-3171202	White	Female	70	70	Former	1	1-15	Non-Small Cell Lung Cancer	Lung Carcinoid	Carcinoid	DFCI	Non-Spanish/non-Hispanic	3	1.32199	2.26931	LUCA	1	Primary	Primary tumor	DFCI-ONCOPANEL-3.1	0	0	0	0	0	0	0	0	0	0	0	-0.020066	-0.0122739	0.2365	EUR	No
genie_public	GENIE-DFCI-215791	GENIE-DFCI-215791-3170243	Black	Female	68	68	Former	58	46-59	Non-Small Cell Lung Cancer	Lung Adenocarcinoma	Adenocarcinoma	DFCI	Non-Spanish/non-Hispanic	14	1.32199	10.5901	LUAD	1	Primary	Primary tumor	DFCI-ONCOPANEL-3.1	0	0	0	0	0	0	0	0	0	0	0	0.714735	0.0117916	#N/A	AFR	#N/A
genie_public	GENIE-DFCI-214949	GENIE-DFCI-214949-3171207	White	Female	86	86	Former	60	60+	Non-Small Cell Lung Cancer	Lung Squamous Cell Carcinoma	Squamous Cell Carcinoma	DFCI	Non-Spanish/non-Hispanic	12	1.32199	9.07722	LUSC	1	Primary	Primary tumor	DFCI-ONCOPANEL-3.1	0	0	0	0	0	0	0	0	0	0	0	-0.0376074	-0.00543414	0.291	EUR	No
genie_public	GENIE-DFCI-214870	GENIE-DFCI-214870-3446538	White	Female	54	54	Never	0	0	Non-Small Cell Lung Cancer	Lung Adenocarcinoma	Adenocarcinoma	DFCI	Non-Spanish/non-Hispanic	4	1.32199	3.02574	LUAD	1	Primary	Primary tumor	DFCI-ONCOPANEL-3.1	0	0	0	0	0	0	0	0	0	0	0	0.00109517	0.00154815	0.11	EUR	No
genie_public	GENIE-DFCI-214859	GENIE-DFCI-214859-3171371	White	Female	84	84	Never	0	0	Non-Small Cell Lung Cancer	Lung Adenocarcinoma	Adenocarcinoma	DFCI	Non-Spanish/non-Hispanic	3	1.32199	2.26931	LUAD	1	Primary	Primary tumor	DFCI-ONCOPANEL-3.1	0	1	0	0	0	0	0	0	0	0	1	0.0445059	0.0181162	0.925	EUR	Yes
genie_public	GENIE-DFCI-214837	GENIE-DFCI-214837-3446383	White	Female	71	71	Former	30	16-30	Non-Small Cell Lung Cancer	Lung Adenocarcinoma	Adenocarcinoma	DFCI	Non-Spanish/non-Hispanic	15	1.32199	11.3465	LUAD	2	Primary	Primary tumor	DFCI-ONCOPANEL-3.1	0	0	0	0	0	0	0	0	0	0	0	0.00120053	-0.013986	0.3115	EUR	No
genie_public	GENIE-DFCI-214725	GENIE-DFCI-214725-3170646	White	Male	68	68	Former	30	16-30	Non-Small Cell Lung Cancer	Non-Small Cell Lung Cancer	Other	DFCI	Non-Spanish/non-Hispanic	9	1.32199	6.80792	NSCLC	2	Not Applicable or Heme	Not applicable or hematologic malignancy	DFCI-ONCOPANEL-3.1	0	0	0	0	0	0	0	0	0	0	0	0.0349733	0.00976406	0.0625	EUR	No
genie_public	GENIE-DFCI-214476	GENIE-DFCI-214476-3171343	White	Female	70	70	Former	10	1-15	Non-Small Cell Lung Cancer	Lung Carcinoid	Carcinoid	DFCI	Non-Spanish/non-Hispanic	0	1.32199	0	LUCA	1	Primary	Primary tumor	DFCI-ONCOPANEL-3.1	0	0	0	0	0	0	0	0	0	0	0	0.0388919	0.023791	1.025	EUR	Yes
genie_public	GENIE-DFCI-214376	GENIE-DFCI-214376-3103246	White	Female	80	80	Former	15	1-15	Non-Small Cell Lung Cancer	Lung Adenocarcinoma	Adenocarcinoma	DFCI	Non-Spanish/non-Hispanic	14	1.32199	10.5901	LUAD	1	Metastasis	Metastasis site unspecified	DFCI-ONCOPANEL-3.1	0	0	0	0	0	0	0	0	0	0	0	-0.012921	0.00548034	0.389	EUR	No
genie_public	GENIE-DFCI-214337	GENIE-DFCI-214337-3170282	White	Female	66	66	Former	25	16-30	Non-Small Cell Lung Cancer	Lung Adenocarcinoma	Adenocarcinoma	DFCI	Non-Spanish/non-Hispanic	22	1.32199	16.6416	LUAD	1	Metastasis	Metastasis site unspecified	DFCI-ONCOPANEL-3.1	0	0	0	0	0	0	0	0	0	0	0	0.0660315	0.0186784	0.2175	EUR	No
genie_public	GENIE-DFCI-214180	GENIE-DFCI-214180-3170259	Asian	Female	72	72	Never	0	0	Non-Small Cell Lung Cancer	Lung Adenocarcinoma	Adenocarcinoma	DFCI	Non-Spanish/non-Hispanic	9	1.32199	6.80792	LUAD	1	Primary	Primary tumor	DFCI-ONCOPANEL-3.1	0	0	0	0	0	0	0	0	0	0	0	-0.0442187	1.02403	#N/A	ASI	#N/A
genie_public	GENIE-DFCI-206575	GENIE-DFCI-206575-2518478	Asian	Female	64	64	Never	0	0	Non-Small Cell Lung Cancer	Lung Adenocarcinoma	Adenocarcinoma	DFCI	Non-Spanish/non-Hispanic	6	1.32199	4.53861	LUAD	1	Metastasis	Metastasis site unspecified	DFCI-ONCOPANEL-3.1	0	1	0	0	0	0	0	0	0	0	1	-0.0242221	0.957777	#N/A	ASI	#N/A
genie_public	GENIE-DFCI-206295	GENIE-DFCI-206295-3036251	White	Male	72	72	Former	35	31-45	Non-Small Cell Lung Cancer	Lung Adenocarcinoma	Adenocarcinoma	DFCI	Non-Spanish/non-Hispanic	8	1.32199	6.05148	LUAD	1	Primary	Primary tumor	DFCI-ONCOPANEL-3.1	0	0	0	0	0	0	0	0	0	0	0	-0.00814083	0.00162904	0.2025	EUR	No
genie_public	GENIE-DFCI-206266	GENIE-DFCI-206266-2774245	White	Male	84	84	Former	14	1-15	Non-Small Cell Lung Cancer	Non-Small Cell Lung Cancer	Other	DFCI	Non-Spanish/non-Hispanic	8	1.32199	6.05148	NSCLC	1	Primary	Primary tumor	DFCI-ONCOPANEL-3.1	0	0	0	0	0	0	0	0	0	0	0	0.0518252	0.0186101	0.91	EUR	Yes
genie_public	GENIE-DFCI-206259	GENIE-DFCI-206259-2645060	White	Male	60	60	Former	1.5	1-15	Non-Small Cell Lung Cancer	Lung Adenocarcinoma	Adenocarcinoma	DFCI	Non-Spanish/non-Hispanic	5	1.32199	3.78218	LUAD	1	Primary	Primary tumor	DFCI-ONCOPANEL-3.1	0	0	0	1	0	0	0	0	0	0	1	-0.0242848	0.00802338	0.226	EUR	No
genie_public	GENIE-DFCI-205421	GENIE-DFCI-205421-2774523	Black	Female	67	67	Former	108	60+	Non-Small Cell Lung Cancer	Lung Squamous Cell Carcinoma	Squamous Cell Carcinoma	DFCI	Non-Spanish/non-Hispanic	11	1.32199	8.32079	LUSC	1	Primary	Primary tumor	DFCI-ONCOPANEL-3.1	0	0	0	0	0	0	0	0	0	0	0	0.974339	-0.000459867	#N/A	AFR	#N/A
genie_public	GENIE-DFCI-205391	GENIE-DFCI-205391-2456013	White	Female	58	58	Never	0	0	Non-Small Cell Lung Cancer	Lung Adenocarcinoma	Adenocarcinoma	DFCI	Non-Spanish/non-Hispanic	6	1.32199	4.53861	LUAD	1	Primary	Primary tumor	DFCI-ONCOPANEL-3.1	0	0	0	0	0	0	0	0	0	0	0	-0.022864	-0.0126807	0.319	EUR	No
genie_public	GENIE-DFCI-205384	GENIE-DFCI-205384-2518502	White	Female	72	72	Former	4	1-15	Non-Small Cell Lung Cancer	Lung Adenocarcinoma	Adenocarcinoma	DFCI	Non-Spanish/non-Hispanic	14	1.32199	10.5901	LUAD	1	Primary	Primary tumor	DFCI-ONCOPANEL-3.1	0	0	0	0	0	0	0	0	0	0	0	0.0084197	0.0109933	0.317	EUR	No
genie_public	GENIE-DFCI-205300	GENIE-DFCI-205300-2774639	Black	Female	60	60	Former	9	1-15	Non-Small Cell Lung Cancer	Lung Adenocarcinoma	Adenocarcinoma	DFCI	Non-Spanish/non-Hispanic	14	1.32199	10.5901	LUAD	1	Metastasis	Metastasis site unspecified	DFCI-ONCOPANEL-3.1	0	0	0	0	0	0	0	0	0	0	0	0.643117	0.0359928	#N/A	AFR	#N/A
genie_public	GENIE-DFCI-205285	GENIE-DFCI-205285-2518564	White	Female	72	72	Never	0	0	Non-Small Cell Lung Cancer	Lung Adenocarcinoma	Adenocarcinoma	DFCI	Non-Spanish/non-Hispanic	5	1.32199	3.78218	LUAD	1	Metastasis	Local recurrence	DFCI-ONCOPANEL-3.1	0	0	0	0	0	0	0	0	0	0	0	0.0505797	0.0265839	0.25	EUR	No
genie_public	GENIE-DFCI-204938	GENIE-DFCI-204938-2774653	White	Male	61	61	Never	0	0	Non-Small Cell Lung Cancer	Non-Small Cell Lung Cancer	Other	DFCI	Non-Spanish/non-Hispanic	14	1.32199	10.5901	NSCLC	1	Metastasis	Metastasis site unspecified	DFCI-ONCOPANEL-3.1	0	0	1	0	0	0	0	0	0	0	1	-0.0308192	-0.00680371	0.3615	EUR	No
genie_public	GENIE-DFCI-204802	GENIE-DFCI-204802-2518703	White	Female	54	54	Former	35	31-45	Non-Small Cell Lung Cancer	Lung Squamous Cell Carcinoma	Squamous Cell Carcinoma	DFCI	Non-Spanish/non-Hispanic	20	1.32199	15.1287	LUSC	1	Primary	Primary tumor	DFCI-ONCOPANEL-3.1	0	0	0	0	0	0	0	0	0	0	0	-0.015506	-0.0129367	0.3305	EUR	No
genie_public	GENIE-DFCI-204552	GENIE-DFCI-204552-3036628	White	Male	86	86	Former	5	1-15	Non-Small Cell Lung Cancer	Lung Adenocarcinoma	Adenocarcinoma	DFCI	Non-Spanish/non-Hispanic	12	1.32199	9.07722	LUAD	1	Not Applicable or Heme	Not applicable or hematologic malignancy	DFCI-ONCOPANEL-3.1	0	0	0	0	0	0	0	0	0	0	0	-0.00180176	-0.0195216	0.313	EUR	No
genie_public	GENIE-DFCI-204371	GENIE-DFCI-204371-3036081	White	Female	70	70	Former	67.5	60+	Non-Small Cell Lung Cancer	Lung Adenocarcinoma	Adenocarcinoma	DFCI	Non-Spanish/non-Hispanic	9	1.32199	6.80792	LUAD	1	Primary	Primary tumor	DFCI-ONCOPANEL-3.1	0	0	0	0	0	0	0	0	0	0	0	-0.0293058	0.0116431	0.3395	EUR	No
genie_public	GENIE-DFCI-203937	GENIE-DFCI-203937-3036139	White	Female	82	82	Former	7	1-15	Non-Small Cell Lung Cancer	Lung Adenocarcinoma	Adenocarcinoma	DFCI	Non-Spanish/non-Hispanic	7	1.32199	5.29505	LUAD	1	Primary	Primary tumor	DFCI-ONCOPANEL-3.1	0	1	0	0	0	0	0	0	0	0	1	-0.0216592	-0.00658449	0.3435	EUR	No
genie_public	GENIE-DFCI-203673	GENIE-DFCI-203673-3036209	White	Female	53	53	Former	69	60+	Non-Small Cell Lung Cancer	Lung Adenocarcinoma	Adenocarcinoma	DFCI	Non-Spanish/non-Hispanic	18	1.32199	13.6158	LUAD	1	Primary	Primary tumor	DFCI-ONCOPANEL-3.1	0	0	0	0	0	0	0	0	0	0	0	-0.0134069	0.005055	0.281	EUR	No
genie_public	GENIE-DFCI-203184	GENIE-DFCI-203184-2838997	White	Male	62	62	Current	80	60+	Non-Small Cell Lung Cancer	Lung Adenocarcinoma	Adenocarcinoma	DFCI	Non-Spanish/non-Hispanic	15	1.32199	11.3465	LUAD	1	Primary	Primary tumor	DFCI-ONCOPANEL-3.1	0	0	0	0	0	0	0	0	0	0	0	-0.0228635	0.00930193	0.0635	EUR	No
genie_public	GENIE-DFCI-203116	GENIE-DFCI-203116-2774569	White	Male	63	63	Former	30	16-30	Non-Small Cell Lung Cancer	Lung Adenocarcinoma	Adenocarcinoma	DFCI	Non-Spanish/non-Hispanic	28	1.32199	21.1802	LUAD	1	Metastasis	Metastasis site unspecified	DFCI-ONCOPANEL-3.1	0	0	0	1	1	0	0	0	0	0	2	0.033818	-0.030253	0.1815	EUR	No
genie_public	GENIE-DFCI-202886	GENIE-DFCI-202886-3036240	Black	Male	44	44	Former	30	16-30	Non-Small Cell Lung Cancer	Lung Adenocarcinoma	Adenocarcinoma	DFCI	Non-Spanish/non-Hispanic	21	1.32199	15.8851	LUAD	1	Metastasis	Metastasis site unspecified	DFCI-ONCOPANEL-3.1	0	0	0	0	0	0	0	0	0	0	0	0.551767	0.0271524	#N/A	AFR	#N/A
genie_public	GENIE-DFCI-202870	GENIE-DFCI-202870-3036148	Other	Male	75	75	Former	63	60+	Non-Small Cell Lung Cancer	Lung Adenocarcinoma	Adenocarcinoma	DFCI	Non-Spanish/non-Hispanic	22	1.32199	16.6416	LUAD	1	Metastasis	Metastasis site unspecified	DFCI-ONCOPANEL-3.1	0	0	0	0	0	0	0	0	0	0	0	0.047615	0.139006	0.286	EUR	No
genie_public	GENIE-DFCI-202852	GENIE-DFCI-202852-2970345	Other	Male	63	63	Current	40	31-45	Non-Small Cell Lung Cancer	Lung Adenocarcinoma	Adenocarcinoma	DFCI	Non-Spanish/non-Hispanic	15	1.32199	11.3465	LUAD	1	Primary	Primary tumor	DFCI-ONCOPANEL-3.1	0	0	0	0	0	0	0	0	0	0	0	-0.00550247	-0.019728	0.341	EUR	No
genie_public	GENIE-DFCI-202831	GENIE-DFCI-202831-2904489	White	Male	84	84	Former	30	16-30	Non-Small Cell Lung Cancer	Lung Adenocarcinoma	Adenocarcinoma	DFCI	Non-Spanish/non-Hispanic	17	1.32199	12.8594	LUAD	1	Metastasis	Metastasis site unspecified	DFCI-ONCOPANEL-3.1	0	0	0	0	0	0	0	0	0	0	0	0.0296265	-0.0134088	0.1045	EUR	No
genie_public	GENIE-DFCI-202724	GENIE-DFCI-202724-2455967	White	Female	66	66	Former	50	46-59	Non-Small Cell Lung Cancer	Lung Adenocarcinoma	Adenocarcinoma	DFCI	Non-Spanish/non-Hispanic	11	1.32199	8.32079	LUAD	1	Primary	Primary tumor	DFCI-ONCOPANEL-3.1	0	0	0	0	0	0	0	0	0	0	0	-0.0119256	-0.0131126	0.1215	EUR	No
genie_public	GENIE-DFCI-202682	GENIE-DFCI-202682-2455896	White	Male	67	67	Former	17	16-30	Non-Small Cell Lung Cancer	Lung Squamous Cell Carcinoma	Squamous Cell Carcinoma	DFCI	Non-Spanish/non-Hispanic	14	1.32199	10.5901	LUSC	1	Primary	Primary tumor	DFCI-ONCOPANEL-3.1	0	0	0	0	0	0	0	0	0	0	0	-0.00355055	-0.00690161	0.348	EUR	No
genie_public	GENIE-DFCI-202476	GENIE-DFCI-202476-2904319	White	Male	82	82	Current	80	60+	Non-Small Cell Lung Cancer	Lung Adenocarcinoma	Adenocarcinoma	DFCI	Non-Spanish/non-Hispanic	26	1.32199	19.6673	LUAD	1	Primary	Primary tumor	DFCI-ONCOPANEL-3.1	0	0	0	0	0	0	0	0	0	0	0	0.00338642	0.00142993	0.133	EUR	No
genie_public	GENIE-DFCI-202470	GENIE-DFCI-202470-2970339	Asian	Female	93	93	Never	0	0	Non-Small Cell Lung Cancer	Lung Adenocarcinoma	Adenocarcinoma	DFCI	Non-Spanish/non-Hispanic	7	1.32199	5.29505	LUAD	1	Primary	Primary tumor	DFCI-ONCOPANEL-3.1	0	1	0	0	0	0	0	0	0	0	1	-0.0252106	0.961624	#N/A	ASI	#N/A
genie_public	GENIE-DFCI-202448	GENIE-DFCI-202448-2904467	Asian	Male	62	62	Former	80	60+	Non-Small Cell Lung Cancer	Non-Small Cell Lung Cancer	Other	DFCI	Non-Spanish/non-Hispanic	14	1.32199	10.5901	NSCLC	1	Metastasis	Metastasis site unspecified	DFCI-ONCOPANEL-3.1	0	0	0	0	0	0	0	0	0	0	0	-0.047944	1.03029	#N/A	ASI	#N/A
genie_public	GENIE-DFCI-202436	GENIE-DFCI-202436-2904427	White	Female	68	68	Former	3	1-15	Non-Small Cell Lung Cancer	Lung Adenocarcinoma	Adenocarcinoma	DFCI	Non-Spanish/non-Hispanic	12	1.32199	9.07722	LUAD	1	Metastasis	Metastasis site unspecified	DFCI-ONCOPANEL-3.1	0	1	0	0	0	0	0	0	0	0	1	0.0222694	0.010911	0.1825	EUR	No
genie_public	GENIE-DFCI-202434	GENIE-DFCI-202434-3036695	White	Male	75	75	Former	40	31-45	Non-Small Cell Lung Cancer	Lung Squamous Cell Carcinoma	Squamous Cell Carcinoma	DFCI	Non-Spanish/non-Hispanic	11	1.32199	8.32079	LUSC	1	Not Applicable or Heme	Not applicable or hematologic malignancy	DFCI-ONCOPANEL-3.1	0	0	0	0	0	0	0	0	0	0	0	-0.0165582	-0.0113692	0.062	EUR	No
genie_public	GENIE-DFCI-202421	GENIE-DFCI-202421-2839036	White	Female	43	43	Never	0	0	Non-Small Cell Lung Cancer	Non-Small Cell Lung Cancer	Other	DFCI	Non-Spanish/non-Hispanic	11	1.32199	8.32079	NSCLC	1	Not Applicable or Heme	Not applicable or hematologic malignancy	DFCI-ONCOPANEL-3.1	0	0	0	1	0	0	0	0	0	0	1	0.104878	0.0324472	0.2565	EUR	No
genie_public	GENIE-DFCI-202419	GENIE-DFCI-202419-2970069	White	Male	79	79	Former	86	60+	Non-Small Cell Lung Cancer	Non-Small Cell Lung Cancer	Other	DFCI	Non-Spanish/non-Hispanic	18	1.32199	13.6158	NSCLC	1	Not Applicable or Heme	Not applicable or hematologic malignancy	DFCI-ONCOPANEL-3.1	0	0	0	0	0	0	0	0	0	0	0	-0.0272883	-0.00136303	0.241	EUR	No
genie_public	GENIE-DFCI-202414	GENIE-DFCI-202414-3036102	White	Female	58	58	Never	0	0	Non-Small Cell Lung Cancer	Lung Adenocarcinoma	Adenocarcinoma	DFCI	Non-Spanish/non-Hispanic	9	1.32199	6.80792	LUAD	1	Metastasis	Metastasis site unspecified	DFCI-ONCOPANEL-3.1	0	1	0	0	0	0	0	0	0	0	1	-0.0011326	-0.0219909	0.197	EUR	No
genie_public	GENIE-DFCI-202406	GENIE-DFCI-202406-3036473	White	Female	51	51	Current	20	16-30	Non-Small Cell Lung Cancer	Lung Adenocarcinoma	Adenocarcinoma	DFCI	Non-Spanish/non-Hispanic	23	1.32199	17.398	LUAD	1	Primary	Primary tumor	DFCI-ONCOPANEL-3.1	0	0	0	0	0	0	0	0	0	0	0	-0.0147386	-0.0278997	0.155	EUR	No
genie_public	GENIE-DFCI-202382	GENIE-DFCI-202382-3036131	White	Male	74	74	Never	0	0	Non-Small Cell Lung Cancer	Lung Adenocarcinoma	Adenocarcinoma	DFCI	Non-Spanish/non-Hispanic	13	1.32199	9.83366	LUAD	2	Not Applicable or Heme	Not applicable or hematologic malignancy	DFCI-ONCOPANEL-3.1	0	0	0	0	1	0	0	0	0	0	1	-0.0276794	0.00342619	0.316	EUR	No
genie_public	GENIE-DFCI-202030	GENIE-DFCI-202030-2904532	Asian	Female	68	68	Never	0	0	Non-Small Cell Lung Cancer	Lung Adenocarcinoma	Adenocarcinoma	DFCI	Non-Spanish/non-Hispanic	7	1.32199	5.29505	LUAD	1	Primary	Primary tumor	DFCI-ONCOPANEL-3.1	0	0	0	0	0	0	0	0	0	0	0	0.0868746	0.311751	#N/A	ASI	#N/A
genie_public	GENIE-DFCI-202024	GENIE-DFCI-202024-2904551	White	Male	75	75	Current	10	1-15	Non-Small Cell Lung Cancer	Lung Adenocarcinoma	Adenocarcinoma	DFCI	Non-Spanish/non-Hispanic	34	1.32199	25.7188	LUAD	1	Primary	Primary tumor	DFCI-ONCOPANEL-3.1	0	0	0	0	0	0	0	0	0	0	0	0.031341	0.00136049	0.165	EUR	No
genie_public	GENIE-DFCI-202019	GENIE-DFCI-202019-2970022	White	Female	69	69	Former	45	31-45	Non-Small Cell Lung Cancer	Lung Carcinoid	Carcinoid	DFCI	Non-Spanish/non-Hispanic	3	1.32199	2.26931	LUCA	1	Primary	Primary tumor	DFCI-ONCOPANEL-3.1	0	0	0	0	0	0	0	0	0	0	0	-0.021775	-0.00599014	0.304	EUR	No
genie_public	GENIE-DFCI-202017	GENIE-DFCI-202017-3036281	White	Female	79	79	Former	10	1-15	Non-Small Cell Lung Cancer	Lung Adenocarcinoma	Adenocarcinoma	DFCI	Non-Spanish/non-Hispanic	16	1.32199	12.103	LUAD	1	Primary	Primary tumor	DFCI-ONCOPANEL-3.1	0	1	0	0	0	0	0	0	0	0	1	0.0392249	0.0247833	0.154	EUR	No
genie_public	GENIE-DFCI-201964	GENIE-DFCI-201964-2839031	White	Female	60	60	Former	40	31-45	Non-Small Cell Lung Cancer	Lung Adenocarcinoma	Adenocarcinoma	DFCI	Non-Spanish/non-Hispanic	15	1.32199	11.3465	LUAD	1	Metastasis	Local recurrence	DFCI-ONCOPANEL-3.1	0	0	0	0	1	0	0	0	0	0	1	-0.0019995	-0.00926295	0.1565	EUR	No
genie_public	GENIE-DFCI-201946	GENIE-DFCI-201946-2839061	White	Female	61	61	Former	10	1-15	Non-Small Cell Lung Cancer	Lung Adenocarcinoma	Adenocarcinoma	DFCI	Non-Spanish/non-Hispanic	13	1.32199	9.83366	LUAD	1	Primary	Primary tumor	DFCI-ONCOPANEL-3.1	0	0	0	0	0	0	0	0	0	0	0	-0.00595838	-0.0246524	0.2515	EUR	No
genie_public	GENIE-DFCI-201941	GENIE-DFCI-201941-3446564	White	Male	74	74	Never	0	0	Non-Small Cell Lung Cancer	Lung Adenocarcinoma	Adenocarcinoma	DFCI	Non-Spanish/non-Hispanic	2	1.32199	1.51287	LUAD	2	Primary	Primary tumor	DFCI-ONCOPANEL-3.1	0	0	0	0	0	0	0	0	0	0	0	0.0592175	0.0265606	0.85	EUR	Yes
genie_public	GENIE-DFCI-201868	GENIE-DFCI-201868-3036117	White	Male	77	77	Former	60	60+	Non-Small Cell Lung Cancer	Lung Adenocarcinoma	Adenocarcinoma	DFCI	Non-Spanish/non-Hispanic	19	1.32199	14.3723	LUAD	1	Primary	Primary tumor	DFCI-ONCOPANEL-3.1	0	0	0	0	0	0	0	0	0	0	0	0.00640061	0.00120933	0.246	EUR	No
genie_public	GENIE-DFCI-201602	GENIE-DFCI-201602-2774512	White	Female	63	63	Former	15	1-15	Non-Small Cell Lung Cancer	Non-Small Cell Lung Cancer	Other	DFCI	Non-Spanish/non-Hispanic	14	1.32199	10.5901	NSCLC	2	Primary	Primary tumor	DFCI-ONCOPANEL-3.1	0	0	0	0	0	0	0	0	0	0	0	0.00792804	-0.00533531	0.2755	EUR	No
genie_public	GENIE-DFCI-201584	GENIE-DFCI-201584-2839359	White	Male	81	81	Former	85	60+	Non-Small Cell Lung Cancer	Lung Squamous Cell Carcinoma	Squamous Cell Carcinoma	DFCI	Non-Spanish/non-Hispanic	19	1.32199	14.3723	LUSC	1	Metastasis	Metastasis site unspecified	DFCI-ONCOPANEL-3.1	0	0	0	0	0	0	0	0	0	0	0	-0.000349683	0.012472	0.103	EUR	No
genie_public	GENIE-DFCI-201580	GENIE-DFCI-201580-2710162	White	Female	82	82	Former	33	31-45	Non-Small Cell Lung Cancer	Lung Adenocarcinoma	Adenocarcinoma	DFCI	Non-Spanish/non-Hispanic	14	1.32199	10.5901	LUAD	1	Metastasis	Metastasis site unspecified	DFCI-ONCOPANEL-3.1	0	0	0	0	0	0	0	0	0	0	0	-0.020074	0.00837566	0.3365	EUR	No
genie_public	GENIE-DFCI-201571	GENIE-DFCI-201571-2774407	White	Female	81	81	Former	48	46-59	Non-Small Cell Lung Cancer	Poorly Differentiated Non-Small Cell Lung Cancer	Other	DFCI	Non-Spanish/non-Hispanic	16	1.32199	12.103	NSCLCPD	1	Primary	Primary tumor	DFCI-ONCOPANEL-3.1	0	0	0	0	0	0	0	0	0	0	0	-0.0302963	0.0296835	0.2615	EUR	No
genie_public	GENIE-DFCI-201553	GENIE-DFCI-201553-2839090	White	Male	55	55	Current	80	60+	Non-Small Cell Lung Cancer	Lung Squamous Cell Carcinoma	Squamous Cell Carcinoma	DFCI	Non-Spanish/non-Hispanic	10	1.32199	7.56435	LUSC	1	Primary	Primary tumor	DFCI-ONCOPANEL-3.1	0	0	0	0	0	0	0	0	0	0	0	-0.0136842	-0.00361787	0.317	EUR	No
genie_public	GENIE-DFCI-201538	GENIE-DFCI-201538-2774431	White	Male	65	65	Former	52	46-59	Non-Small Cell Lung Cancer	Non-Small Cell Lung Cancer	Other	DFCI	Non-Spanish/non-Hispanic	16	1.32199	12.103	NSCLC	1	Metastasis	Metastasis site unspecified	DFCI-ONCOPANEL-3.1	0	0	0	0	0	0	0	0	0	0	0	0.0286474	-0.00197111	0.132	EUR	No
genie_public	GENIE-DFCI-201525	GENIE-DFCI-201525-2774486	White	Male	57	57	Former	15	1-15	Non-Small Cell Lung Cancer	Sarcomatoid Carcinoma of the Lung	Other	DFCI	Non-Spanish/non-Hispanic	7	1.32199	5.29505	SARCL	1	Metastasis	Metastasis site unspecified	DFCI-ONCOPANEL-3.1	0	0	0	0	0	0	0	0	0	0	0	-0.0148542	-0.00845692	0.227	EUR	No
genie_public	GENIE-DFCI-201495	GENIE-DFCI-201495-2839636	White	Female	58	58	Former	48	46-59	Non-Small Cell Lung Cancer	Lung Adenocarcinoma	Adenocarcinoma	DFCI	Non-Spanish/non-Hispanic	15	1.32199	11.3465	LUAD	1	Metastasis	Metastasis site unspecified	DFCI-ONCOPANEL-3.1	0	0	0	0	0	0	0	0	0	0	0	-0.0371353	0.00130516	0.2105	EUR	No
genie_public	GENIE-DFCI-201156	GENIE-DFCI-201156-2774565	Other	Male	72	72	Former	100	60+	Non-Small Cell Lung Cancer	Lung Adenocarcinoma	Adenocarcinoma	DFCI	Spanish/Hispanic	13	1.32199	9.83366	LUAD	1	Metastasis	Metastasis site unspecified	DFCI-ONCOPANEL-3.1	0	0	0	0	0	0	0	0	0	0	0	0.163842	0.122509	0.347	EUR	No
genie_public	GENIE-DFCI-201147	GENIE-DFCI-201147-2710177	White	Female	56	56	Former	20	16-30	Non-Small Cell Lung Cancer	Lung Adenocarcinoma	Adenocarcinoma	DFCI	Non-Spanish/non-Hispanic	8	1.32199	6.05148	LUAD	1	Metastasis	Metastasis site unspecified	DFCI-ONCOPANEL-3.1	0	0	0	0	0	0	0	0	0	0	0	-0.0271474	-0.0054299	0.223	EUR	No
genie_public	GENIE-DFCI-201106	GENIE-DFCI-201106-2774633	White	Female	61	61	Former	42	31-45	Non-Small Cell Lung Cancer	Lung Adenocarcinoma	Adenocarcinoma	DFCI	Non-Spanish/non-Hispanic	11	1.32199	8.32079	LUAD	1	Primary	Primary tumor	DFCI-ONCOPANEL-3.1	0	0	0	0	0	0	0	0	0	0	0	-0.0288317	-0.0104805	0.238	EUR	No
genie_public	GENIE-DFCI-201080	GENIE-DFCI-201080-2774230	Asian	Male	74	74	Never	0	0	Non-Small Cell Lung Cancer	Lung Adenocarcinoma	Adenocarcinoma	DFCI	Non-Spanish/non-Hispanic	12	1.32199	9.07722	LUAD	1	Primary	Primary tumor	DFCI-ONCOPANEL-3.1	0	1	0	0	0	0	0	0	0	0	1	0.0668877	0.203674	#N/A	ASI	#N/A
genie_public	GENIE-DFCI-201072	GENIE-DFCI-201072-2904275	White	Male	56	56	Former	50	46-59	Non-Small Cell Lung Cancer	Lung Adenocarcinoma	Adenocarcinoma	DFCI	Non-Spanish/non-Hispanic	7	1.32199	5.29505	LUAD	1	Primary	Primary tumor	DFCI-ONCOPANEL-3.1	0	0	0	0	0	0	0	0	0	0	0	-0.0199537	-0.0140441	0.0775	EUR	No
genie_public	GENIE-DFCI-201069	GENIE-DFCI-201069-2644994	White	Female	62	62	Former	70	60+	Non-Small Cell Lung Cancer	Lung Adenocarcinoma	Adenocarcinoma	DFCI	Non-Spanish/non-Hispanic	9	1.32199	6.80792	LUAD	1	Primary	Primary tumor	DFCI-ONCOPANEL-3.1	0	0	0	0	0	0	0	0	0	0	0	-0.0192003	-0.0102202	0.1935	EUR	No
genie_public	GENIE-DFCI-200995	GENIE-DFCI-200995-3036194	White	Male	71	71	Former	53	46-59	Non-Small Cell Lung Cancer	Lung Squamous Cell Carcinoma	Squamous Cell Carcinoma	DFCI	Non-Spanish/non-Hispanic	9	1.32199	6.80792	LUSC	1	Primary	Primary tumor	DFCI-ONCOPANEL-3.1	0	0	0	0	0	0	0	0	0	0	0	-0.0356768	-0.00569786	0.147	EUR	No
genie_public	GENIE-DFCI-200809	GENIE-DFCI-200809-2644902	White	Male	65	65	Current	40	31-45	Non-Small Cell Lung Cancer	Lung Adenocarcinoma	Adenocarcinoma	DFCI	Non-Spanish/non-Hispanic	29	1.32199	21.9366	LUAD	1	Primary	Primary tumor	DFCI-ONCOPANEL-3.1	0	0	0	0	0	0	0	0	0	0	0	-0.00669794	-0.0142047	0.2355	EUR	No
genie_public	GENIE-DFCI-200713	GENIE-DFCI-200713-2839071	White	Male	64	64	Current	17.5	16-30	Non-Small Cell Lung Cancer	Lung Squamous Cell Carcinoma	Squamous Cell Carcinoma	DFCI	Non-Spanish/non-Hispanic	12	1.32199	9.07722	LUSC	1	Primary	Primary tumor	DFCI-ONCOPANEL-3.1	0	0	0	0	0	0	0	0	0	0	0	-0.0286279	-0.0162804	0.2475	EUR	No
genie_public	GENIE-DFCI-200703	GENIE-DFCI-200703-2710291	White	Male	82	82	Former	40	31-45	Non-Small Cell Lung Cancer	Non-Small Cell Lung Cancer	Other	DFCI	Non-Spanish/non-Hispanic	23	1.32199	17.398	NSCLC	1	Metastasis	Metastasis site unspecified	DFCI-ONCOPANEL-3.1	0	0	0	0	0	0	0	0	0	0	0	0.020363	-0.00812883	0.121	EUR	No
genie_public	GENIE-DFCI-200702	GENIE-DFCI-200702-2839219	Black	Male	58	58	Former	45	31-45	Non-Small Cell Lung Cancer	Lung Adenocarcinoma	Adenocarcinoma	DFCI	Spanish/Hispanic	9	1.32199	6.80792	LUAD	1	Primary	Primary tumor	DFCI-ONCOPANEL-3.1	0	0	0	0	0	0	0	0	0	0	0	0.58852	0.0193916	#N/A	AFR	#N/A
genie_public	GENIE-DFCI-200651	GENIE-DFCI-200651-2455991	White	Female	62	62	Former	30	16-30	Non-Small Cell Lung Cancer	Lung Adenocarcinoma	Adenocarcinoma	DFCI	Non-Spanish/non-Hispanic	37	1.32199	27.9881	LUAD	1	Primary	Primary tumor	DFCI-ONCOPANEL-3.1	0	0	0	0	0	0	0	0	0	0	0	-0.0055486	0.00829862	-0.04795	EUR	No
genie_public	GENIE-DFCI-200646	GENIE-DFCI-200646-2708396	White	Female	69	69	Former	15	1-15	Non-Small Cell Lung Cancer	Lung Carcinoid	Carcinoid	DFCI	Non-Spanish/non-Hispanic	5	1.32199	3.78218	LUCA	1	Metastasis	Metastasis site unspecified	DFCI-ONCOPANEL-3.1	0	0	0	0	0	0	0	0	0	0	0	-0.0193274	0.00516773	0.2125	EUR	No
genie_public	GENIE-DFCI-200630	GENIE-DFCI-200630-2970045	White	Female	83	83	Former	20	16-30	Non-Small Cell Lung Cancer	Lung Neuroendocrine Tumor	Other	DFCI	Non-Spanish/non-Hispanic	9	1.32199	6.80792	LNET	1	Primary	Primary tumor	DFCI-ONCOPANEL-3.1	0	0	0	0	0	0	0	0	0	0	0	-0.0354316	0.0178965	0.3215	EUR	No
genie_public	GENIE-DFCI-200629	GENIE-DFCI-200629-2710211	White	Female	73	73	Never	0	0	Non-Small Cell Lung Cancer	Lung Adenocarcinoma	Adenocarcinoma	DFCI	Non-Spanish/non-Hispanic	10	1.32199	7.56435	LUAD	2	Primary	Primary tumor	DFCI-ONCOPANEL-3.1	0	0	0	0	0	0	0	0	0	0	0	-0.0137907	-0.000954976	0.4255	EUR	No
genie_public	GENIE-DFCI-200578	GENIE-DFCI-200578-3036121	White	Male	61	61	Former	45	31-45	Non-Small Cell Lung Cancer	Lung Adenocarcinoma	Adenocarcinoma	DFCI	Non-Spanish/non-Hispanic	25	1.32199	18.9109	LUAD	1	Metastasis	Metastasis site unspecified	DFCI-ONCOPANEL-3.1	0	0	0	0	0	0	0	0	0	0	0	0.00978278	-0.0217566	0.38	EUR	No
genie_public	GENIE-DFCI-200575	GENIE-DFCI-200575-3036083	White	Female	87	87	Former	10	1-15	Non-Small Cell Lung Cancer	Lung Carcinoid	Carcinoid	DFCI	Non-Spanish/non-Hispanic	3	1.32199	2.26931	LUCA	1	Primary	Primary tumor	DFCI-ONCOPANEL-3.1	0	0	0	0	0	0	0	0	0	0	0	-0.0165607	0.00682035	0.146	EUR	No
genie_public	GENIE-DFCI-200535	GENIE-DFCI-200535-2774298	Black	Male	23	23	Former	1	1-15	Non-Small Cell Lung Cancer	Lung Adenocarcinoma	Adenocarcinoma	DFCI	Non-Spanish/non-Hispanic	13	1.32199	9.83366	LUAD	2	Metastasis	Metastasis site unspecified	DFCI-ONCOPANEL-3.1	0	0	0	0	0	0	1	0	0	0	1	0.926073	-0.000959741	#N/A	AFR	#N/A
genie_public	GENIE-DFCI-200510	GENIE-DFCI-200510-3036123	Asian	Male	83	83	Never	0	0	Non-Small Cell Lung Cancer	Lung Adenocarcinoma	Adenocarcinoma	DFCI	Non-Spanish/non-Hispanic	11	1.32199	8.32079	LUAD	1	Primary	Primary tumor	DFCI-ONCOPANEL-3.1	0	0	0	0	0	0	0	0	0	0	0	-0.0328715	0.907825	#N/A	ASI	#N/A
genie_public	GENIE-DFCI-200276	GENIE-DFCI-200276-2904468	White	Male	53	53	Never	0	0	Non-Small Cell Lung Cancer	Lung Adenocarcinoma	Adenocarcinoma	DFCI	Non-Spanish/non-Hispanic	5	1.32199	3.78218	LUAD	1	Metastasis	Metastasis site unspecified	DFCI-ONCOPANEL-3.1	0	0	0	0	0	1	0	0	0	0	1	0.146548	0.0240476	0.149	EUR	No
genie_public	GENIE-DFCI-200273	GENIE-DFCI-200273-2518433	Other	Female	74	74	Former	60	60+	Non-Small Cell Lung Cancer	Lung Adenocarcinoma	Adenocarcinoma	DFCI	Non-Spanish/non-Hispanic	12	1.32199	9.07722	LUAD	1	Metastasis	Metastasis site unspecified	DFCI-ONCOPANEL-3.1	0	0	0	0	0	0	0	0	0	0	0	0.0802211	0.0260487	0.2275	EUR	No
genie_public	GENIE-DFCI-200264	GENIE-DFCI-200264-2774574	White	Male	59	59	Former	80	60+	Non-Small Cell Lung Cancer	Lung Adenocarcinoma	Adenocarcinoma	DFCI	Non-Spanish/non-Hispanic	23	1.32199	17.398	LUAD	1	Metastasis	Metastasis site unspecified	DFCI-ONCOPANEL-3.1	0	0	0	0	0	0	0	0	0	0	0	-0.00325553	-0.0157547	0.2325	EUR	No
genie_public	GENIE-DFCI-200255	GENIE-DFCI-200255-2455886	White	Female	62	62	Former	45	31-45	Non-Small Cell Lung Cancer	Lung Adenocarcinoma	Adenocarcinoma	DFCI	Non-Spanish/non-Hispanic	10	1.32199	7.56435	LUAD	1	Metastasis	Metastasis site unspecified	DFCI-ONCOPANEL-3.1	0	0	0	0	0	0	0	0	0	0	0	-0.0184075	0.0195494	0.246	EUR	No
genie_public	GENIE-DFCI-200217	GENIE-DFCI-200217-2710208	White	Female	62	62	Former	74	60+	Non-Small Cell Lung Cancer	Lung Adenocarcinoma	Adenocarcinoma	DFCI	Non-Spanish/non-Hispanic	10	1.32199	7.56435	LUAD	2	Primary	Primary tumor	DFCI-ONCOPANEL-3.1	0	0	0	0	0	0	0	0	0	0	0	-0.0187565	-0.00555129	0.3655	EUR	No
genie_public	GENIE-DFCI-200216	GENIE-DFCI-200216-2970030	White	Female	59	59	Former	20	16-30	Non-Small Cell Lung Cancer	Lung Adenosquamous Carcinoma	Adenosquamous Carcinoma	DFCI	Non-Spanish/non-Hispanic	17	1.32199	12.8594	LUAS	2	Primary	Primary tumor	DFCI-ONCOPANEL-3.1	0	0	0	0	0	0	0	0	0	0	0	-0.037926	-0.00246547	0.1685	EUR	No
genie_public	GENIE-DFCI-200188	GENIE-DFCI-200188-2774575	White	Male	75	75	Former	30	16-30	Non-Small Cell Lung Cancer	Non-Small Cell Lung Cancer	Other	DFCI	Non-Spanish/non-Hispanic	20	1.32199	15.1287	NSCLC	1	Metastasis	Metastasis site unspecified	DFCI-ONCOPANEL-3.1	0	0	0	0	0	0	0	0	0	0	0	-0.0228198	0.00494158	0.219	EUR	No
genie_public	GENIE-DFCI-200123	GENIE-DFCI-200123-3036255	White	Female	61	61	Former	40	31-45	Non-Small Cell Lung Cancer	Lung Adenocarcinoma	Adenocarcinoma	DFCI	Non-Spanish/non-Hispanic	11	1.32199	8.32079	LUAD	1	Primary	Primary tumor	DFCI-ONCOPANEL-3.1	0	0	0	0	0	0	0	0	0	0	0	0.00173697	-0.00244436	0.725	EUR	No
genie_public	GENIE-DFCI-200081	GENIE-DFCI-200081-3036193	White	Male	74	74	Former	30	16-30	Non-Small Cell Lung Cancer	Lung Adenocarcinoma	Adenocarcinoma	DFCI	Non-Spanish/non-Hispanic	10	1.32199	7.56435	LUAD	1	Primary	Primary tumor	DFCI-ONCOPANEL-3.1	0	0	0	0	0	0	0	0	0	0	0	-0.0293285	-0.00205704	0.076	EUR	No
genie_public	GENIE-DFCI-199839	GENIE-DFCI-199839-2455947	White	Male	71	71	Former	2	1-15	Non-Small Cell Lung Cancer	Lung Squamous Cell Carcinoma	Squamous Cell Carcinoma	DFCI	Non-Spanish/non-Hispanic	7	1.32199	5.29505	LUSC	1	Metastasis	Metastasis site unspecified	DFCI-ONCOPANEL-3.1	0	0	0	0	0	0	0	0	0	0	0	0.046459	0.0306956	0.95	EUR	Yes
genie_public	GENIE-DFCI-199776	GENIE-DFCI-199776-2774243	White	Male	74	74	Former	48	46-59	Non-Small Cell Lung Cancer	Lung Adenocarcinoma	Adenocarcinoma	DFCI	Non-Spanish/non-Hispanic	14	1.32199	10.5901	LUAD	1	Primary	Primary tumor	DFCI-ONCOPANEL-3.1	0	0	0	0	0	0	0	0	0	0	0	0.0570765	-0.0170579	0.2025	EUR	No
genie_public	GENIE-DFCI-199735	GENIE-DFCI-199735-2839382	White	Female	76	76	Former	68	60+	Non-Small Cell Lung Cancer	Lung Adenocarcinoma	Adenocarcinoma	DFCI	Non-Spanish/non-Hispanic	23	1.32199	17.398	LUAD	1	Primary	Primary tumor	DFCI-ONCOPANEL-3.1	0	0	0	0	0	0	0	0	0	0	0	0.0413843	0.0197996	0.94	EUR	Yes
genie_public	GENIE-DFCI-199721	GENIE-DFCI-199721-2904481	White	Female	65	65	Former	100	60+	Non-Small Cell Lung Cancer	Lung Squamous Cell Carcinoma	Squamous Cell Carcinoma	DFCI	Non-Spanish/non-Hispanic	18	1.32199	13.6158	LUSC	1	Metastasis	Metastasis site unspecified	DFCI-ONCOPANEL-3.1	0	0	0	0	0	0	0	0	0	0	0	0.0203589	0.00467009	0.2665	EUR	No
genie_public	GENIE-DFCI-199622	GENIE-DFCI-199622-2518710	Other	Male	52	52	Never	0	0	Non-Small Cell Lung Cancer	Lung Adenocarcinoma	Adenocarcinoma	DFCI	Non-Spanish/non-Hispanic	5	1.32199	3.78218	LUAD	1	Primary	Primary tumor	DFCI-ONCOPANEL-3.1	0	1	0	0	0	0	0	0	0	0	1	0.31774	-0.00191064	#N/A	AFR	#N/A
genie_public	GENIE-DFCI-197168	GENIE-DFCI-197168-2839132	White	Female	73	73	Former	35	31-45	Non-Small Cell Lung Cancer	Lung Adenocarcinoma	Adenocarcinoma	DFCI	Non-Spanish/non-Hispanic	14	1.32199	10.5901	LUAD	1	Primary	Primary tumor	DFCI-ONCOPANEL-3.1	0	0	0	0	0	0	0	0	0	0	0	-0.0338112	0.0129748	0.1615	EUR	No
genie_public	GENIE-DFCI-195374	GENIE-DFCI-195374-3036704	White	Female	62	62	Former	10	1-15	Non-Small Cell Lung Cancer	Non-Small Cell Lung Cancer	Other	DFCI	Non-Spanish/non-Hispanic	15	1.32199	11.3465	NSCLC	1	Metastasis	Metastasis site unspecified	DFCI-ONCOPANEL-3.1	0	0	0	0	0	0	0	0	0	0	0	-0.0339009	0.0190102	0.0433	EUR	No
genie_public	GENIE-DFCI-194976	GENIE-DFCI-194976-2839126	White	Female	80	80	Former	100	60+	Non-Small Cell Lung Cancer	Lung Adenocarcinoma	Adenocarcinoma	DFCI	Non-Spanish/non-Hispanic	8	1.32199	6.05148	LUAD	1	Primary	Primary tumor	DFCI-ONCOPANEL-3.1	0	0	0	0	0	0	0	0	0	0	0	-0.0149258	-0.0175597	0.207	EUR	No
genie_public	GENIE-DFCI-193502	GENIE-DFCI-193502-2774424	White	Female	79	79	Former	25	16-30	Non-Small Cell Lung Cancer	Lung Squamous Cell Carcinoma	Squamous Cell Carcinoma	DFCI	Non-Spanish/non-Hispanic	13	1.32199	9.83366	LUSC	2	Primary	Primary tumor	DFCI-ONCOPANEL-3.1	0	0	0	0	0	0	0	0	0	0	0	0.0148588	0.00429031	0.1755	EUR	No
genie_public	GENIE-DFCI-192975	GENIE-DFCI-192975-2839046	White	Male	58	58	Never	0	0	Non-Small Cell Lung Cancer	Lung Squamous Cell Carcinoma	Squamous Cell Carcinoma	DFCI	Non-Spanish/non-Hispanic	85	1.32199	64.297	LUSC	1	Metastasis	Metastasis site unspecified	DFCI-ONCOPANEL-3.1	0	0	0	0	0	0	0	0	0	0	0	-0.00383809	0.00852091	0.2155	EUR	No
genie_public	GENIE-DFCI-191991	GENIE-DFCI-191991-2518783	White	Female	71	71	Never	0	0	Non-Small Cell Lung Cancer	Lung Adenocarcinoma	Adenocarcinoma	DFCI	Non-Spanish/non-Hispanic	8	1.32199	6.05148	LUAD	1	Metastasis	Metastasis site unspecified	DFCI-ONCOPANEL-3.1	0	1	0	0	0	0	0	0	0	0	1	-0.0311393	0.0178706	0.3265	EUR	No
genie_public	GENIE-DFCI-191851	GENIE-DFCI-191851-3733793	Asian	Female	59	59	Never	0	0	Non-Small Cell Lung Cancer	Lung Adenocarcinoma	Adenocarcinoma	DFCI	Non-Spanish/non-Hispanic	7	1.32199	5.29505	LUAD	2	Primary	Primary tumor	DFCI-ONCOPANEL-3.1	0	0	0	1	0	0	0	0	0	0	1	-0.046107	0.991153	#N/A	ASI	#N/A
genie_public	GENIE-DFCI-191251	GENIE-DFCI-191251-2644865	White	Female	71	71	Former	5	1-15	Non-Small Cell Lung Cancer	Lung Adenocarcinoma	Adenocarcinoma	DFCI	Non-Spanish/non-Hispanic	9	1.32199	6.80792	LUAD	2	Primary	Primary tumor	DFCI-ONCOPANEL-3.1	0	0	0	0	0	0	0	0	0	0	0	-0.0106393	-0.000839141	0.299	EUR	No
genie_public	GENIE-DFCI-191172	GENIE-DFCI-191172-2774379	White	Female	58	58	Former	15	1-15	Non-Small Cell Lung Cancer	Lung Adenocarcinoma	Adenocarcinoma	DFCI	Non-Spanish/non-Hispanic	12	1.32199	9.07722	LUAD	1	Metastasis	Metastasis site unspecified	DFCI-ONCOPANEL-3.1	0	0	0	0	0	0	0	0	0	0	0	0.00999125	0.000577376	0.1385	EUR	No
genie_public	GENIE-DFCI-190883	GENIE-DFCI-190883-2455972	White	Female	69	69	Current	25	16-30	Non-Small Cell Lung Cancer	Lung Adenocarcinoma	Adenocarcinoma	DFCI	Non-Spanish/non-Hispanic	8	1.32199	6.05148	LUAD	2	Primary	Primary tumor	DFCI-ONCOPANEL-3.1	0	0	0	0	0	0	0	0	0	0	0	0.0388216	-0.00873268	0.066	EUR	No
genie_public	GENIE-DFCI-189123	GENIE-DFCI-189123-2774455	White	Male	59	59	Current	70	60+	Non-Small Cell Lung Cancer	Poorly Differentiated Non-Small Cell Lung Cancer	Other	DFCI	Non-Spanish/non-Hispanic	18	1.32199	13.6158	NSCLCPD	1	Metastasis	Metastasis site unspecified	DFCI-ONCOPANEL-3.1	0	0	0	0	0	0	0	0	0	0	0	0.0277502	0.00620212	0.1925	EUR	No
genie_public	GENIE-DFCI-187115	GENIE-DFCI-187115-2710221	White	Female	64	64	Former	30	16-30	Non-Small Cell Lung Cancer	Lung Adenocarcinoma	Adenocarcinoma	DFCI	Non-Spanish/non-Hispanic	8	1.32199	6.05148	LUAD	1	Metastasis	Metastasis site unspecified	DFCI-ONCOPANEL-3.1	0	1	0	0	0	0	0	0	0	0	1	-0.0239288	-0.0189533	0.1045	EUR	No
genie_public	GENIE-DFCI-186253	GENIE-DFCI-186253-2644642	White	Male	77	77	Never	0	0	Non-Small Cell Lung Cancer	Lung Adenocarcinoma	Adenocarcinoma	DFCI	Non-Spanish/non-Hispanic	15	1.32199	11.3465	LUAD	1	Metastasis	Metastasis site unspecified	DFCI-ONCOPANEL-3.1	0	0	0	0	0	0	0	0	0	0	0	-0.00985321	0.00761732	0.267	EUR	No
genie_public	GENIE-DFCI-185916	GENIE-DFCI-185916-3036218	White	Female	77	77	Never	0	0	Non-Small Cell Lung Cancer	Lung Adenocarcinoma	Adenocarcinoma	DFCI	Non-Spanish/non-Hispanic	11	1.32199	8.32079	LUAD	1	Metastasis	Metastasis site unspecified	DFCI-ONCOPANEL-3.1	0	1	0	0	1	0	0	0	0	0	2	-0.0131299	-0.00949021	0.166	EUR	No
genie_public	GENIE-DFCI-185790	GENIE-DFCI-185790-3036082	White	Female	77	77	Former	30	16-30	Non-Small Cell Lung Cancer	Lung Adenocarcinoma	Adenocarcinoma	DFCI	Non-Spanish/non-Hispanic	6	1.32199	4.53861	LUAD	1	Primary	Primary tumor	DFCI-ONCOPANEL-3.1	0	0	0	0	0	0	0	0	0	0	0	0.0540925	0.024952	0.805	EUR	Yes
genie_public	GENIE-DFCI-185553	GENIE-DFCI-185553-3036225	White	Male	82	82	Former	20	16-30	Non-Small Cell Lung Cancer	Lung Adenocarcinoma	Adenocarcinoma	DFCI	Non-Spanish/non-Hispanic	10	1.32199	7.56435	LUAD	1	Primary	Primary tumor	DFCI-ONCOPANEL-3.1	0	0	0	0	0	0	0	0	0	0	0	-0.0179827	-0.0123045	0.2385	EUR	No
genie_public	GENIE-DFCI-185383	GENIE-DFCI-185383-2644868	White	Male	81	81	Former	20	16-30	Non-Small Cell Lung Cancer	Lung Adenocarcinoma	Adenocarcinoma	DFCI	Non-Spanish/non-Hispanic	14	1.32199	10.5901	LUAD	1	Primary	Primary tumor	DFCI-ONCOPANEL-3.1	0	0	0	0	0	0	0	0	0	0	0	-0.0124608	-0.00304432	0.284	EUR	No
genie_public	GENIE-DFCI-184730	GENIE-DFCI-184730-2644990	White	Female	70	70	Former	50	46-59	Non-Small Cell Lung Cancer	Lung Adenocarcinoma	Adenocarcinoma	DFCI	Non-Spanish/non-Hispanic	9	1.32199	6.80792	LUAD	2	Metastasis	Metastasis site unspecified	DFCI-ONCOPANEL-3.1	0	0	0	0	0	0	0	0	0	0	0	-0.00340917	-0.0108408	0.1745	EUR	No
genie_public	GENIE-DFCI-184284	GENIE-DFCI-184284-3036094	White	Female	84	84	Former	45	31-45	Non-Small Cell Lung Cancer	Lung Adenocarcinoma	Adenocarcinoma	DFCI	Non-Spanish/non-Hispanic	5	1.32199	3.78218	LUAD	1	Primary	Primary tumor	DFCI-ONCOPANEL-3.1	0	0	0	0	1	0	0	0	0	0	1	0.0412185	0.00454185	0.895	EUR	Yes
genie_public	GENIE-DFCI-184074	GENIE-DFCI-184074-2774396	White	Female	54	54	Former	54	46-59	Non-Small Cell Lung Cancer	Lung Squamous Cell Carcinoma	Squamous Cell Carcinoma	DFCI	Non-Spanish/non-Hispanic	11	1.32199	8.32079	LUSC	1	Primary	Primary tumor	DFCI-ONCOPANEL-3.1	0	0	0	0	0	0	0	0	0	0	0	-0.0191581	0.00253962	0.3325	EUR	No
genie_public	GENIE-DFCI-183939	GENIE-DFCI-183939-2839016	White	Female	46	46	Current	30	16-30	Non-Small Cell Lung Cancer	Lung Adenocarcinoma	Adenocarcinoma	DFCI	Non-Spanish/non-Hispanic	10	1.32199	7.56435	LUAD	2	Primary	Primary tumor	DFCI-ONCOPANEL-3.1	0	0	0	0	0	0	0	0	0	0	0	-0.0303751	0.00212088	0.2595	EUR	No
genie_public	GENIE-DFCI-183578	GENIE-DFCI-183578-2839190	White	Male	76	76	Never	0	0	Non-Small Cell Lung Cancer	Lung Adenocarcinoma	Adenocarcinoma	DFCI	Non-Spanish/non-Hispanic	4	1.32199	3.02574	LUAD	1	Not Applicable or Heme	Not applicable or hematologic malignancy	DFCI-ONCOPANEL-3.1	0	0	0	0	0	0	0	0	0	0	0	0.0424306	0.0269479	0.925	EUR	Yes
genie_public	GENIE-DFCI-183410	GENIE-DFCI-183410-2904531	White	Male	67	67	Former	35	31-45	Non-Small Cell Lung Cancer	Lung Adenocarcinoma	Adenocarcinoma	DFCI	Non-Spanish/non-Hispanic	10	1.32199	7.56435	LUAD	1	Primary	Primary tumor	DFCI-ONCOPANEL-3.1	0	0	0	0	0	0	0	0	0	0	0	0.011039	0.00766233	0.087	EUR	No
genie_public	GENIE-DFCI-183186	GENIE-DFCI-183186-3036168	White	Male	86	86	Never	0	0	Non-Small Cell Lung Cancer	Lung Adenocarcinoma	Adenocarcinoma	DFCI	Non-Spanish/non-Hispanic	7	1.32199	5.29505	LUAD	2	Primary	Primary tumor	DFCI-ONCOPANEL-3.1	0	0	0	0	0	0	0	0	0	0	0	-0.0119754	6.54008e-05	0.269	EUR	No
genie_public	GENIE-DFCI-183144	GENIE-DFCI-183144-3036147	White	Male	72	72	Former	30	16-30	Non-Small Cell Lung Cancer	Lung Adenocarcinoma	Adenocarcinoma	DFCI	Non-Spanish/non-Hispanic	3	1.32199	2.26931	LUAD	1	Metastasis	Metastasis site unspecified	DFCI-ONCOPANEL-3.1	0	0	0	0	0	0	0	0	0	0	0	0.0523182	0.0254687	0.8	EUR	Yes
genie_public	GENIE-DFCI-183131	GENIE-DFCI-183131-3036185	White	Male	72	72	Former	2.5	1-15	Non-Small Cell Lung Cancer	Lung Adenocarcinoma	Adenocarcinoma	DFCI	Non-Spanish/non-Hispanic	9	1.32199	6.80792	LUAD	1	Metastasis	Metastasis site unspecified	DFCI-ONCOPANEL-3.1	0	0	0	0	0	1	0	0	0	0	1	-0.0189262	-0.00875907	0.1015	EUR	No
genie_public	GENIE-DFCI-183113	GENIE-DFCI-183113-2518709	White	Male	87	87	Never	0	0	Non-Small Cell Lung Cancer	Lung Adenocarcinoma	Adenocarcinoma	DFCI	Non-Spanish/non-Hispanic	8	1.32199	6.05148	LUAD	1	Primary	Primary tumor	DFCI-ONCOPANEL-3.1	0	1	0	0	0	0	0	0	0	0	1	0.0499865	0.00382303	0.446	EUR	No
genie_public	GENIE-DFCI-183070	GENIE-DFCI-183070-3036183	White	Male	60	60	Former	120	60+	Non-Small Cell Lung Cancer	Lung Squamous Cell Carcinoma	Squamous Cell Carcinoma	DFCI	Non-Spanish/non-Hispanic	15	1.32199	11.3465	LUSC	1	Primary	Primary tumor	DFCI-ONCOPANEL-3.1	0	0	0	0	0	0	0	0	0	0	0	0.0126154	0.0140165	0.2585	EUR	No
genie_public	GENIE-DFCI-182904	GENIE-DFCI-182904-2774397	White	Female	63	63	Never	0	0	Non-Small Cell Lung Cancer	Lung Adenocarcinoma	Adenocarcinoma	DFCI	Non-Spanish/non-Hispanic	6	1.32199	4.53861	LUAD	1	Primary	Primary tumor	DFCI-ONCOPANEL-3.1	0	1	0	0	0	0	0	0	0	0	1	0.0374052	0.0313797	0.81	EUR	Yes
genie_public	GENIE-DFCI-182625	GENIE-DFCI-182625-2839029	Black	Female	72	72	Former	55	46-59	Non-Small Cell Lung Cancer	Lung Squamous Cell Carcinoma	Squamous Cell Carcinoma	DFCI	Non-Spanish/non-Hispanic	17	1.32199	12.8594	LUSC	1	Primary	Primary tumor	DFCI-ONCOPANEL-3.1	0	0	0	0	0	0	0	0	0	0	0	0.771295	0.0143017	#N/A	AFR	#N/A
genie_public	GENIE-DFCI-182614	GENIE-DFCI-182614-2838999	White	Female	67	67	Former	22	16-30	Non-Small Cell Lung Cancer	Lung Adenocarcinoma	Adenocarcinoma	DFCI	Non-Spanish/non-Hispanic	7	1.32199	5.29505	LUAD	1	Primary	Primary tumor	DFCI-ONCOPANEL-3.1	0	1	0	0	0	0	0	0	0	0	1	0.0213921	0.00132974	0.1085	EUR	No
genie_public	GENIE-DFCI-182538	GENIE-DFCI-182538-3036250	White	Female	73	73	Former	30	16-30	Non-Small Cell Lung Cancer	Lung Adenocarcinoma	Adenocarcinoma	DFCI	Non-Spanish/non-Hispanic	21	1.32199	15.8851	LUAD	1	Primary	Primary tumor	DFCI-ONCOPANEL-3.1	0	0	0	0	0	0	0	0	0	0	0	-0.00794425	-0.00429539	0.365	EUR	No
genie_public	GENIE-DFCI-182192	GENIE-DFCI-182192-2710302	White	Female	60	60	Former	5	1-15	Non-Small Cell Lung Cancer	Non-Small Cell Lung Cancer	Other	DFCI	Non-Spanish/non-Hispanic	12	1.32199	9.07722	NSCLC	1	Primary	Primary tumor	DFCI-ONCOPANEL-3.1	0	0	0	0	0	0	0	0	0	0	0	-0.0117241	-0.00611645	0.3515	EUR	No
genie_public	GENIE-DFCI-182163	GENIE-DFCI-182163-2839479	White	Male	70	70	Former	74	60+	Non-Small Cell Lung Cancer	Lung Adenocarcinoma	Adenocarcinoma	DFCI	Non-Spanish/non-Hispanic	18	1.32199	13.6158	LUAD	1	Primary	Primary tumor	DFCI-ONCOPANEL-3.1	0	0	0	0	0	0	0	0	0	0	0	0.0310364	0.00887898	0.147	EUR	No
genie_public	GENIE-DFCI-182064	GENIE-DFCI-182064-2774343	White	Female	69	69	Former	30	16-30	Non-Small Cell Lung Cancer	Lung Squamous Cell Carcinoma	Squamous Cell Carcinoma	DFCI	Non-Spanish/non-Hispanic	7	1.32199	5.29505	LUSC	1	Metastasis	Metastasis site unspecified	DFCI-ONCOPANEL-3.1	0	0	0	0	0	0	0	0	0	0	0	-0.00784962	-0.00636882	0.381	EUR	No
genie_public	GENIE-DFCI-181520	GENIE-DFCI-181520-2774487	White	Male	81	81	Never	0	0	Non-Small Cell Lung Cancer	Lung Adenocarcinoma	Adenocarcinoma	DFCI	Non-Spanish/non-Hispanic	7	1.32199	5.29505	LUAD	1	Primary	Primary tumor	DFCI-ONCOPANEL-3.1	0	1	0	0	0	0	0	0	0	0	1	-0.0410709	0.00166104	0.2285	EUR	No
genie_public	GENIE-DFCI-181081	GENIE-DFCI-181081-3036541	White	Female	69	69	Former	20	16-30	Non-Small Cell Lung Cancer	Lung Adenocarcinoma	Adenocarcinoma	DFCI	Non-Spanish/non-Hispanic	25	1.32199	18.9109	LUAD	1	Metastasis	Metastasis site unspecified	DFCI-ONCOPANEL-3.1	0	0	0	0	0	0	0	0	0	0	0	0.0240467	0.011179	0.0785	EUR	No
genie_public	GENIE-DFCI-181071	GENIE-DFCI-181071-3036664	White	Male	82	82	Former	30	16-30	Non-Small Cell Lung Cancer	Lung Adenocarcinoma	Adenocarcinoma	DFCI	Non-Spanish/non-Hispanic	8	1.32199	6.05148	LUAD	1	Not Applicable or Heme	Not applicable or hematologic malignancy	DFCI-ONCOPANEL-3.1	0	0	0	0	0	0	0	0	0	0	0	-0.00915085	-0.0163634	0.3235	EUR	No
genie_public	GENIE-DFCI-181007	GENIE-DFCI-181007-2904436	White	Female	72	72	Former	15	1-15	Non-Small Cell Lung Cancer	Lung Adenocarcinoma	Adenocarcinoma	DFCI	Non-Spanish/non-Hispanic	4	1.32199	3.02574	LUAD	1	Primary	Primary tumor	DFCI-ONCOPANEL-3.1	0	1	0	0	0	0	0	0	0	0	1	-0.00409196	-0.0373026	0.2575	EUR	No
genie_public	GENIE-DFCI-180886	GENIE-DFCI-180886-3036116	White	Male	85	85	Never	0	0	Non-Small Cell Lung Cancer	Lung Adenocarcinoma	Adenocarcinoma	DFCI	Non-Spanish/non-Hispanic	4	1.32199	3.02574	LUAD	1	Primary	Primary tumor	DFCI-ONCOPANEL-3.1	0	0	0	0	0	0	0	0	0	0	0	0.0489806	-0.00139486	0.84	EUR	Yes
genie_public	GENIE-DFCI-180877	GENIE-DFCI-180877-3036170	White	Male	76	76	Former	37.5	31-45	Non-Small Cell Lung Cancer	Lung Squamous Cell Carcinoma	Squamous Cell Carcinoma	DFCI	Non-Spanish/non-Hispanic	7	1.32199	5.29505	LUSC	1	Primary	Primary tumor	DFCI-ONCOPANEL-3.1	0	0	0	0	0	0	0	0	0	0	0	-0.0297112	0.0177677	0.345	EUR	No
genie_public	GENIE-DFCI-180615	GENIE-DFCI-180615-2774641	White	Female	65	65	Former	30	16-30	Non-Small Cell Lung Cancer	Lung Squamous Cell Carcinoma	Squamous Cell Carcinoma	DFCI	Non-Spanish/non-Hispanic	11	1.32199	8.32079	LUSC	1	Primary	Primary tumor	DFCI-ONCOPANEL-3.1	0	0	0	0	0	0	0	0	0	0	0	0.00770167	-0.00405731	0.154	EUR	No
genie_public	GENIE-DFCI-180521	GENIE-DFCI-180521-3036207	White	Female	67	67	Former	10	1-15	Non-Small Cell Lung Cancer	Lung Adenocarcinoma	Adenocarcinoma	DFCI	Non-Spanish/non-Hispanic	5	1.32199	3.78218	LUAD	1	Primary	Primary tumor	DFCI-ONCOPANEL-3.1	0	0	0	0	0	0	0	0	0	0	0	-0.0221102	-0.00286816	0.2955	EUR	No
genie_public	GENIE-DFCI-180303	GENIE-DFCI-180303-2839218	White	Male	60	60	Never	0	0	Non-Small Cell Lung Cancer	Atypical Lung Carcinoid	Carcinoid	DFCI	Non-Spanish/non-Hispanic	4	1.32199	3.02574	ALUCA	2	Primary	Primary tumor	DFCI-ONCOPANEL-3.1	0	0	0	0	0	0	0	0	0	0	0	0.000595321	0.00411885	0.3315	EUR	No
genie_public	GENIE-DFCI-180250	GENIE-DFCI-180250-3036143	White	Male	76	76	Former	22	16-30	Non-Small Cell Lung Cancer	Lung Adenocarcinoma	Adenocarcinoma	DFCI	Non-Spanish/non-Hispanic	13	1.32199	9.83366	LUAD	1	Primary	Primary tumor	DFCI-ONCOPANEL-3.1	0	0	0	0	0	0	0	0	0	0	0	-0.0145736	-0.00194903	0.1335	EUR	No
genie_public	GENIE-DFCI-174559	GENIE-DFCI-174559-1525864	White	Female	78	78	Never	0	0	Non-Small Cell Lung Cancer	Lung Adenocarcinoma	Adenocarcinoma	DFCI	Non-Spanish/non-Hispanic	6	1.32199	4.53861	LUAD	1	Primary	Primary tumor	DFCI-ONCOPANEL-3.1	0	0	0	0	0	0	0	0	0	0	0	-0.0171615	0.00882553	0.179	EUR	No
genie_public	GENIE-DFCI-174525	GENIE-DFCI-174525-1525770	White	Female	77	77	Former	25	16-30	Non-Small Cell Lung Cancer	Non-Small Cell Lung Cancer	Other	DFCI	Non-Spanish/non-Hispanic	13	1.32199	9.83366	NSCLC	1	Primary	Primary tumor	DFCI-ONCOPANEL-3.1	0	0	0	0	0	0	0	0	0	0	0	-0.0271633	-0.00455759	0.1445	EUR	No
genie_public	GENIE-DFCI-174470	GENIE-DFCI-174470-1525890	White	Male	84	84	Former	30	16-30	Non-Small Cell Lung Cancer	Lung Adenocarcinoma	Adenocarcinoma	DFCI	Non-Spanish/non-Hispanic	24	1.32199	18.1544	LUAD	1	Primary	Primary tumor	DFCI-ONCOPANEL-3.1	0	0	0	0	0	0	0	0	0	0	0	-0.00841148	0.0265965	0.342	EUR	No
genie_public	GENIE-DFCI-174464	GENIE-DFCI-174464-1525667	Asian	Female	62	62	Never	0	0	Non-Small Cell Lung Cancer	Lung Adenocarcinoma	Adenocarcinoma	DFCI	Non-Spanish/non-Hispanic	14	1.32199	10.5901	LUAD	1	Metastasis	Metastasis site unspecified	DFCI-ONCOPANEL-3.1	0	0	0	0	0	0	0	0	0	0	0	-0.0351232	1.00799	N/A	ASI	N/A
genie_public	GENIE-DFCI-174120	GENIE-DFCI-174120-1786977	White	Female	59	59	Former	20	16-30	Non-Small Cell Lung Cancer	Lung Adenocarcinoma	Adenocarcinoma	DFCI	Non-Spanish/non-Hispanic	4	1.32199	3.02574	LUAD	1	Metastasis	Metastasis site unspecified	DFCI-ONCOPANEL-3.1	0	1	0	0	0	0	0	0	0	0	1	-0.00106776	0.00639539	0.155	EUR	No
genie_public	GENIE-DFCI-174103	GENIE-DFCI-174103-1525825	White	Male	81	81	Never	0	0	Non-Small Cell Lung Cancer	Lung Adenocarcinoma	Adenocarcinoma	DFCI	Non-Spanish/non-Hispanic	4	1.32199	3.02574	LUAD	1	Primary	Primary tumor	DFCI-ONCOPANEL-3.1	0	1	0	0	0	0	0	0	0	0	1	-0.0195316	-0.0238391	0.2535	EUR	No
genie_public	GENIE-DFCI-174066	GENIE-DFCI-174066-1903620	White	Male	63	63	Former	45	31-45	Non-Small Cell Lung Cancer	Lung Adenocarcinoma	Adenocarcinoma	DFCI	Non-Spanish/non-Hispanic	16	1.32199	12.103	LUAD	2	Primary	Primary tumor	DFCI-ONCOPANEL-3.1	0	0	0	0	0	0	0	0	0	0	0	-0.0161218	-0.0188061	0.2655	EUR	No
genie_public	GENIE-DFCI-173993	GENIE-DFCI-173993-1729392	White	Male	59	59	Never	0	0	Non-Small Cell Lung Cancer	Lung Adenocarcinoma	Adenocarcinoma	DFCI	Non-Spanish/non-Hispanic	12	1.32199	9.07722	LUAD	1	Metastasis	Metastasis site unspecified	DFCI-ONCOPANEL-3.1	0	1	0	0	0	0	0	0	0	0	1	-0.0180594	-0.00725105	0.198	EUR	No
genie_public	GENIE-DFCI-173905	GENIE-DFCI-173905-2021676	White	Female	71	71	Former	37	31-45	Non-Small Cell Lung Cancer	Lung Adenocarcinoma	Adenocarcinoma	DFCI	Non-Spanish/non-Hispanic	33	1.32199	24.9624	LUAD	2	Metastasis	Metastasis site unspecified	DFCI-ONCOPANEL-3.1	0	0	0	0	0	0	0	0	0	0	0	0.00392501	0.0100828	0.102	EUR	No
genie_public	GENIE-DFCI-173192	GENIE-DFCI-173192-1729415	Other	Female	66	66	Former	17	16-30	Non-Small Cell Lung Cancer	Lung Adenocarcinoma	Adenocarcinoma	DFCI	Non-Spanish/non-Hispanic	15	1.32199	11.3465	LUAD	1	Not Applicable or Heme	Not applicable or hematologic malignancy	DFCI-ONCOPANEL-3.1	0	0	0	0	0	0	0	0	0	0	0	0.0104633	-0.00919953	0.328	EUR	No
genie_public	GENIE-DFCI-173175	GENIE-DFCI-173175-1787046	White	Male	76	76	Former	100	60+	Non-Small Cell Lung Cancer	Lung Squamous Cell Carcinoma	Squamous Cell Carcinoma	DFCI	Non-Spanish/non-Hispanic	13	1.32199	9.83366	LUSC	1	Primary	Primary tumor	DFCI-ONCOPANEL-3.1	0	0	0	0	0	0	0	0	0	0	0	-0.0305253	0.0275824	0.2765	EUR	No
genie_public	GENIE-DFCI-173168	GENIE-DFCI-173168-2456035	White	Female	79	79	Former	7	1-15	Non-Small Cell Lung Cancer	Lung Adenocarcinoma	Adenocarcinoma	DFCI	Non-Spanish/non-Hispanic	11	1.32199	8.32079	LUAD	2	Metastasis	Metastasis site unspecified	DFCI-ONCOPANEL-3.1	0	1	0	0	0	0	0	0	0	0	1	0.0256024	-0.0246021	0.224	EUR	No
genie_public	GENIE-DFCI-173141	GENIE-DFCI-173141-1672079	Asian	Female	55	55	Never	0	0	Non-Small Cell Lung Cancer	Lung Adenocarcinoma	Adenocarcinoma	DFCI	Non-Spanish/non-Hispanic	5	1.32199	3.78218	LUAD	1	Primary	Primary tumor	DFCI-ONCOPANEL-3.1	0	1	0	0	0	0	0	0	0	0	1	-0.0274279	1.01359	#N/A	ASI	#N/A
genie_public	GENIE-DFCI-173139	GENIE-DFCI-173139-2271354	White	Female	64	64	Former	30	16-30	Non-Small Cell Lung Cancer	Lung Adenocarcinoma	Adenocarcinoma	DFCI	Non-Spanish/non-Hispanic	5	1.32199	3.78218	LUAD	1	Primary	Primary tumor	DFCI-ONCOPANEL-3.1	0	0	0	0	0	1	0	0	0	0	1	-0.0165556	0.013583	0.356	EUR	No
genie_public	GENIE-DFCI-173126	GENIE-DFCI-173126-3171237	White	Male	78	78	Former	30	16-30	Non-Small Cell Lung Cancer	Lung Adenocarcinoma	Adenocarcinoma	DFCI	Non-Spanish/non-Hispanic	6	1.32199	4.53861	LUAD	2	Primary	Primary tumor	DFCI-ONCOPANEL-3.1	0	0	0	0	0	0	0	0	0	0	0	-0.0180953	-0.0173212	0.2565	EUR	No
genie_public	GENIE-DFCI-172703	GENIE-DFCI-172703-1903586	White	Female	61	61	Former	40	31-45	Non-Small Cell Lung Cancer	Lung Neuroendocrine Tumor	Other	DFCI	Non-Spanish/non-Hispanic	17	1.32199	12.8594	LNET	1	Primary	Primary tumor	DFCI-ONCOPANEL-3.1	0	0	0	0	0	0	0	0	0	0	0	-0.0171537	0.0141577	0.282	EUR	No
genie_public	GENIE-DFCI-172687	GENIE-DFCI-172687-1672264	White	Male	64	63	Former	30	16-30	Non-Small Cell Lung Cancer	Lung Adenocarcinoma	Adenocarcinoma	DFCI	Non-Spanish/non-Hispanic	15	1.32199	11.3465	LUAD	1	Metastasis	Metastasis site unspecified	DFCI-ONCOPANEL-3.1	0	0	0	0	0	0	0	0	0	0	0	-0.00891754	0.0164122	0.1005	EUR	No
genie_public	GENIE-DFCI-172613	GENIE-DFCI-172613-1525824	White	Female	71	71	Former	30	16-30	Non-Small Cell Lung Cancer	Lung Adenocarcinoma	Adenocarcinoma	DFCI	Non-Spanish/non-Hispanic	10	1.32199	7.56435	LUAD	1	Primary	Primary tumor	DFCI-ONCOPANEL-3.1	0	0	0	0	0	0	0	0	0	0	0	-0.0197763	-0.00187555	0.219	EUR	No
genie_public	GENIE-DFCI-172345	GENIE-DFCI-172345-1525879	White	Female	75	75	Never	0	0	Non-Small Cell Lung Cancer	Lung Adenocarcinoma	Adenocarcinoma	DFCI	Non-Spanish/non-Hispanic	9	1.32199	6.80792	LUAD	1	Primary	Primary tumor	DFCI-ONCOPANEL-3.1	0	1	0	0	0	0	0	0	0	0	1	0.0635661	-0.0132175	0.2055	EUR	No
genie_public	GENIE-DFCI-172338	GENIE-DFCI-172338-1845019	White	Female	68	68	Former	42	31-45	Non-Small Cell Lung Cancer	Non-Small Cell Lung Cancer	Other	DFCI	Non-Spanish/non-Hispanic	15	1.32199	11.3465	NSCLC	1	Metastasis	Metastasis site unspecified	DFCI-ONCOPANEL-3.1	0	0	0	0	0	0	0	0	0	0	0	0.053828	0.0313922	0.1245	EUR	No
genie_public	GENIE-DFCI-172328	GENIE-DFCI-172328-2394099	Other	Female	62	62	Current	20	16-30	Non-Small Cell Lung Cancer	Lung Adenocarcinoma	Adenocarcinoma	DFCI	Spanish/Hispanic	60	1.32199	45.3861	LUAD	1	Metastasis	Metastasis site unspecified	DFCI-ONCOPANEL-3.1	0	0	0	0	0	0	0	0	0	0	0	0.0744414	0.0455034	0.139	EUR	No
genie_public	GENIE-DFCI-172313	GENIE-DFCI-172313-1525852	White	Male	62	59	Current	10	1-15	Non-Small Cell Lung Cancer	Atypical Lung Carcinoid	Carcinoid	DFCI	Non-Spanish/non-Hispanic	6	1.32199	4.53861	ALUCA	1	Primary	Primary tumor	DFCI-ONCOPANEL-3.1	0	0	0	0	0	0	0	0	0	0	0	-0.019159	-0.0134695	0.1545	EUR	No
genie_public	GENIE-DFCI-172258	GENIE-DFCI-172258-2150060	White	Female	64	64	Former	40	31-45	Non-Small Cell Lung Cancer	Lung Adenocarcinoma	Adenocarcinoma	DFCI	Non-Spanish/non-Hispanic	17	1.32199	12.8594	LUAD	2	Primary	Primary tumor	DFCI-ONCOPANEL-3.1	0	1	0	0	0	0	0	0	0	0	1	-0.0083034	-0.0138662	0.231	EUR	No
genie_public	GENIE-DFCI-172213	GENIE-DFCI-172213-2393928	White	Female	74	74	Never	0	0	Non-Small Cell Lung Cancer	Lung Adenocarcinoma	Adenocarcinoma	DFCI	Non-Spanish/non-Hispanic	9	1.32199	6.80792	LUAD	1	Primary	Primary tumor	DFCI-ONCOPANEL-3.1	0	1	0	0	0	0	0	0	0	0	1	-0.00446708	0.00141891	0.3705	EUR	No
genie_public	GENIE-DFCI-171933	GENIE-DFCI-171933-2332098	White	Female	71	71	Never	0	0	Non-Small Cell Lung Cancer	Lung Adenocarcinoma	Adenocarcinoma	DFCI	Non-Spanish/non-Hispanic	13	1.32199	9.83366	LUAD	1	Metastasis	Metastasis site unspecified	DFCI-ONCOPANEL-3.1	0	0	0	0	0	0	0	0	0	0	0	-0.0191815	-0.0187767	0.0775	EUR	No
genie_public	GENIE-DFCI-171923	GENIE-DFCI-171923-2394045	Asian	Male	42	42	Former	2.5	1-15	Non-Small Cell Lung Cancer	Lung Squamous Cell Carcinoma	Squamous Cell Carcinoma	DFCI	Non-Spanish/non-Hispanic	8	1.32199	6.05148	LUSC	1	Primary	Primary tumor	DFCI-ONCOPANEL-3.1	0	0	0	0	0	0	0	0	0	0	0	-0.0277476	0.943618	#N/A	ASI	#N/A
genie_public	GENIE-DFCI-171907	GENIE-DFCI-171907-1672259	Other	Female	56	56	Former	40	31-45	Non-Small Cell Lung Cancer	Lung Adenocarcinoma	Adenocarcinoma	DFCI	Spanish/Hispanic	12	1.32199	9.07722	LUAD	1	Primary	Primary tumor	DFCI-ONCOPANEL-3.1	0	0	0	0	0	0	0	0	0	0	0	0.00927652	-0.0117728	0.0925	EUR	No
genie_public	GENIE-DFCI-171877	GENIE-DFCI-171877-1525673	White	Female	65	65	Current	50	46-59	Non-Small Cell Lung Cancer	Lung Squamous Cell Carcinoma	Squamous Cell Carcinoma	DFCI	Non-Spanish/non-Hispanic	9	1.32199	6.80792	LUSC	1	Not Applicable or Heme	Not applicable or hematologic malignancy	DFCI-ONCOPANEL-3.1	0	0	0	0	0	0	0	0	0	0	0	-0.0237537	0.00973229	0.106	EUR	No
genie_public	GENIE-DFCI-171573	GENIE-DFCI-171573-2394123	Asian	Female	48	48	Never	0	0	Non-Small Cell Lung Cancer	Lung Adenocarcinoma	Adenocarcinoma	DFCI	Non-Spanish/non-Hispanic	9	1.32199	6.80792	LUAD	1	Primary	Primary tumor	DFCI-ONCOPANEL-3.1	0	1	0	0	0	0	0	0	0	0	1	-0.0460369	1.01862	#N/A	ASI	#N/A
genie_public	GENIE-DFCI-171571	GENIE-DFCI-171571-2332012	White	Female	64	64	Former	45	31-45	Non-Small Cell Lung Cancer	Poorly Differentiated Non-Small Cell Lung Cancer	Other	DFCI	Non-Spanish/non-Hispanic	14	1.32199	10.5901	NSCLCPD	1	Metastasis	Metastasis site unspecified	DFCI-ONCOPANEL-3.1	0	0	0	0	0	0	0	0	0	0	0	-0.0109011	-0.0101146	0.2615	EUR	No
genie_public	GENIE-DFCI-171570	GENIE-DFCI-171570-2331936	White	Male	46	46	Never	0	0	Non-Small Cell Lung Cancer	Lung Adenocarcinoma	Adenocarcinoma	DFCI	Non-Spanish/non-Hispanic	38	1.32199	28.7445	LUAD	1	Primary	Primary tumor	DFCI-ONCOPANEL-3.1	0	1	0	0	0	0	0	0	0	0	1	0.0354747	-0.00169975	0.03735	EUR	No
genie_public	GENIE-DFCI-171550	GENIE-DFCI-171550-2332203	White	Male	63	63	Current	100	60+	Non-Small Cell Lung Cancer	Lung Adenocarcinoma	Adenocarcinoma	DFCI	Non-Spanish/non-Hispanic	5	1.32199	3.78218	LUAD	1	Primary	Primary tumor	DFCI-ONCOPANEL-3.1	0	0	0	0	0	0	0	0	0	0	0	-0.017324	-0.0105956	0.2575	EUR	No
genie_public	GENIE-DFCI-171538	GENIE-DFCI-171538-2332013	White	Female	73	73	Former	5	1-15	Non-Small Cell Lung Cancer	Lung Adenocarcinoma	Adenocarcinoma	DFCI	Spanish/Hispanic	39	1.32199	29.501	LUAD	1	Metastasis	Metastasis site unspecified	DFCI-ONCOPANEL-3.1	0	0	0	0	0	0	0	0	0	0	0	0.0541315	0.0770878	0.247	EUR	No
genie_public	GENIE-DFCI-171502	GENIE-DFCI-171502-2271418	White	Female	64	64	Never	0	0	Non-Small Cell Lung Cancer	Lung Adenocarcinoma	Adenocarcinoma	DFCI	Non-Spanish/non-Hispanic	7	1.32199	5.29505	LUAD	1	Primary	Primary tumor	DFCI-ONCOPANEL-3.1	0	0	0	0	0	0	0	0	0	0	0	0.0402169	0.0107869	0.1745	EUR	No
genie_public	GENIE-DFCI-171500	GENIE-DFCI-171500-2271562	Black	Male	66	66	Never	0	0	Non-Small Cell Lung Cancer	Lung Adenocarcinoma	Adenocarcinoma	DFCI	Non-Spanish/non-Hispanic	12	1.32199	9.07722	LUAD	1	Metastasis	Metastasis site unspecified	DFCI-ONCOPANEL-3.1	0	1	0	0	0	0	0	0	0	0	1	0.974382	0.00447689	#N/A	AFR	#N/A
genie_public	GENIE-DFCI-171373	GENIE-DFCI-171373-2149987	White	Female	57	57	Never	0	0	Non-Small Cell Lung Cancer	Lung Adenocarcinoma	Adenocarcinoma	DFCI	Non-Spanish/non-Hispanic	10	1.32199	7.56435	LUAD	1	Metastasis	Metastasis site unspecified	DFCI-ONCOPANEL-3.1	0	0	0	0	0	0	0	0	0	0	0	-0.0057359	0.0194841	0.317	EUR	No
genie_public	GENIE-DFCI-171311	GENIE-DFCI-171311-1525834	White	Male	61	60	Former	40	31-45	Non-Small Cell Lung Cancer	Lung Adenocarcinoma	Adenocarcinoma	DFCI	Non-Spanish/non-Hispanic	14	1.32199	10.5901	LUAD	1	Primary	Primary tumor	DFCI-ONCOPANEL-3.1	0	0	0	0	0	0	0	0	0	0	0	-0.0310763	-0.0103639	0.1605	EUR	No
genie_public	GENIE-DFCI-171137	GENIE-DFCI-171137-2332261	White	Female	66	66	Never	0	0	Non-Small Cell Lung Cancer	Lung Adenocarcinoma	Adenocarcinoma	DFCI	Non-Spanish/non-Hispanic	13	1.32199	9.83366	LUAD	1	Metastasis	Metastasis site unspecified	DFCI-ONCOPANEL-3.1	0	0	1	0	0	0	0	0	0	0	1	-0.0113585	0.0166725	0.327	EUR	No
genie_public	GENIE-DFCI-171135	GENIE-DFCI-171135-2271464	White	Male	75	75	Never	0	0	Non-Small Cell Lung Cancer	Non-Small Cell Lung Cancer	Other	DFCI	Non-Spanish/non-Hispanic	8	1.32199	6.05148	NSCLC	1	Primary	Primary tumor	DFCI-ONCOPANEL-3.1	0	0	0	0	0	0	0	0	0	0	0	-0.0274108	0.0193371	0.3955	EUR	No
genie_public	GENIE-DFCI-171133	GENIE-DFCI-171133-2210622	White	Male	50	50	Former	2	1-15	Non-Small Cell Lung Cancer	Lung Adenocarcinoma	Adenocarcinoma	DFCI	Non-Spanish/non-Hispanic	7	1.32199	5.29505	LUAD	2	Primary	Primary tumor	DFCI-ONCOPANEL-3.1	0	1	0	0	0	0	0	0	0	0	1	0.189192	0.0309945	0.3715	EUR	No
genie_public	GENIE-DFCI-171125	GENIE-DFCI-171125-2271533	White	Female	72	72	Never	0	0	Non-Small Cell Lung Cancer	Lung Adenocarcinoma	Adenocarcinoma	DFCI	Non-Spanish/non-Hispanic	10	1.32199	7.56435	LUAD	1	Primary	Primary tumor	DFCI-ONCOPANEL-3.1	0	1	0	0	0	0	0	0	0	0	1	0.0354997	0.0149423	0.845	EUR	Yes
genie_public	GENIE-DFCI-171112	GENIE-DFCI-171112-2271431	White	Male	49	49	Never	0	0	Non-Small Cell Lung Cancer	Lung Adenocarcinoma	Adenocarcinoma	DFCI	Non-Spanish/non-Hispanic	4	1.32199	3.02574	LUAD	1	Metastasis	Metastasis site unspecified	DFCI-ONCOPANEL-3.1	0	1	0	0	0	0	0	0	0	0	1	-0.0236493	-0.00317403	0.2175	EUR	No
genie_public	GENIE-DFCI-171105	GENIE-DFCI-171105-2210561	Other	Male	56	56	Former	20	16-30	Non-Small Cell Lung Cancer	Lung Adenocarcinoma	Adenocarcinoma	DFCI	Non-Spanish/non-Hispanic	21	1.32199	15.8851	LUAD	1	Metastasis	Metastasis site unspecified	DFCI-ONCOPANEL-3.1	0	0	0	0	0	0	0	0	0	0	0	0.329731	0.0562617	#N/A	AFR	#N/A
genie_public	GENIE-DFCI-171066	GENIE-DFCI-171066-2149775	White	Male	80	80	Former	75	60+	Non-Small Cell Lung Cancer	Lung Adenocarcinoma	Adenocarcinoma	DFCI	Non-Spanish/non-Hispanic	36	1.32199	27.2317	LUAD	1	Metastasis	Metastasis site unspecified	DFCI-ONCOPANEL-3.1	0	0	0	0	0	0	0	0	0	0	0	-0.0153057	-0.00455722	0.2935	EUR	No
genie_public	GENIE-DFCI-170988	GENIE-DFCI-170988-2394054	Asian	Female	32	32	Never	0	0	Non-Small Cell Lung Cancer	Lung Adenocarcinoma	Adenocarcinoma	DFCI	Non-Spanish/non-Hispanic	10	1.32199	7.56435	LUAD	1	Metastasis	Metastasis site unspecified	DFCI-ONCOPANEL-3.1	0	1	0	0	0	0	0	0	0	0	1	-0.0326888	0.91667	#N/A	ASI	#N/A
genie_public	GENIE-DFCI-170928	GENIE-DFCI-170928-1525888	White	Male	74	74	Never	0	0	Non-Small Cell Lung Cancer	Lung Adenocarcinoma	Adenocarcinoma	DFCI	Non-Spanish/non-Hispanic	9	1.32199	6.80792	LUAD	1	Primary	Primary tumor	DFCI-ONCOPANEL-3.1	0	0	0	0	0	0	0	0	0	0	0	-0.0225578	0.00605574	0.3055	EUR	No
genie_public	GENIE-DFCI-170677	GENIE-DFCI-170677-2271561	White	Male	72	72	Former	72	60+	Non-Small Cell Lung Cancer	Lung Adenocarcinoma	Adenocarcinoma	DFCI	Non-Spanish/non-Hispanic	19	1.32199	14.3723	LUAD	1	Metastasis	Metastasis site unspecified	DFCI-ONCOPANEL-3.1	0	0	0	0	0	0	0	0	0	0	0	-0.0248014	-0.0170212	0.232	EUR	No
genie_public	GENIE-DFCI-170672	GENIE-DFCI-170672-2150117	White	Male	65	65	Former	30	16-30	Non-Small Cell Lung Cancer	Non-Small Cell Lung Cancer	Other	DFCI	Non-Spanish/non-Hispanic	10	1.32199	7.56435	NSCLC	1	Not Applicable or Heme	Not applicable or hematologic malignancy	DFCI-ONCOPANEL-3.1	0	0	0	0	0	0	0	0	0	0	0	0.0108578	-0.0126152	0.212	EUR	No
genie_public	GENIE-DFCI-170652	GENIE-DFCI-170652-2210595	Asian	Male	68	68	Never	0	0	Non-Small Cell Lung Cancer	Lung Squamous Cell Carcinoma	Squamous Cell Carcinoma	DFCI	Non-Spanish/non-Hispanic	7	1.32199	5.29505	LUSC	1	Metastasis	Metastasis site unspecified	DFCI-ONCOPANEL-3.1	0	0	0	0	0	0	0	0	0	0	0	0.742342	0.0704754	#N/A	AFR	#N/A
genie_public	GENIE-DFCI-170649	GENIE-DFCI-170649-2210585	White	Female	67	67	Never	0	0	Non-Small Cell Lung Cancer	Lung Adenocarcinoma	Adenocarcinoma	DFCI	Non-Spanish/non-Hispanic	7	1.32199	5.29505	LUAD	1	Not Applicable or Heme	Not applicable or hematologic malignancy	DFCI-ONCOPANEL-3.1	0	1	0	0	0	0	0	0	0	0	1	-0.0275278	0.00100756	0.2405	EUR	No
genie_public	GENIE-DFCI-170634	GENIE-DFCI-170634-2021669	White	Male	68	68	Former	28	16-30	Non-Small Cell Lung Cancer	Lung Adenocarcinoma	Adenocarcinoma	DFCI	Non-Spanish/non-Hispanic	7	1.32199	5.29505	LUAD	1	Metastasis	Metastasis site unspecified	DFCI-ONCOPANEL-3.1	0	0	0	0	0	0	0	0	0	0	0	0.0568345	0.0181515	0.855	EUR	Yes
genie_public	GENIE-DFCI-170617	GENIE-DFCI-170617-2393866	White	Female	61	61	Former	7	1-15	Non-Small Cell Lung Cancer	Lung Adenocarcinoma	Adenocarcinoma	DFCI	Non-Spanish/non-Hispanic	11	1.32199	8.32079	LUAD	1	Primary	Primary tumor	DFCI-ONCOPANEL-3.1	0	1	0	0	0	0	0	0	0	0	1	0.00455332	-0.00283333	0.2055	EUR	No
genie_public	GENIE-DFCI-170605	GENIE-DFCI-170605-2149879	White	Male	43	43	Former	5	1-15	Non-Small Cell Lung Cancer	Lung Squamous Cell Carcinoma	Squamous Cell Carcinoma	DFCI	Non-Spanish/non-Hispanic	11	1.32199	8.32079	LUSC	3	Primary	Primary tumor	DFCI-ONCOPANEL-3.1	0	0	0	0	0	0	0	0	0	0	0	-0.0123518	-0.0147711	0.228	EUR	No
genie_public	GENIE-DFCI-170185	GENIE-DFCI-170185-2021576	White	Male	72	72	Former	10	1-15	Non-Small Cell Lung Cancer	Lung Adenocarcinoma	Adenocarcinoma	DFCI	Non-Spanish/non-Hispanic	14	1.32199	10.5901	LUAD	2	Metastasis	Metastasis site unspecified	DFCI-ONCOPANEL-3.1	0	0	0	0	0	0	0	0	0	0	0	-0.0168327	-0.00478808	0.227	EUR	No
genie_public	GENIE-DFCI-170169	GENIE-DFCI-170169-2021634	White	Male	73	73	Former	45	31-45	Non-Small Cell Lung Cancer	Non-Small Cell Lung Cancer	Other	DFCI	Non-Spanish/non-Hispanic	27	1.32199	20.4238	NSCLC	1	Metastasis	Metastasis site unspecified	DFCI-ONCOPANEL-3.1	0	0	0	0	0	0	0	0	0	0	0	-0.00615994	-0.0168637	0.186	EUR	No
genie_public	GENIE-DFCI-170163	GENIE-DFCI-170163-2210526	White	Female	68	68	Former	5	1-15	Non-Small Cell Lung Cancer	Lung Adenocarcinoma	Adenocarcinoma	DFCI	Non-Spanish/non-Hispanic	9	1.32199	6.80792	LUAD	1	Primary	Primary tumor	DFCI-ONCOPANEL-3.1	0	0	0	0	0	0	0	0	0	0	0	0.0205549	0.00932445	0.3155	EUR	No
genie_public	GENIE-DFCI-170147	GENIE-DFCI-170147-3446649	Asian	Male	70	70	Former	20	16-30	Non-Small Cell Lung Cancer	Lung Adenocarcinoma	Adenocarcinoma	DFCI	Non-Spanish/non-Hispanic	13	1.32199	9.83366	LUAD	3	Primary	Primary tumor	DFCI-ONCOPANEL-3.1	0	0	0	0	0	0	0	0	0	0	0	-0.0191113	0.905905	#N/A	ASI	#N/A
genie_public	GENIE-DFCI-170103	GENIE-DFCI-170103-1729362	White	Female	53	53	Former	10	1-15	Non-Small Cell Lung Cancer	Lung Adenocarcinoma	Adenocarcinoma	DFCI	Non-Spanish/non-Hispanic	8	1.32199	6.05148	LUAD	1	Primary	Primary tumor	DFCI-ONCOPANEL-3.1	0	1	0	0	0	0	0	0	0	0	1	0.0157923	-0.0164946	0.2295	EUR	No
genie_public	GENIE-DFCI-169827	GENIE-DFCI-169827-2021614	White	Male	76	76	Never	0	0	Non-Small Cell Lung Cancer	Lung Adenocarcinoma	Adenocarcinoma	DFCI	Non-Spanish/non-Hispanic	6	1.32199	4.53861	LUAD	1	Metastasis	Metastasis site unspecified	DFCI-ONCOPANEL-3.1	0	0	0	0	0	0	0	0	0	0	0	0.0011726	0.0149733	0.3775	EUR	No
genie_public	GENIE-DFCI-169825	GENIE-DFCI-169825-2021659	White	Male	80	80	Former	50	46-59	Non-Small Cell Lung Cancer	Lung Adenocarcinoma	Adenocarcinoma	DFCI	Non-Spanish/non-Hispanic	12	1.32199	9.07722	LUAD	1	Metastasis	Metastasis site unspecified	DFCI-ONCOPANEL-3.1	0	0	0	0	0	0	0	0	0	0	0	-0.0197915	-0.00743547	0.22	EUR	No
genie_public	GENIE-DFCI-169820	GENIE-DFCI-169820-2149749	White	Male	70	70	Current	55	46-59	Non-Small Cell Lung Cancer	Lung Adenocarcinoma	Adenocarcinoma	DFCI	Non-Spanish/non-Hispanic	12	1.32199	9.07722	LUAD	1	Metastasis	Metastasis site unspecified	DFCI-ONCOPANEL-3.1	0	0	0	0	0	0	0	0	0	0	0	-0.0148031	-0.00799128	0.272	EUR	No
genie_public	GENIE-DFCI-169790	GENIE-DFCI-169790-1903621	White	Male	58	58	Former	7	1-15	Non-Small Cell Lung Cancer	Lung Adenocarcinoma	Adenocarcinoma	DFCI	Non-Spanish/non-Hispanic	12	1.32199	9.07722	LUAD	1	Primary	Primary tumor	DFCI-ONCOPANEL-3.1	0	0	0	0	0	0	0	0	0	0	0	0.00894208	0.00681284	0.3815	EUR	No
genie_public	GENIE-DFCI-169778	GENIE-DFCI-169778-1962479	White	Male	74	74	Former	40	31-45	Non-Small Cell Lung Cancer	Lung Adenocarcinoma	Adenocarcinoma	DFCI	Non-Spanish/non-Hispanic	22	1.32199	16.6416	LUAD	1	Metastasis	Metastasis site unspecified	DFCI-ONCOPANEL-3.1	0	0	0	0	0	0	0	0	0	0	0	-0.017422	-0.0272688	0.2505	EUR	No
genie_public	GENIE-DFCI-169771	GENIE-DFCI-169771-1903592	Other	Male	51	51	Former	35	31-45	Non-Small Cell Lung Cancer	Non-Small Cell Lung Cancer	Other	DFCI	Non-Spanish/non-Hispanic	18	1.32199	13.6158	NSCLC	1	Metastasis	Metastasis site unspecified	DFCI-ONCOPANEL-3.1	0	0	0	0	0	0	0	0	0	0	0	0.00250304	-0.00826467	0.319	EUR	No
genie_public	GENIE-DFCI-169770	GENIE-DFCI-169770-1962361	White	Female	52	52	Former	40	31-45	Non-Small Cell Lung Cancer	Lung Adenocarcinoma	Adenocarcinoma	DFCI	Non-Spanish/non-Hispanic	20	1.32199	15.1287	LUAD	1	Metastasis	Metastasis site unspecified	DFCI-ONCOPANEL-3.1	0	0	0	0	0	0	0	0	0	0	0	0.0465189	0.014441	0.1345	EUR	No
genie_public	GENIE-DFCI-169769	GENIE-DFCI-169769-2021639	White	Female	56	56	Former	35	31-45	Non-Small Cell Lung Cancer	Lung Adenocarcinoma	Adenocarcinoma	DFCI	Non-Spanish/non-Hispanic	18	1.32199	13.6158	LUAD	1	Primary	Primary tumor	DFCI-ONCOPANEL-3.1	0	0	0	0	0	0	0	0	0	0	0	-0.002416	-0.0199809	0.235	EUR	No
genie_public	GENIE-DFCI-169758	GENIE-DFCI-169758-1962257	White	Male	59	59	Former	5	1-15	Non-Small Cell Lung Cancer	Lung Adenocarcinoma	Adenocarcinoma	DFCI	Non-Spanish/non-Hispanic	11	1.32199	8.32079	LUAD	1	Metastasis	Metastasis site unspecified	DFCI-ONCOPANEL-3.1	0	1	0	0	0	0	0	0	0	0	1	-0.0131723	0.00989105	0.309	EUR	No
genie_public	GENIE-DFCI-169757	GENIE-DFCI-169757-1962328	White	Female	71	71	Former	20	16-30	Non-Small Cell Lung Cancer	Lung Squamous Cell Carcinoma	Squamous Cell Carcinoma	DFCI	Non-Spanish/non-Hispanic	10	1.32199	7.56435	LUSC	1	Not Applicable or Heme	Not applicable or hematologic malignancy	DFCI-ONCOPANEL-3.1	0	0	0	0	0	0	0	0	0	0	0	0.00847908	0.00013291	-0.02325	EUR	No
genie_public	GENIE-DFCI-169737	GENIE-DFCI-169737-1962305	White	Female	45	45	Former	22	16-30	Non-Small Cell Lung Cancer	Lung Adenocarcinoma	Adenocarcinoma	DFCI	Non-Spanish/non-Hispanic	13	1.32199	9.83366	LUAD	1	Primary	Primary tumor	DFCI-ONCOPANEL-3.1	0	0	0	0	0	0	0	0	0	0	0	-0.0345652	0.00384083	0.233	EUR	No
genie_public	GENIE-DFCI-169732	GENIE-DFCI-169732-1962293	White	Female	48	48	Former	10	1-15	Non-Small Cell Lung Cancer	Lung Adenocarcinoma	Adenocarcinoma	DFCI	Non-Spanish/non-Hispanic	2	1.32199	1.51287	LUAD	1	Metastasis	Metastasis site unspecified	DFCI-ONCOPANEL-3.1	0	0	0	0	0	0	0	0	0	0	0	0.0142536	0.0059981	0.3385	EUR	No
genie_public	GENIE-DFCI-169726	GENIE-DFCI-169726-2089878	Other	Male	47	47	Current	64	60+	Non-Small Cell Lung Cancer	Lung Squamous Cell Carcinoma	Squamous Cell Carcinoma	DFCI	Non-Spanish/non-Hispanic	14	1.32199	10.5901	LUSC	1	Primary	Primary tumor	DFCI-ONCOPANEL-3.1	0	0	0	0	0	0	0	0	0	0	0	-0.0145289	-0.0195728	0.225	EUR	No
genie_public	GENIE-DFCI-169659	GENIE-DFCI-169659-1787023	Asian	Male	80	80	Never	0	0	Non-Small Cell Lung Cancer	Lung Adenocarcinoma	Adenocarcinoma	DFCI	Non-Spanish/non-Hispanic	7	1.32199	5.29505	LUAD	1	Primary	Primary tumor	DFCI-ONCOPANEL-3.1	0	0	0	0	0	0	0	0	0	0	0	-0.0363244	1.01832	#N/A	ASI	#N/A
genie_public	GENIE-DFCI-169643	GENIE-DFCI-169643-2394142	White	Male	66	66	Former	100	60+	Non-Small Cell Lung Cancer	Lung Adenocarcinoma	Adenocarcinoma	DFCI	Non-Spanish/non-Hispanic	25	1.32199	18.9109	LUAD	1	Metastasis	Metastasis site unspecified	DFCI-ONCOPANEL-3.1	0	0	0	0	0	0	0	0	0	0	0	-0.0133491	0.00866807	0.2165	EUR	No
genie_public	GENIE-DFCI-169373	GENIE-DFCI-169373-1844996	White	Male	58	58	Current	40	31-45	Non-Small Cell Lung Cancer	Non-Small Cell Lung Cancer	Other	DFCI	Non-Spanish/non-Hispanic	10	1.32199	7.56435	NSCLC	1	Metastasis	Metastasis site unspecified	DFCI-ONCOPANEL-3.1	0	0	0	0	1	0	0	0	0	0	1	0.00857825	0.0122982	0.162	EUR	No
genie_public	GENIE-DFCI-169368	GENIE-DFCI-169368-1844969	White	Female	56	56	Never	0	0	Non-Small Cell Lung Cancer	Lung Carcinoid	Carcinoid	DFCI	Non-Spanish/non-Hispanic	4	1.32199	3.02574	LUCA	1	Primary	Primary tumor	DFCI-ONCOPANEL-3.1	0	0	0	0	0	0	0	0	0	0	0	-0.027688	0.00184589	0.268	EUR	No
genie_public	GENIE-DFCI-169364	GENIE-DFCI-169364-2021625	White	Female	75	75	Former	20	16-30	Non-Small Cell Lung Cancer	Lung Adenocarcinoma	Adenocarcinoma	DFCI	Non-Spanish/non-Hispanic	18	1.32199	13.6158	LUAD	1	Primary	Primary tumor	DFCI-ONCOPANEL-3.1	0	0	0	0	0	0	0	0	0	0	0	0.0190021	-0.0123113	0.203	EUR	No
genie_public	GENIE-DFCI-169362	GENIE-DFCI-169362-1845004	White	Female	67	67	Former	76	60+	Non-Small Cell Lung Cancer	Lung Adenocarcinoma	Adenocarcinoma	DFCI	Non-Spanish/non-Hispanic	35	1.32199	26.4752	LUAD	1	Metastasis	Metastasis site unspecified	DFCI-ONCOPANEL-3.1	0	0	0	0	0	0	0	0	0	0	0	0.0295896	9.90103e-05	0.234	EUR	No
genie_public	GENIE-DFCI-169358	GENIE-DFCI-169358-1903623	White	Female	73	73	Never	0	0	Non-Small Cell Lung Cancer	Lung Adenocarcinoma	Adenocarcinoma	DFCI	Non-Spanish/non-Hispanic	4	1.32199	3.02574	LUAD	1	Primary	Primary tumor	DFCI-ONCOPANEL-3.1	0	1	0	0	0	0	0	0	0	0	1	-0.0199293	0.00355089	0.3235	EUR	No
genie_public	GENIE-DFCI-169348	GENIE-DFCI-169348-1845034	White	Male	75	75	Former	32	31-45	Non-Small Cell Lung Cancer	Non-Small Cell Lung Cancer	Other	DFCI	Non-Spanish/non-Hispanic	19	1.32199	14.3723	NSCLC	1	Primary	Primary tumor	DFCI-ONCOPANEL-3.1	0	0	0	0	0	0	0	0	0	0	0	0.0341033	-0.0121906	-0.09	EUR	No
genie_public	GENIE-DFCI-169346	GENIE-DFCI-169346-2089824	White	Female	65	65	Former	60	60+	Non-Small Cell Lung Cancer	Lung Adenocarcinoma	Adenocarcinoma	DFCI	Non-Spanish/non-Hispanic	16	1.32199	12.103	LUAD	2	Metastasis	Metastasis site unspecified	DFCI-ONCOPANEL-3.1	0	0	0	0	0	0	0	0	0	0	0	0.000227382	-0.00735945	0.2985	EUR	No
genie_public	GENIE-DFCI-169345	GENIE-DFCI-169345-2021589	White	Male	66	66	Current	75	60+	Non-Small Cell Lung Cancer	Non-Small Cell Lung Cancer	Other	DFCI	Non-Spanish/non-Hispanic	70	1.32199	52.9505	NSCLC	1	Primary	Primary tumor	DFCI-ONCOPANEL-3.1	0	0	0	0	0	0	0	0	0	0	0	-0.0243944	0.00192978	0.2645	EUR	No
genie_public	GENIE-DFCI-169331	GENIE-DFCI-169331-1962290	White	Female	62	62	Former	5	1-15	Non-Small Cell Lung Cancer	Lung Adenocarcinoma	Adenocarcinoma	DFCI	Non-Spanish/non-Hispanic	12	1.32199	9.07722	LUAD	1	Metastasis	Metastasis site unspecified	DFCI-ONCOPANEL-3.1	0	0	0	0	0	0	0	0	0	0	0	-0.0172614	0.00150506	0.245	EUR	No
genie_public	GENIE-DFCI-169320	GENIE-DFCI-169320-1903409	White	Female	49	49	Former	9	1-15	Non-Small Cell Lung Cancer	Lung Adenocarcinoma	Adenocarcinoma	DFCI	Non-Spanish/non-Hispanic	14	1.32199	10.5901	LUAD	1	Primary	Primary tumor	DFCI-ONCOPANEL-3.1	0	0	0	0	0	0	0	0	0	0	0	-0.00910357	0.00941513	0.1425	EUR	No
genie_public	GENIE-DFCI-169305	GENIE-DFCI-169305-1844981	White	Male	86	86	Former	20	16-30	Non-Small Cell Lung Cancer	Non-Small Cell Lung Cancer	Other	DFCI	Non-Spanish/non-Hispanic	16	1.32199	12.103	NSCLC	1	Primary	Primary tumor	DFCI-ONCOPANEL-3.1	0	0	0	0	0	0	0	0	0	0	0	0.0538536	0.10673	0.3575	EUR	No
genie_public	GENIE-DFCI-169304	GENIE-DFCI-169304-1787011	White	Female	74	74	Former	20	16-30	Non-Small Cell Lung Cancer	Lung Adenocarcinoma	Adenocarcinoma	DFCI	Non-Spanish/non-Hispanic	15	1.32199	11.3465	LUAD	1	Metastasis	Metastasis site unspecified	DFCI-ONCOPANEL-3.1	0	0	0	0	0	0	0	0	0	0	0	-0.0142673	0.0281712	0.167	EUR	No
genie_public	GENIE-DFCI-169287	GENIE-DFCI-169287-1903657	White	Female	69	69	Never	0	0	Non-Small Cell Lung Cancer	Lung Adenocarcinoma	Adenocarcinoma	DFCI	Non-Spanish/non-Hispanic	13	1.32199	9.83366	LUAD	1	Metastasis	Metastasis site unspecified	DFCI-ONCOPANEL-3.1	0	0	0	0	0	1	0	0	0	0	1	-0.00721335	0.0109004	0.2365	EUR	No
genie_public	GENIE-DFCI-168901	GENIE-DFCI-168901-1787022	White	Female	66	66	Former	8	1-15	Non-Small Cell Lung Cancer	Lung Adenocarcinoma	Adenocarcinoma	DFCI	Non-Spanish/non-Hispanic	3	1.32199	2.26931	LUAD	2	Primary	Primary tumor	DFCI-ONCOPANEL-3.1	0	0	0	1	0	0	0	0	0	0	1	0.075673	-0.00242481	0.216	EUR	No
genie_public	GENIE-DFCI-168891	GENIE-DFCI-168891-1787026	Asian	Male	69	69	Never	0	0	Non-Small Cell Lung Cancer	Lung Adenocarcinoma	Adenocarcinoma	DFCI	Non-Spanish/non-Hispanic	14	1.32199	10.5901	LUAD	1	Metastasis	Metastasis site unspecified	DFCI-ONCOPANEL-3.1	0	1	0	0	0	0	0	0	0	0	1	-0.0206938	0.969249	#N/A	ASI	#N/A
genie_public	GENIE-DFCI-168887	GENIE-DFCI-168887-2021558	White	Female	75	75	Former	90	60+	Non-Small Cell Lung Cancer	Lung Adenocarcinoma	Adenocarcinoma	DFCI	Non-Spanish/non-Hispanic	36	1.32199	27.2317	LUAD	1	Metastasis	Metastasis site unspecified	DFCI-ONCOPANEL-3.1	0	0	0	0	0	0	0	0	0	0	0	-0.00294365	-0.00552649	0.208	EUR	No
genie_public	GENIE-DFCI-168874	GENIE-DFCI-168874-1787065	White	Female	72	72	Former	24	16-30	Non-Small Cell Lung Cancer	Lung Adenocarcinoma	Adenocarcinoma	DFCI	Non-Spanish/non-Hispanic	13	1.32199	9.83366	LUAD	1	Metastasis	Metastasis site unspecified	DFCI-ONCOPANEL-3.1	0	0	0	0	0	0	0	0	0	0	0	-0.019572	-0.00530712	0.1985	EUR	No
genie_public	GENIE-DFCI-168868	GENIE-DFCI-168868-1903491	White	Female	64	64	Former	14	1-15	Non-Small Cell Lung Cancer	Lung Adenocarcinoma	Adenocarcinoma	DFCI	Non-Spanish/non-Hispanic	11	1.32199	8.32079	LUAD	1	Primary	Primary tumor	DFCI-ONCOPANEL-3.1	0	1	0	0	0	0	0	0	0	0	1	-0.00338449	-0.00984423	0.137	EUR	No
genie_public	GENIE-DFCI-168829	GENIE-DFCI-168829-1962362	White	Male	59	59	Former	90	60+	Non-Small Cell Lung Cancer	Lung Adenocarcinoma	Adenocarcinoma	DFCI	Non-Spanish/non-Hispanic	28	1.32199	21.1802	LUAD	1	Metastasis	Metastasis site unspecified	DFCI-ONCOPANEL-3.1	0	0	0	0	0	0	0	0	0	0	0	0.00956292	-0.0177234	0.1815	EUR	No
genie_public	GENIE-DFCI-168744	GENIE-DFCI-168744-2021236	White	Male	52	52	Current	40	31-45	Non-Small Cell Lung Cancer	Lung Squamous Cell Carcinoma	Squamous Cell Carcinoma	DFCI	Non-Spanish/non-Hispanic	19	1.32199	14.3723	LUSC	1	Primary	Primary tumor	DFCI-ONCOPANEL-3.1	0	0	0	0	0	0	0	0	0	0	0	-0.00310864	-0.0124329	0.241	EUR	No
genie_public	GENIE-DFCI-168508	GENIE-DFCI-168508-1845001	White	Female	72	72	Former	20	16-30	Non-Small Cell Lung Cancer	Lung Adenocarcinoma	Adenocarcinoma	DFCI	Non-Spanish/non-Hispanic	1	1.32199	0.756435	LUAD	1	Not Applicable or Heme	Not applicable or hematologic malignancy	DFCI-ONCOPANEL-3.1	0	0	0	0	0	0	0	0	0	0	0	-0.0248092	-0.0107206	0.2555	EUR	No
genie_public	GENIE-DFCI-168504	GENIE-DFCI-168504-2021605	White	Female	76	76	Former	8	1-15	Non-Small Cell Lung Cancer	Non-Small Cell Lung Cancer	Other	DFCI	Spanish/Hispanic	8	1.32199	6.05148	NSCLC	1	Primary	Primary tumor	DFCI-ONCOPANEL-3.1	0	0	0	0	0	0	0	0	0	0	0	0.0934167	0.0969578	0.259	EUR	No
genie_public	GENIE-DFCI-168470	GENIE-DFCI-168470-1729265	White	Male	75	75	Former	55	46-59	Non-Small Cell Lung Cancer	Non-Small Cell Lung Cancer	Other	DFCI	Non-Spanish/non-Hispanic	12	1.32199	9.07722	NSCLC	1	Not Applicable or Heme	Not applicable or hematologic malignancy	DFCI-ONCOPANEL-3.1	0	0	0	0	0	0	0	0	0	0	0	-0.00485033	-0.0143732	0.2115	EUR	No
genie_public	GENIE-DFCI-168460	GENIE-DFCI-168460-1729353	White	Male	76	76	Never	0	0	Non-Small Cell Lung Cancer	Lung Neuroendocrine Tumor	Other	DFCI	Non-Spanish/non-Hispanic	8	1.32199	6.05148	LNET	1	Metastasis	Metastasis site unspecified	DFCI-ONCOPANEL-3.1	0	0	0	0	0	0	0	0	0	0	0	-0.0278807	-0.000744458	0.32	EUR	No
genie_public	GENIE-DFCI-168457	GENIE-DFCI-168457-1786717	White	Male	52	52	Never	0	0	Non-Small Cell Lung Cancer	Lung Adenocarcinoma	Adenocarcinoma	DFCI	Non-Spanish/non-Hispanic	7	1.32199	5.29505	LUAD	1	Primary	Primary tumor	DFCI-ONCOPANEL-3.1	0	0	0	0	0	0	0	0	0	0	0	-0.0358445	-0.00352035	0.29	EUR	No
genie_public	GENIE-DFCI-168454	GENIE-DFCI-168454-1672250	Asian	Male	84	84	Never	0	0	Non-Small Cell Lung Cancer	Lung Adenocarcinoma	Adenocarcinoma	DFCI	Non-Spanish/non-Hispanic	15	1.32199	11.3465	LUAD	1	Not Applicable or Heme	Not applicable or hematologic malignancy	DFCI-ONCOPANEL-3.1	0	0	0	0	0	0	0	0	0	0	0	0.077929	0.272788	N/A	ASI	N/A
genie_public	GENIE-DFCI-168447	GENIE-DFCI-168447-1729277	White	Female	55	55	Never	0	0	Non-Small Cell Lung Cancer	Large Cell Neuroendocrine Carcinoma	Large Cell Carcinoma	DFCI	Non-Spanish/non-Hispanic	8	1.32199	6.05148	LUNE	1	Metastasis	Metastasis site unspecified	DFCI-ONCOPANEL-3.1	0	0	0	0	0	0	0	0	0	0	0	-0.00391748	-0.0164123	0.1835	EUR	No
genie_public	GENIE-DFCI-168435	GENIE-DFCI-168435-1729440	Black	Male	81	81	Never	0	0	Non-Small Cell Lung Cancer	Lung Adenocarcinoma	Adenocarcinoma	DFCI	Non-Spanish/non-Hispanic	15	1.32199	11.3465	LUAD	1	Primary	Primary tumor	DFCI-ONCOPANEL-3.1	0	0	0	0	0	0	0	0	0	0	0	0.392769	-0.0105443	N/A	AFR	N/A
genie_public	GENIE-DFCI-168430	GENIE-DFCI-168430-1786976	White	Female	71	71	Former	80	60+	Non-Small Cell Lung Cancer	Lung Adenocarcinoma	Adenocarcinoma	DFCI	Non-Spanish/non-Hispanic	0	1.32199	0	LUAD	1	Metastasis	Metastasis site unspecified	DFCI-ONCOPANEL-3.1	0	0	0	0	0	0	0	0	0	0	0	-0.0316966	0.00392893	0.3	EUR	No
genie_public	GENIE-DFCI-168418	GENIE-DFCI-168418-1729379	White	Male	65	65	Never	0	0	Non-Small Cell Lung Cancer	Lung Adenocarcinoma	Adenocarcinoma	DFCI	Non-Spanish/non-Hispanic	5	1.32199	3.78218	LUAD	1	Not Applicable or Heme	Not applicable or hematologic malignancy	DFCI-ONCOPANEL-3.1	0	0	0	0	0	0	0	0	0	0	0	0.0109716	0.00922472	0.187	EUR	No
genie_public	GENIE-DFCI-168410	GENIE-DFCI-168410-1672236	White	Female	67	65	Former	60	60+	Non-Small Cell Lung Cancer	Lung Squamous Cell Carcinoma	Squamous Cell Carcinoma	DFCI	Non-Spanish/non-Hispanic	18	1.32199	13.6158	LUSC	1	Metastasis	Metastasis site unspecified	DFCI-ONCOPANEL-3.1	0	0	0	0	0	0	0	0	0	0	0	-0.0284404	-0.00597961	0.2725	EUR	No
genie_public	GENIE-DFCI-168066	GENIE-DFCI-168066-1672234	White	Female	53	53	Current	35	31-45	Non-Small Cell Lung Cancer	Lung Adenocarcinoma	Adenocarcinoma	DFCI	Non-Spanish/non-Hispanic	28	1.32199	21.1802	LUAD	1	Primary	Primary tumor	DFCI-ONCOPANEL-3.1	0	0	0	0	0	0	0	0	0	0	0	0.0211844	0.00515042	0.1625	EUR	No
genie_public	GENIE-DFCI-168060	GENIE-DFCI-168060-1615429	White	Female	62	61	Former	40	31-45	Non-Small Cell Lung Cancer	Lung Adenocarcinoma	Adenocarcinoma	DFCI	Non-Spanish/non-Hispanic	23	1.32199	17.398	LUAD	1	Metastasis	Metastasis site unspecified	DFCI-ONCOPANEL-3.1	0	1	0	0	0	0	0	0	0	0	1	-0.0147651	0.00492226	0.136	EUR	No
genie_public	GENIE-DFCI-168056	GENIE-DFCI-168056-1615475	White	Female	56	56	Former	20	16-30	Non-Small Cell Lung Cancer	Lung Adenocarcinoma	Adenocarcinoma	DFCI	Non-Spanish/non-Hispanic	15	1.32199	11.3465	LUAD	1	Metastasis	Metastasis site unspecified	DFCI-ONCOPANEL-3.1	0	0	0	0	0	0	0	0	0	0	0	3.36174e-05	-0.00504051	0.218	EUR	No
genie_public	GENIE-DFCI-168040	GENIE-DFCI-168040-1786712	White	Male	73	73	Former	3	1-15	Non-Small Cell Lung Cancer	Lung Adenocarcinoma	Adenocarcinoma	DFCI	Non-Spanish/non-Hispanic	7	1.32199	5.29505	LUAD	1	Metastasis	Metastasis site unspecified	DFCI-ONCOPANEL-3.1	0	0	1	0	0	0	0	0	0	0	1	-0.0182767	0.0142984	0.283	EUR	No
genie_public	GENIE-DFCI-168004	GENIE-DFCI-168004-1615425	White	Female	58	58	Former	40	31-45	Non-Small Cell Lung Cancer	Lung Squamous Cell Carcinoma	Squamous Cell Carcinoma	DFCI	Non-Spanish/non-Hispanic	12	1.32199	9.07722	LUSC	1	Primary	Primary tumor	DFCI-ONCOPANEL-3.1	0	0	0	0	0	0	0	0	0	0	0	-0.023243	0.00321843	0.114	EUR	No
genie_public	GENIE-DFCI-167995	GENIE-DFCI-167995-1729372	White	Male	50	49	Former	30	16-30	Non-Small Cell Lung Cancer	Lung Squamous Cell Carcinoma	Squamous Cell Carcinoma	DFCI	Non-Spanish/non-Hispanic	10	1.32199	7.56435	LUSC	1	Not Applicable or Heme	Not applicable or hematologic malignancy	DFCI-ONCOPANEL-3.1	0	0	0	0	0	0	0	0	0	0	0	-0.0210941	-0.00100046	0.324	EUR	No
genie_public	GENIE-DFCI-167993	GENIE-DFCI-167993-1845022	White	Female	80	80	Former	20	16-30	Non-Small Cell Lung Cancer	Lung Squamous Cell Carcinoma	Squamous Cell Carcinoma	DFCI	Non-Spanish/non-Hispanic	12	1.32199	9.07722	LUSC	1	Primary	Primary tumor	DFCI-ONCOPANEL-3.1	0	0	0	0	0	0	0	0	0	0	0	-0.0267827	-0.0135286	0.3035	EUR	No
genie_public	GENIE-DFCI-167972	GENIE-DFCI-167972-1525788	White	Female	81	81	Never	0	0	Non-Small Cell Lung Cancer	Lung Adenocarcinoma	Adenocarcinoma	DFCI	Spanish/Hispanic	15	1.32199	11.3465	LUAD	1	Metastasis	Metastasis site unspecified	DFCI-ONCOPANEL-3.1	0	1	0	0	0	0	0	0	0	0	1	0.0348001	0.310522	N/A	ASI	N/A
genie_public	GENIE-DFCI-167628	GENIE-DFCI-167628-1615457	White	Male	60	60	Never	0	0	Non-Small Cell Lung Cancer	Lung Adenocarcinoma	Adenocarcinoma	DFCI	Non-Spanish/non-Hispanic	4	1.32199	3.02574	LUAD	2	Metastasis	Metastasis site unspecified	DFCI-ONCOPANEL-3.1	0	0	0	0	0	0	0	0	0	0	0	-0.0160967	0.00232601	0.2855	EUR	No
genie_public	GENIE-DFCI-167618	GENIE-DFCI-167618-1787048	Asian	Female	71	71	Never	0	0	Non-Small Cell Lung Cancer	Lung Adenocarcinoma	Adenocarcinoma	DFCI	Non-Spanish/non-Hispanic	7	1.32199	5.29505	LUAD	1	Primary	Primary tumor	DFCI-ONCOPANEL-3.1	0	1	0	0	0	0	0	0	0	0	1	-0.0288927	0.984783	#N/A	ASI	#N/A
genie_public	GENIE-DFCI-167610	GENIE-DFCI-167610-1786441	White	Female	68	68	Former	20	16-30	Non-Small Cell Lung Cancer	Lung Adenocarcinoma	Adenocarcinoma	DFCI	Non-Spanish/non-Hispanic	15	1.32199	11.3465	LUAD	2	Metastasis	Metastasis site unspecified	DFCI-ONCOPANEL-3.1	0	1	0	0	0	0	0	0	0	0	1	-0.0331624	0.00453568	0.281	EUR	No
genie_public	GENIE-DFCI-167604	GENIE-DFCI-167604-2150099	White	Female	74	74	Former	30	16-30	Non-Small Cell Lung Cancer	Lung Adenocarcinoma	Adenocarcinoma	DFCI	Non-Spanish/non-Hispanic	6	1.32199	4.53861	LUAD	1	Metastasis	Metastasis site unspecified	DFCI-ONCOPANEL-3.1	0	0	0	0	0	1	0	0	0	0	1	0.0406794	-0.00430282	0.15	EUR	No
genie_public	GENIE-DFCI-167596	GENIE-DFCI-167596-1787078	White	Female	56	56	Current	45	31-45	Non-Small Cell Lung Cancer	Non-Small Cell Lung Cancer	Other	DFCI	Non-Spanish/non-Hispanic	21	1.32199	15.8851	NSCLC	1	Primary	Primary tumor	DFCI-ONCOPANEL-3.1	0	0	0	0	0	0	0	0	0	0	0	-0.035959	0.0101658	0.233	EUR	No
genie_public	GENIE-DFCI-166267	GENIE-DFCI-166267-2089939	White	Female	42	42	Former	15	1-15	Non-Small Cell Lung Cancer	Lung Adenocarcinoma	Adenocarcinoma	DFCI	Non-Spanish/non-Hispanic	3	1.32199	2.26931	LUAD	1	Metastasis	Metastasis site unspecified	DFCI-ONCOPANEL-3.1	0	0	0	1	0	0	0	0	0	0	1	-0.03822	-0.0174099	0.0935	EUR	No
genie_public	GENIE-DFCI-166209	GENIE-DFCI-166209-1729232	Asian	Female	49	47	Never	0	0	Non-Small Cell Lung Cancer	Lung Adenocarcinoma	Adenocarcinoma	DFCI	Non-Spanish/non-Hispanic	12	1.32199	9.07722	LUAD	1	Metastasis	Metastasis site unspecified	DFCI-ONCOPANEL-3.1	0	1	0	0	0	0	0	0	0	0	1	-0.0396327	1.09033	N/A	ASI	N/A
genie_public	GENIE-DFCI-163992	GENIE-DFCI-163992-1672261	White	Female	64	64	Never	0	0	Non-Small Cell Lung Cancer	Lung Adenocarcinoma	Adenocarcinoma	DFCI	Non-Spanish/non-Hispanic	7	1.32199	5.29505	LUAD	2	Primary	Primary tumor	DFCI-ONCOPANEL-3.1	0	1	0	0	0	0	0	0	0	0	1	0.0191835	0.0129672	0.1775	EUR	No
genie_public	GENIE-DFCI-162799	GENIE-DFCI-162799-1787001	White	Male	84	84	Never	0	0	Non-Small Cell Lung Cancer	Lung Adenocarcinoma	Adenocarcinoma	DFCI	Non-Spanish/non-Hispanic	7	1.32199	5.29505	LUAD	1	Primary	Primary tumor	DFCI-ONCOPANEL-3.1	0	0	0	0	0	0	0	0	0	0	0	-0.0224846	0.000799172	0.329	EUR	No
genie_public	GENIE-DFCI-161059	GENIE-DFCI-161059-1672161	White	Female	65	63	Former	2	1-15	Non-Small Cell Lung Cancer	Lung Adenocarcinoma	Adenocarcinoma	DFCI	Non-Spanish/non-Hispanic	13	1.32199	9.83366	LUAD	1	Metastasis	Metastasis site unspecified	DFCI-ONCOPANEL-3.1	0	1	0	0	0	0	0	0	0	0	1	-0.0100062	0.0199859	0.0935	EUR	No
genie_public	GENIE-DFCI-160855	GENIE-DFCI-160855-2150046	White	Male	84	84	Former	40	31-45	Non-Small Cell Lung Cancer	Lung Adenocarcinoma	Adenocarcinoma	DFCI	Non-Spanish/non-Hispanic	11	1.32199	8.32079	LUAD	1	Metastasis	Metastasis site unspecified	DFCI-ONCOPANEL-3.1	0	0	0	0	0	0	0	0	0	0	0	0.0032232	0.0192575	0.1995	EUR	No
genie_public	GENIE-DFCI-159348	GENIE-DFCI-159348-1729391	White	Female	54	54	Former	28	16-30	Non-Small Cell Lung Cancer	Lung Adenocarcinoma	Adenocarcinoma	DFCI	Non-Spanish/non-Hispanic	52	1.32199	39.3346	LUAD	2	Primary	Primary tumor	DFCI-ONCOPANEL-3.1	0	0	0	0	0	0	0	0	0	0	0	0.0160256	-0.00361665	0.0645	EUR	No
genie_public	GENIE-DFCI-158629	GENIE-DFCI-158629-2149856	White	Female	78	78	Former	38	31-45	Non-Small Cell Lung Cancer	Lung Adenocarcinoma	Adenocarcinoma	DFCI	Non-Spanish/non-Hispanic	13	1.32199	9.83366	LUAD	1	Metastasis	Metastasis site unspecified	DFCI-ONCOPANEL-3.1	0	0	0	0	0	0	0	0	0	0	0	0.0397746	0.00859006	0.1385	EUR	No
genie_public	GENIE-DFCI-158574	GENIE-DFCI-158574-1729363	White	Male	74	74	Never	0	0	Non-Small Cell Lung Cancer	Lung Adenocarcinoma	Adenocarcinoma	DFCI	Non-Spanish/non-Hispanic	6	1.32199	4.53861	LUAD	1	Metastasis	Metastasis site unspecified	DFCI-ONCOPANEL-3.1	0	0	0	0	0	0	0	0	0	0	0	0.0479551	0.0229657	1.05	EUR	Yes
genie_public	GENIE-DFCI-158527	GENIE-DFCI-158527-2271323	White	Female	74	74	Former	20	16-30	Non-Small Cell Lung Cancer	Lung Adenocarcinoma	Adenocarcinoma	DFCI	Non-Spanish/non-Hispanic	15	1.32199	11.3465	LUAD	1	Metastasis	Metastasis site unspecified	DFCI-ONCOPANEL-3.1	0	0	0	0	1	0	0	0	0	0	1	0.0206936	0.00306769	0.1765	EUR	No
genie_public	GENIE-DFCI-158507	GENIE-DFCI-158507-2393901	White	Female	67	67	Never	0	0	Non-Small Cell Lung Cancer	Lung Neuroendocrine Tumor	Other	DFCI	Non-Spanish/non-Hispanic	5	1.32199	3.78218	LNET	2	Metastasis	Metastasis site unspecified	DFCI-ONCOPANEL-3.1	0	0	0	0	0	0	0	0	0	0	0	0.00307893	-0.00459308	0.145	EUR	No
genie_public	GENIE-DFCI-157043	GENIE-DFCI-157043-2394069	White	Male	85	85	Former	30	16-30	Non-Small Cell Lung Cancer	Lung Adenocarcinoma	Adenocarcinoma	DFCI	Non-Spanish/non-Hispanic	12	1.32199	9.07722	LUAD	1	Metastasis	Metastasis site unspecified	DFCI-ONCOPANEL-3.1	0	0	0	0	0	0	0	0	0	0	0	-0.0191155	-0.00752311	0.2085	EUR	No
genie_public	GENIE-DFCI-156466	GENIE-DFCI-156466-2210586	White	Male	71	71	Former	50	46-59	Non-Small Cell Lung Cancer	Lung Adenocarcinoma	Adenocarcinoma	DFCI	Non-Spanish/non-Hispanic	0	1.32199	0	LUAD	1	Metastasis	Metastasis site unspecified	DFCI-ONCOPANEL-3.1	0	0	0	0	0	0	0	0	0	0	0	0.0160699	0.011055	0.0605	EUR	No
genie_public	GENIE-DFCI-155018	GENIE-DFCI-155018-2394047	White	Female	85	85	Former	25	16-30	Non-Small Cell Lung Cancer	Poorly Differentiated Non-Small Cell Lung Cancer	Other	DFCI	Non-Spanish/non-Hispanic	15	1.32199	11.3465	NSCLCPD	1	Metastasis	Local recurrence	DFCI-ONCOPANEL-3.1	0	0	0	0	0	0	0	0	0	0	0	-0.0229344	0.00824143	0.282	EUR	No
genie_public	GENIE-DFCI-154760	GENIE-DFCI-154760-2271437	White	Female	60	60	Current	41	31-45	Non-Small Cell Lung Cancer	Lung Adenocarcinoma	Adenocarcinoma	DFCI	Non-Spanish/non-Hispanic	14	1.32199	10.5901	LUAD	1	Not Applicable or Heme	Not applicable or hematologic malignancy	DFCI-ONCOPANEL-3.1	0	0	0	0	0	0	0	0	0	0	0	0.145506	0.00466692	0.271	EUR	No
genie_public	GENIE-DFCI-154668	GENIE-DFCI-154668-2331986	White	Male	56	56	Current	40	31-45	Non-Small Cell Lung Cancer	Lung Adenocarcinoma	Adenocarcinoma	DFCI	Non-Spanish/non-Hispanic	6	1.32199	4.53861	LUAD	1	Metastasis	Metastasis site unspecified	DFCI-ONCOPANEL-3.1	0	0	0	0	0	0	0	0	0	0	0	0.0308079	-0.00187948	0.2055	EUR	No
genie_public	GENIE-DFCI-154492	GENIE-DFCI-154492-2332231	White	Female	50	50	Never	0	0	Non-Small Cell Lung Cancer	Lung Adenocarcinoma	Adenocarcinoma	DFCI	Non-Spanish/non-Hispanic	6	1.32199	4.53861	LUAD	1	Primary	Primary tumor	DFCI-ONCOPANEL-3.1	0	1	0	0	0	0	0	0	0	0	1	0.0341463	0.005553	0.126	EUR	No
genie_public	GENIE-DFCI-153462	GENIE-DFCI-153462-1525691	White	Female	88	87	Never	0	0	Non-Small Cell Lung Cancer	Lung Adenocarcinoma	Adenocarcinoma	DFCI	Non-Spanish/non-Hispanic	19	1.32199	14.3723	LUAD	1	Primary	Primary tumor	DFCI-ONCOPANEL-3.1	0	1	0	0	0	0	0	0	0	0	1	-0.0181968	-0.0254249	0.189	EUR	No
genie_public	GENIE-DFCI-153430	GENIE-DFCI-153430-1787000	Other	Female	83	83	Former	45	31-45	Non-Small Cell Lung Cancer	Non-Small Cell Lung Cancer	Other	DFCI	Non-Spanish/non-Hispanic	11	1.32199	8.32079	NSCLC	1	Primary	Primary tumor	DFCI-ONCOPANEL-3.1	0	0	0	0	0	0	0	0	0	0	0	-0.0198546	-5.03125e-05	0.144	EUR	No
genie_public	GENIE-DFCI-153426	GENIE-DFCI-153426-1615428	Other	Female	81	81	Never	0	0	Non-Small Cell Lung Cancer	Lung Adenocarcinoma	Adenocarcinoma	DFCI	Non-Spanish/non-Hispanic	8	1.32199	6.05148	LUAD	1	Metastasis	Metastasis site unspecified	DFCI-ONCOPANEL-3.1	0	0	0	0	0	1	0	0	0	0	1	1.01257	-0.0262421	#N/A	AFR	#N/A
genie_public	GENIE-DFCI-153100	GENIE-DFCI-153100-2394051	White	Male	70	70	Never	0	0	Non-Small Cell Lung Cancer	Lung Adenocarcinoma	Adenocarcinoma	DFCI	Non-Spanish/non-Hispanic	1	1.32199	0.756435	LUAD	1	Primary	Primary tumor	DFCI-ONCOPANEL-3.1	0	0	0	1	0	0	0	0	0	0	1	0.0503464	0.0258266	0.94	EUR	Yes
genie_public	GENIE-DFCI-153035	GENIE-DFCI-153035-2021592	White	Female	64	64	Former	7	1-15	Non-Small Cell Lung Cancer	Lung Adenocarcinoma	Adenocarcinoma	DFCI	Non-Spanish/non-Hispanic	10	1.32199	7.56435	LUAD	1	Metastasis	Metastasis site unspecified	DFCI-ONCOPANEL-3.1	0	0	0	0	0	0	0	0	0	0	0	-0.00936912	-0.00814948	0.198	EUR	No
genie_public	GENIE-DFCI-152871	GENIE-DFCI-152871-2089965	White	Female	57	57	Former	3	1-15	Non-Small Cell Lung Cancer	Lung Adenocarcinoma	Adenocarcinoma	DFCI	Non-Spanish/non-Hispanic	1	1.32199	0.756435	LUAD	1	Metastasis	Metastasis site unspecified	DFCI-ONCOPANEL-3.1	0	0	0	0	0	1	0	0	0	0	1	0.0551828	0.0166663	0.965	EUR	Yes
genie_public	GENIE-DFCI-152630	GENIE-DFCI-152630-1787003	White	Male	68	68	Never	0	0	Non-Small Cell Lung Cancer	Lung Adenocarcinoma	Adenocarcinoma	DFCI	Non-Spanish/non-Hispanic	6	1.32199	4.53861	LUAD	1	Primary	Primary tumor	DFCI-ONCOPANEL-3.1	0	0	0	0	0	0	0	0	0	0	0	-0.0215421	-0.018172	0.1725	EUR	No
genie_public	GENIE-DFCI-152101	GENIE-DFCI-152101-2089846	White	Female	70	70	Never	0	0	Non-Small Cell Lung Cancer	Lung Adenocarcinoma	Adenocarcinoma	DFCI	Non-Spanish/non-Hispanic	5	1.32199	3.78218	LUAD	1	Primary	Primary tumor	DFCI-ONCOPANEL-3.1	0	0	0	0	0	0	0	0	0	0	0	0.0123303	0.00033654	0.1835	EUR	No
genie_public	GENIE-DFCI-152071	GENIE-DFCI-152071-1615523	White	Male	71	71	Former	50	46-59	Non-Small Cell Lung Cancer	Lung Squamous Cell Carcinoma	Squamous Cell Carcinoma	DFCI	Non-Spanish/non-Hispanic	13	1.32199	9.83366	LUSC	1	Primary	Primary tumor	DFCI-ONCOPANEL-3.1	0	0	0	0	0	0	0	0	0	0	0	-0.00395648	-0.00533172	0.2065	EUR	No
genie_public	GENIE-DFCI-151888	GENIE-DFCI-151888-1525815	White	Male	48	48	Current	15	1-15	Non-Small Cell Lung Cancer	Non-Small Cell Lung Cancer	Other	DFCI	Non-Spanish/non-Hispanic	3	1.32199	2.26931	NSCLC	1	Primary	Primary tumor	DFCI-ONCOPANEL-3.1	0	1	0	0	0	0	0	0	0	0	1	-0.00298586	-0.000887182	0.3	EUR	No
genie_public	GENIE-DFCI-151552	GENIE-DFCI-151552-1672213	White	Female	76	76	Former	200	60+	Non-Small Cell Lung Cancer	Lung Adenocarcinoma	Adenocarcinoma	DFCI	Non-Spanish/non-Hispanic	13	1.32199	9.83366	LUAD	1	Primary	Primary tumor	DFCI-ONCOPANEL-3.1	0	0	0	0	0	0	0	0	0	0	0	-0.00751068	-0.0126603	0.262	EUR	No
genie_public	GENIE-DFCI-151468	GENIE-DFCI-151468-1845098	White	Female	52	52	Never	0	0	Non-Small Cell Lung Cancer	Lung Adenocarcinoma	Adenocarcinoma	DFCI	Non-Spanish/non-Hispanic	4	1.32199	3.02574	LUAD	1	Metastasis	Metastasis site unspecified	DFCI-ONCOPANEL-3.1	0	0	0	0	0	1	0	0	0	0	1	-0.0140637	-0.00367045	0.102	EUR	No
genie_public	GENIE-DFCI-151341	GENIE-DFCI-151341-2394035	Black	Male	78	78	Former	60	60+	Non-Small Cell Lung Cancer	Non-Small Cell Lung Cancer	Other	DFCI	Non-Spanish/non-Hispanic	10	1.32199	7.56435	NSCLC	1	Primary	Primary tumor	DFCI-ONCOPANEL-3.1	0	0	0	0	0	0	0	0	0	0	0	0.821776	0.00780997	#N/A	AFR	#N/A
genie_public	GENIE-DFCI-151280	GENIE-DFCI-151280-2210587	Black	Male	60	60	Never	0	0	Non-Small Cell Lung Cancer	Lung Adenocarcinoma	Adenocarcinoma	DFCI	Non-Spanish/non-Hispanic	11	1.32199	8.32079	LUAD	1	Primary	Primary tumor	DFCI-ONCOPANEL-3.1	0	0	0	0	0	0	0	0	0	0	0	0.910261	0.00187823	#N/A	AFR	#N/A
genie_public	GENIE-DFCI-151195	GENIE-DFCI-151195-2394029	White	Female	72	72	Former	2.5	1-15	Non-Small Cell Lung Cancer	Lung Adenocarcinoma	Adenocarcinoma	DFCI	Non-Spanish/non-Hispanic	7	1.32199	5.29505	LUAD	1	Primary	Primary tumor	DFCI-ONCOPANEL-3.1	0	1	0	0	0	0	0	0	0	0	1	-0.020534	-0.0141984	0.2795	EUR	No
genie_public	GENIE-DFCI-150641	GENIE-DFCI-150641-1729266	White	Female	66	66	Current	12	1-15	Non-Small Cell Lung Cancer	Lung Adenocarcinoma	Adenocarcinoma	DFCI	Non-Spanish/non-Hispanic	16	1.32199	12.103	LUAD	1	Primary	Primary tumor	DFCI-ONCOPANEL-3.1	0	0	0	0	0	0	0	0	0	0	0	0.0278297	0.00158495	0.0725	EUR	No
genie_public	GENIE-DFCI-150447	GENIE-DFCI-150447-1903639	White	Female	61	61	Former	14	1-15	Non-Small Cell Lung Cancer	Lung Adenocarcinoma	Adenocarcinoma	DFCI	Non-Spanish/non-Hispanic	12	1.32199	9.07722	LUAD	1	Metastasis	Metastasis site unspecified	DFCI-ONCOPANEL-3.1	0	0	0	0	0	0	0	0	0	0	0	0.00858867	0.00922396	0.2635	EUR	No
genie_public	GENIE-DFCI-150308	GENIE-DFCI-150308-1786766	Other	Female	78	78	Former	20	16-30	Non-Small Cell Lung Cancer	Lung Squamous Cell Carcinoma	Squamous Cell Carcinoma	DFCI	Non-Spanish/non-Hispanic	4	1.32199	3.02574	LUSC	1	Primary	Primary tumor	DFCI-ONCOPANEL-3.1	0	0	0	0	0	0	0	0	0	0	0	0.830396	0.0116266	#N/A	AFR	#N/A
genie_public	GENIE-DFCI-150303	GENIE-DFCI-150303-1525765	White	Female	60	60	Former	35	31-45	Non-Small Cell Lung Cancer	Lung Adenocarcinoma	Adenocarcinoma	DFCI	Non-Spanish/non-Hispanic	8	1.32199	6.05148	LUAD	1	Primary	Primary tumor	DFCI-ONCOPANEL-3.1	0	0	0	0	1	0	0	0	0	0	1	-0.00526747	0.00248925	0.3315	EUR	No
genie_public	GENIE-DFCI-150292	GENIE-DFCI-150292-2089962	White	Female	76	76	Former	13	1-15	Non-Small Cell Lung Cancer	Lung Adenocarcinoma	Adenocarcinoma	DFCI	Non-Spanish/non-Hispanic	15	1.32199	11.3465	LUAD	2	Metastasis	Metastasis site unspecified	DFCI-ONCOPANEL-3.1	0	1	0	0	0	0	0	0	0	0	1	0.045906	0.0147342	0.111	EUR	No
genie_public	GENIE-DFCI-150209	GENIE-DFCI-150209-1786974	White	Male	52	52	Never	0	0	Non-Small Cell Lung Cancer	Lung Adenocarcinoma	Adenocarcinoma	DFCI	Non-Spanish/non-Hispanic	9	1.32199	6.80792	LUAD	1	Primary	Primary tumor	DFCI-ONCOPANEL-3.1	0	0	0	0	0	0	0	0	0	0	0	-0.00550159	0.125933	0.245	EUR	No
genie_public	GENIE-DFCI-150024	GENIE-DFCI-150024-1672266	White	Female	73	66	Never	0	0	Non-Small Cell Lung Cancer	Lung Adenocarcinoma	Adenocarcinoma	DFCI	Non-Spanish/non-Hispanic	28	1.32199	21.1802	LUAD	1	Metastasis	Metastasis site unspecified	DFCI-ONCOPANEL-3.1	0	0	0	0	0	0	0	0	0	0	0	-0.00525255	0.0226779	0.635	EUR	No
genie_public	GENIE-DFCI-149972	GENIE-DFCI-149972-1729432	White	Female	71	68	Never	0	0	Non-Small Cell Lung Cancer	Non-Small Cell Lung Cancer	Other	DFCI	Non-Spanish/non-Hispanic	5	1.32199	3.78218	NSCLC	1	Metastasis	Metastasis site unspecified	DFCI-ONCOPANEL-3.1	0	1	0	0	0	0	0	0	0	0	1	-0.0178757	-0.0108308	0.3555	EUR	No
genie_public	GENIE-DFCI-149970	GENIE-DFCI-149970-1729436	White	Female	51	51	Never	0	0	Non-Small Cell Lung Cancer	Lung Adenocarcinoma	Adenocarcinoma	DFCI	Non-Spanish/non-Hispanic	6	1.32199	4.53861	LUAD	1	Primary	Primary tumor	DFCI-ONCOPANEL-3.1	0	1	0	0	0	0	0	0	0	0	1	0.0295479	-0.0114949	0.0855	EUR	No
genie_public	GENIE-DFCI-149637	GENIE-DFCI-149637-1845052	White	Female	59	59	Current	40	31-45	Non-Small Cell Lung Cancer	Lung Adenocarcinoma	Adenocarcinoma	DFCI	Non-Spanish/non-Hispanic	9	1.32199	6.80792	LUAD	1	Metastasis	Metastasis site unspecified	DFCI-ONCOPANEL-3.1	0	0	0	0	0	0	0	0	0	0	0	-0.0284551	0.00761699	0.2255	EUR	No
genie_public	GENIE-DFCI-149618	GENIE-DFCI-149618-1729389	White	Female	67	65	Former	1	1-15	Non-Small Cell Lung Cancer	Lung Adenocarcinoma	Adenocarcinoma	DFCI	Non-Spanish/non-Hispanic	11	1.32199	8.32079	LUAD	1	Metastasis	Metastasis site unspecified	DFCI-ONCOPANEL-3.1	0	1	0	0	0	0	0	0	0	0	1	-0.0193762	0.0161683	0.1705	EUR	No
genie_public	GENIE-DFCI-149526	GENIE-DFCI-149526-2090027	White	Female	70	70	Never	0	0	Non-Small Cell Lung Cancer	Lung Adenocarcinoma	Adenocarcinoma	DFCI	Non-Spanish/non-Hispanic	6	1.32199	4.53861	LUAD	1	Primary	Primary tumor	DFCI-ONCOPANEL-3.1	0	0	0	0	0	0	0	0	0	0	0	-0.01952	-0.00917713	0.211	EUR	No
genie_public	GENIE-DFCI-149425	GENIE-DFCI-149425-1729430	Black	Female	55	55	Former	10	1-15	Non-Small Cell Lung Cancer	Non-Small Cell Lung Cancer	Other	DFCI	Non-Spanish/non-Hispanic	6	1.32199	4.53861	NSCLC	1	Metastasis	Metastasis site unspecified	DFCI-ONCOPANEL-3.1	0	0	0	1	0	0	0	0	0	0	1	0.826369	-0.0125406	N/A	AFR	N/A
genie_public	GENIE-DFCI-149363	GENIE-DFCI-149363-2021650	White	Female	83	83	Former	20	16-30	Non-Small Cell Lung Cancer	Lung Adenocarcinoma	Adenocarcinoma	DFCI	Non-Spanish/non-Hispanic	17	1.32199	12.8594	LUAD	1	Metastasis	Local recurrence	DFCI-ONCOPANEL-3.1	0	0	0	0	0	0	0	0	0	0	0	-0.0298663	-0.00254945	0.3235	EUR	No
genie_public	GENIE-DFCI-149077	GENIE-DFCI-149077-1962323	Black	Male	56	56	Never	0	0	Non-Small Cell Lung Cancer	Lung Adenocarcinoma	Adenocarcinoma	DFCI	Non-Spanish/non-Hispanic	8	1.32199	6.05148	LUAD	2	Metastasis	Metastasis site unspecified	DFCI-ONCOPANEL-3.1	0	0	0	0	0	1	0	0	0	0	1	1.09441	-0.00476019	#N/A	AFR	#N/A
genie_public	GENIE-DFCI-149011	GENIE-DFCI-149011-1786688	White	Female	66	66	Former	30	16-30	Non-Small Cell Lung Cancer	Lung Squamous Cell Carcinoma	Squamous Cell Carcinoma	DFCI	Non-Spanish/non-Hispanic	19	1.32199	14.3723	LUSC	1	Primary	Primary tumor	DFCI-ONCOPANEL-3.1	0	0	0	0	0	0	0	0	0	0	0	-0.0275061	0.00510733	0.2285	EUR	No
genie_public	GENIE-DFCI-149004	GENIE-DFCI-149004-2271545	White	Male	47	47	Never	0	0	Non-Small Cell Lung Cancer	Lung Adenocarcinoma	Adenocarcinoma	DFCI	Non-Spanish/non-Hispanic	5	1.32199	3.78218	LUAD	1	Primary	Primary tumor	DFCI-ONCOPANEL-3.1	0	0	0	0	0	0	0	0	0	0	0	-0.00946042	-0.0198799	0.27	EUR	No
genie_public	GENIE-DFCI-148911	GENIE-DFCI-148911-1525863	White	Male	76	72	Former	37.5	31-45	Non-Small Cell Lung Cancer	Lung Adenocarcinoma	Adenocarcinoma	DFCI	Non-Spanish/non-Hispanic	39	1.32199	29.501	LUAD	1	Metastasis	Metastasis site unspecified	DFCI-ONCOPANEL-3.1	0	0	0	0	0	0	0	0	0	0	0	-0.0183349	-0.0163368	0.3025	EUR	No
genie_public	GENIE-DFCI-148770	GENIE-DFCI-148770-1729390	Other	Female	64	64	Former	62	60+	Non-Small Cell Lung Cancer	Lung Adenocarcinoma	Adenocarcinoma	DFCI	Spanish/Hispanic	18	1.32199	13.6158	LUAD	1	Primary	Primary tumor	DFCI-ONCOPANEL-3.1	0	0	0	0	0	0	0	0	0	0	0	0.417006	0.0473306	#N/A	AFR	#N/A
genie_public	GENIE-DFCI-148765	GENIE-DFCI-148765-1786814	White	Female	56	56	Former	38	31-45	Non-Small Cell Lung Cancer	Lung Adenocarcinoma	Adenocarcinoma	DFCI	Non-Spanish/non-Hispanic	4	1.32199	3.02574	LUAD	1	Primary	Primary tumor	DFCI-ONCOPANEL-3.1	0	0	0	0	0	0	0	0	0	0	0	-0.0425558	0.00499677	0.315	EUR	No
genie_public	GENIE-DFCI-148242	GENIE-DFCI-148242-1903610	White	Female	48	48	Never	0	0	Non-Small Cell Lung Cancer	Lung Adenocarcinoma	Adenocarcinoma	DFCI	Non-Spanish/non-Hispanic	7	1.32199	5.29505	LUAD	1	Primary	Primary tumor	DFCI-ONCOPANEL-3.1	0	0	0	0	0	0	0	0	0	0	0	-0.0180963	-0.0125511	0.216	EUR	No
genie_public	GENIE-DFCI-147957	GENIE-DFCI-147957-2210592	White	Female	75	75	Current	60	60+	Non-Small Cell Lung Cancer	Non-Small Cell Lung Cancer	Other	DFCI	Non-Spanish/non-Hispanic	25	1.32199	18.9109	NSCLC	1	Metastasis	Metastasis site unspecified	DFCI-ONCOPANEL-3.1	0	0	0	0	0	0	0	0	0	0	0	0.0296352	-0.0201766	0.237	EUR	No
genie_public	GENIE-DFCI-147927	GENIE-DFCI-147927-1672218	Asian	Female	65	65	Never	0	0	Non-Small Cell Lung Cancer	Lung Adenocarcinoma	Adenocarcinoma	DFCI	Non-Spanish/non-Hispanic	9	1.32199	6.80792	LUAD	1	Metastasis	Metastasis site unspecified	DFCI-ONCOPANEL-3.1	0	1	0	0	0	0	0	0	0	0	1	0.0189086	0.840647	N/A	ASI	N/A
genie_public	GENIE-DFCI-147916	GENIE-DFCI-147916-1729331	Other	Female	71	71	Current	27.5	16-30	Non-Small Cell Lung Cancer	Lung Squamous Cell Carcinoma	Squamous Cell Carcinoma	DFCI	Non-Spanish/non-Hispanic	16	1.32199	12.103	LUSC	1	Primary	Primary tumor	DFCI-ONCOPANEL-3.1	0	0	0	0	0	0	0	0	0	0	0	-0.0165572	-0.00215257	0.1405	EUR	No
genie_public	GENIE-DFCI-147888	GENIE-DFCI-147888-2089950	White	Female	73	73	Former	50	46-59	Non-Small Cell Lung Cancer	Lung Adenocarcinoma	Adenocarcinoma	DFCI	Non-Spanish/non-Hispanic	43	1.32199	32.5267	LUAD	1	Metastasis	Metastasis site unspecified	DFCI-ONCOPANEL-3.1	0	0	0	0	0	0	0	0	0	0	0	-0.0227323	-0.00253946	0.3535	EUR	No
genie_public	GENIE-DFCI-144421	GENIE-DFCI-144421-1469777	White	Female	58	57	Former	10	1-15	Non-Small Cell Lung Cancer	Non-Small Cell Lung Cancer	Other	DFCI	Non-Spanish/non-Hispanic	6	1.32199	4.53861	NSCLC	1	Primary	Primary tumor	DFCI-ONCOPANEL-3.1	0	1	0	0	0	0	0	0	0	0	1	-0.00761481	-0.0175353	0.2995	EUR	No
genie_public	GENIE-DFCI-143570	GENIE-DFCI-143570-1358668	White	Male	73	73	Former	60	60+	Non-Small Cell Lung Cancer	Lung Adenocarcinoma	Adenocarcinoma	DFCI	Non-Spanish/non-Hispanic	28	1.32199	21.1802	LUAD	1	Metastasis	Metastasis site unspecified	DFCI-ONCOPANEL-3.1	0	0	0	0	0	0	0	0	0	0	0	0.0243471	-0.021892	0.1535	EUR	No
genie_public	GENIE-DFCI-143305	GENIE-DFCI-143305-1049741	White	Female	55	55	Never	0	0	Non-Small Cell Lung Cancer	Lung Adenocarcinoma	Adenocarcinoma	DFCI	Non-Spanish/non-Hispanic	9	1.32199	6.80792	LUAD	1	Primary	Primary tumor	DFCI-ONCOPANEL-3.1	0	1	0	0	0	0	0	0	0	0	1	-0.0126495	-0.00624164	0.2845	EUR	No
genie_public	GENIE-DFCI-143205	GENIE-DFCI-143205-1049648	White	Female	68	68	Former	40	31-45	Non-Small Cell Lung Cancer	Lung Adenocarcinoma	Adenocarcinoma	DFCI	Non-Spanish/non-Hispanic	12	1.32199	9.07722	LUAD	1	Primary	Primary tumor	DFCI-ONCOPANEL-3.1	0	0	0	0	0	0	0	0	0	0	0	-0.0282255	-0.0216234	0.3915	EUR	No
genie_public	GENIE-DFCI-142648	GENIE-DFCI-142648-1358912	White	Male	62	61	Never	0	0	Non-Small Cell Lung Cancer	Lung Adenocarcinoma	Adenocarcinoma	DFCI	Non-Spanish/non-Hispanic	15	1.32199	11.3465	LUAD	1	Metastasis	Metastasis site unspecified	DFCI-ONCOPANEL-3.1	0	0	0	0	0	0	0	0	0	0	0	-0.0402543	-0.0018174	0.343	EUR	No
genie_public	GENIE-DFCI-142384	GENIE-DFCI-142384-1469661	White	Male	65	62	Current	40	31-45	Non-Small Cell Lung Cancer	Lung Adenocarcinoma	Adenocarcinoma	DFCI	Non-Spanish/non-Hispanic	13	1.32199	9.83366	LUAD	1	Primary	Primary tumor	DFCI-ONCOPANEL-3.1	0	0	0	0	1	0	0	0	0	0	1	0.041296	0.00350584	0.01295	EUR	No
genie_public	GENIE-DFCI-142322	GENIE-DFCI-142322-1149940	White	Female	71	70	Former	38	31-45	Non-Small Cell Lung Cancer	Lung Adenocarcinoma	Adenocarcinoma	DFCI	Non-Spanish/non-Hispanic	6	1.32199	4.53861	LUAD	1	Primary	Primary tumor	DFCI-ONCOPANEL-3.1	0	1	0	0	0	0	0	0	0	0	1	-0.0336361	0.00475406	0.2265	EUR	No
genie_public	GENIE-DFCI-141904	GENIE-DFCI-141904-1301001	White	Female	71	70	Former	3	1-15	Non-Small Cell Lung Cancer	Lung Adenocarcinoma	Adenocarcinoma	DFCI	Non-Spanish/non-Hispanic	6	1.32199	4.53861	LUAD	1	Not Applicable or Heme	Not applicable or hematologic malignancy	DFCI-ONCOPANEL-3	0	0	0	0	0	0	0	0	0	0	0	0.000982564	0.00700471	0.211	EUR	No
genie_public	GENIE-DFCI-141862	GENIE-DFCI-141862-1469715	White	Female	75	75	Former	37.5	31-45	Non-Small Cell Lung Cancer	Lung Adenocarcinoma	Adenocarcinoma	DFCI	Non-Spanish/non-Hispanic	14	1.32199	10.5901	LUAD	3	Primary	Primary tumor	DFCI-ONCOPANEL-3.1	0	0	0	0	0	0	0	0	0	0	0	-0.0412837	-0.00368846	0.189	EUR	No
genie_public	GENIE-DFCI-141562	GENIE-DFCI-141562-1099635	Black	Male	54	52	Current	18	16-30	Non-Small Cell Lung Cancer	Lung Adenocarcinoma	Adenocarcinoma	DFCI	Non-Spanish/non-Hispanic	27	1.32199	20.4238	LUAD	1	Primary	Primary tumor	DFCI-ONCOPANEL-3.1	0	0	0	0	0	0	0	0	0	0	0	0.959183	-0.00149286	N/A	AFR	N/A
genie_public	GENIE-DFCI-141494	GENIE-DFCI-141494-1469733	White	Male	67	65	Former	12	1-15	Non-Small Cell Lung Cancer	Lung Adenocarcinoma	Adenocarcinoma	DFCI	Non-Spanish/non-Hispanic	8	1.32199	6.05148	LUAD	1	Metastasis	Metastasis site unspecified	DFCI-ONCOPANEL-3.1	0	0	0	0	0	0	0	0	0	0	0	-0.0120034	-0.0153593	0.213	EUR	No
genie_public	GENIE-DFCI-141228	GENIE-DFCI-141228-1150093	White	Male	68	68	Never	0	0	Non-Small Cell Lung Cancer	Lung Adenocarcinoma	Adenocarcinoma	DFCI	Non-Spanish/non-Hispanic	19	1.32199	14.3723	LUAD	1	Primary	Primary tumor	DFCI-ONCOPANEL-3.1	0	0	0	0	0	0	0	0	0	0	0	0.0572486	0.0134096	0.1455	EUR	No
genie_public	GENIE-DFCI-141171	GENIE-DFCI-141171-436398	White	Female	75	73	Former	66	60+	Non-Small Cell Lung Cancer	Lung Adenocarcinoma	Adenocarcinoma	DFCI	Non-Spanish/non-Hispanic	19	1.32199	14.3723	LUAD	1	Metastasis	Metastasis site unspecified	DFCI-ONCOPANEL-3	0	0	0	0	0	0	0	0	0	0	0	0.0391984	0.0131055	0.835	EUR	Yes
genie_public	GENIE-DFCI-140458	GENIE-DFCI-140458-1252004	White	Male	56	54	Current	35	31-45	Non-Small Cell Lung Cancer	Lung Adenocarcinoma	Adenocarcinoma	DFCI	Non-Spanish/non-Hispanic	32	1.32199	24.2059	LUAD	1	Primary	Primary tumor	DFCI-ONCOPANEL-3.1	0	0	0	0	0	0	0	0	0	0	0	-0.0155762	0.00620589	0.253	EUR	No
genie_public	GENIE-DFCI-140094	GENIE-DFCI-140094-1049767	White	Female	71	70	Never	0	0	Non-Small Cell Lung Cancer	Lung Adenocarcinoma	Adenocarcinoma	DFCI	Non-Spanish/non-Hispanic	5	1.32199	3.78218	LUAD	1	Primary	Primary tumor	DFCI-ONCOPANEL-3.1	0	0	0	0	0	0	0	0	0	0	0	-0.0287888	-0.00149928	0.3165	EUR	No
genie_public	GENIE-DFCI-138965	GENIE-DFCI-138965-1252022	White	Female	63	61	Never	0	0	Non-Small Cell Lung Cancer	Lung Adenocarcinoma	Adenocarcinoma	DFCI	Non-Spanish/non-Hispanic	11	1.32199	8.32079	LUAD	1	Metastasis	Metastasis site unspecified	DFCI-ONCOPANEL-3.1	0	1	0	0	0	0	0	0	0	0	1	-0.0108591	0.00433312	0.245	EUR	No
genie_public	GENIE-DFCI-138951	GENIE-DFCI-138951-1291093	White	Female	54	54	Current	30	16-30	Non-Small Cell Lung Cancer	Lung Squamous Cell Carcinoma	Squamous Cell Carcinoma	DFCI	Non-Spanish/non-Hispanic	6	0.831033	7.21993	LUSC	1	Not Applicable or Heme	Not applicable or hematologic malignancy	DFCI-ONCOPANEL-2	0	0	0	0	0	0	0	0	0	0	0	-0.0265002	-0.00560586	0.3905	EUR	No
genie_public	GENIE-DFCI-138779	GENIE-DFCI-138779-1304399	White	Female	51	50	Never	0	0	Non-Small Cell Lung Cancer	Lung Adenocarcinoma	Adenocarcinoma	DFCI	Non-Spanish/non-Hispanic	12	1.32199	9.07722	LUAD	1	Primary	Primary tumor	DFCI-ONCOPANEL-3.1	0	1	0	0	0	0	0	0	0	0	1	-0.0252725	-0.0185521	0.1655	EUR	No
genie_public	GENIE-DFCI-138311	GENIE-DFCI-138311-1358733	White	Male	67	67	Former	120	60+	Non-Small Cell Lung Cancer	Lung Adenocarcinoma	Adenocarcinoma	DFCI	Non-Spanish/non-Hispanic	4	1.32199	3.02574	LUAD	1	Metastasis	Metastasis site unspecified	DFCI-ONCOPANEL-3.1	0	0	0	0	0	0	0	0	0	0	0	-0.032195	0.00794103	0.2175	EUR	No
genie_public	GENIE-DFCI-138303	GENIE-DFCI-138303-1414123	White	Female	32	32	Never	0	0	Non-Small Cell Lung Cancer	Non-Small Cell Lung Cancer	Other	DFCI	Non-Spanish/non-Hispanic	10	1.32199	7.56435	NSCLC	1	Metastasis	Metastasis site unspecified	DFCI-ONCOPANEL-3.1	0	0	1	0	0	0	0	0	0	0	1	0.0762281	0.0186884	0.198	EUR	No
genie_public	GENIE-DFCI-138299	GENIE-DFCI-138299-1414147	White	Male	56	56	Never	0	0	Non-Small Cell Lung Cancer	Lung Adenocarcinoma	Adenocarcinoma	DFCI	Non-Spanish/non-Hispanic	7	1.32199	5.29505	LUAD	1	Primary	Primary tumor	DFCI-ONCOPANEL-3.1	0	1	0	0	0	0	0	0	0	0	1	0.0219772	-0.018586	0.1705	EUR	No
genie_public	GENIE-DFCI-138291	GENIE-DFCI-138291-1358882	White	Female	70	67	Never	0	0	Non-Small Cell Lung Cancer	Lung Adenocarcinoma	Adenocarcinoma	DFCI	Non-Spanish/non-Hispanic	8	1.32199	6.05148	LUAD	1	Primary	Primary tumor	DFCI-ONCOPANEL-3.1	0	1	0	0	0	0	0	0	0	0	1	-0.0119003	-0.0246515	0.211	EUR	No
genie_public	GENIE-DFCI-138288	GENIE-DFCI-138288-1304514	White	Female	72	70	Former	12.5	1-15	Non-Small Cell Lung Cancer	Lung Adenocarcinoma	Adenocarcinoma	DFCI	Non-Spanish/non-Hispanic	22	1.32199	16.6416	LUAD	1	Metastasis	Metastasis site unspecified	DFCI-ONCOPANEL-3.1	0	0	0	0	0	0	0	0	0	0	0	-0.0159721	-0.0074638	0.2005	EUR	No
genie_public	GENIE-DFCI-138275	GENIE-DFCI-138275-1304481	White	Male	48	48	Former	30	16-30	Non-Small Cell Lung Cancer	Non-Small Cell Lung Cancer	Other	DFCI	Non-Spanish/non-Hispanic	27	1.32199	20.4238	NSCLC	1	Metastasis	Metastasis site unspecified	DFCI-ONCOPANEL-3.1	0	0	0	0	0	0	0	0	0	0	0	-0.00837758	-0.0136332	0.273	EUR	No
genie_public	GENIE-DFCI-138267	GENIE-DFCI-138267-1304582	White	Female	56	56	Never	0	0	Non-Small Cell Lung Cancer	Lung Adenocarcinoma	Adenocarcinoma	DFCI	Non-Spanish/non-Hispanic	9	1.32199	6.80792	LUAD	1	Primary	Primary tumor	DFCI-ONCOPANEL-3.1	0	0	0	0	0	0	0	0	0	0	0	-0.0282221	-0.00754995	0.1755	EUR	No
genie_public	GENIE-DFCI-138249	GENIE-DFCI-138249-1358909	White	Female	87	87	Never	0	0	Non-Small Cell Lung Cancer	Lung Adenocarcinoma	Adenocarcinoma	DFCI	Non-Spanish/non-Hispanic	10	1.32199	7.56435	LUAD	1	Primary	Primary tumor	DFCI-ONCOPANEL-3.1	0	0	0	0	0	0	0	0	0	0	0	0.0378951	-0.0188558	0.088	EUR	No
genie_public	GENIE-DFCI-138235	GENIE-DFCI-138235-1358597	Asian	Male	55	55	Never	0	0	Non-Small Cell Lung Cancer	Lung Adenocarcinoma	Adenocarcinoma	DFCI	Non-Spanish/non-Hispanic	19	1.32199	14.3723	LUAD	1	Metastasis	Metastasis site unspecified	DFCI-ONCOPANEL-3.1	0	1	0	0	0	0	0	0	0	0	1	-0.0366442	0.918645	N/A	ASI	N/A
genie_public	GENIE-DFCI-138216	GENIE-DFCI-138216-1358441	White	Female	56	56	Former	25	16-30	Non-Small Cell Lung Cancer	Lung Adenocarcinoma	Adenocarcinoma	DFCI	Non-Spanish/non-Hispanic	37	1.32199	27.9881	LUAD	1	Metastasis	Metastasis site unspecified	DFCI-ONCOPANEL-3.1	0	0	0	0	0	0	0	0	0	0	0	-0.0175338	0.0038347	0.25	EUR	No
genie_public	GENIE-DFCI-138212	GENIE-DFCI-138212-1358810	White	Female	76	76	Former	60	60+	Non-Small Cell Lung Cancer	Poorly Differentiated Non-Small Cell Lung Cancer	Other	DFCI	Non-Spanish/non-Hispanic	12	1.32199	9.07722	NSCLCPD	1	Metastasis	Metastasis site unspecified	DFCI-ONCOPANEL-3.1	0	0	0	0	0	0	0	0	0	0	0	-0.0278392	-0.0185147	0.2905	EUR	No
genie_public	GENIE-DFCI-138131	GENIE-DFCI-138131-1358858	White	Male	57	57	Current	23	16-30	Non-Small Cell Lung Cancer	Lung Neuroendocrine Tumor	Other	DFCI	Non-Spanish/non-Hispanic	11	1.32199	8.32079	LNET	1	Not Applicable or Heme	Not applicable or hematologic malignancy	DFCI-ONCOPANEL-3.1	0	0	0	0	0	0	0	0	0	0	0	-0.0214006	-0.0127667	0.2	EUR	No
genie_public	GENIE-DFCI-137876	GENIE-DFCI-137876-1304457	White	Female	63	63	Former	20	16-30	Non-Small Cell Lung Cancer	Non-Small Cell Lung Cancer	Other	DFCI	Non-Spanish/non-Hispanic	5	1.32199	3.78218	NSCLC	1	Primary	Primary tumor	DFCI-ONCOPANEL-3.1	0	0	0	0	0	0	0	0	0	0	0	0.012354	-0.00430585	0.2305	EUR	No
genie_public	GENIE-DFCI-137866	GENIE-DFCI-137866-1358807	White	Male	73	73	Never	0	0	Non-Small Cell Lung Cancer	Lung Adenocarcinoma	Adenocarcinoma	DFCI	Non-Spanish/non-Hispanic	8	1.32199	6.05148	LUAD	1	Primary	Primary tumor	DFCI-ONCOPANEL-3.1	0	0	0	0	1	0	0	0	0	0	1	0.0403693	0.0181655	1.035	EUR	Yes
genie_public	GENIE-DFCI-137859	GENIE-DFCI-137859-1304568	White	Female	79	79	Never	0	0	Non-Small Cell Lung Cancer	Lung Adenocarcinoma	Adenocarcinoma	DFCI	Non-Spanish/non-Hispanic	10	1.32199	7.56435	LUAD	1	Metastasis	Metastasis site unspecified	DFCI-ONCOPANEL-3.1	0	1	0	0	0	0	0	0	0	0	1	-0.0309646	0.00508401	0.2385	EUR	No
genie_public	GENIE-DFCI-137827	GENIE-DFCI-137827-1304403	White	Female	44	44	Never	0	0	Non-Small Cell Lung Cancer	Lung Adenocarcinoma	Adenocarcinoma	DFCI	Non-Spanish/non-Hispanic	10	1.32199	7.56435	LUAD	1	Primary	Primary tumor	DFCI-ONCOPANEL-3.1	0	0	1	0	0	0	0	0	0	0	1	-0.0398783	0.012515	0.177	EUR	No
genie_public	GENIE-DFCI-137820	GENIE-DFCI-137820-1304319	White	Female	55	55	Former	7	1-15	Non-Small Cell Lung Cancer	Lung Adenocarcinoma	Adenocarcinoma	DFCI	Non-Spanish/non-Hispanic	4	1.32199	3.02574	LUAD	2	Primary	Primary tumor	DFCI-ONCOPANEL-3.1	0	0	0	1	0	0	0	0	0	0	1	-0.0197827	-0.000848721	0.2655	EUR	No
genie_public	GENIE-DFCI-137808	GENIE-DFCI-137808-1304313	White	Female	84	84	Never	0	0	Non-Small Cell Lung Cancer	Lung Adenocarcinoma	Adenocarcinoma	DFCI	Non-Spanish/non-Hispanic	4	1.32199	3.02574	LUAD	1	Metastasis	Metastasis site unspecified	DFCI-ONCOPANEL-3.1	0	1	0	0	0	0	0	0	0	0	1	-0.00473852	-0.0176523	0.0925	EUR	No
genie_public	GENIE-DFCI-137804	GENIE-DFCI-137804-1304239	White	Male	56	56	Current	5	1-15	Non-Small Cell Lung Cancer	Lung Adenocarcinoma	Adenocarcinoma	DFCI	Non-Spanish/non-Hispanic	34	1.32199	25.7188	LUAD	1	Metastasis	Metastasis site unspecified	DFCI-ONCOPANEL-3.1	0	0	0	0	0	0	0	0	0	0	0	-0.0210885	-0.00813251	0.2885	EUR	No
genie_public	GENIE-DFCI-137784	GENIE-DFCI-137784-1304218	White	Female	56	56	Never	0	0	Non-Small Cell Lung Cancer	Lung Adenocarcinoma	Adenocarcinoma	DFCI	Non-Spanish/non-Hispanic	10	1.32199	7.56435	LUAD	1	Primary	Primary tumor	DFCI-ONCOPANEL-3.1	0	0	0	0	0	0	0	0	0	0	0	0.000202436	-0.0014496	0.206	EUR	No
genie_public	GENIE-DFCI-137783	GENIE-DFCI-137783-1304312	White	Male	83	83	Former	70	60+	Non-Small Cell Lung Cancer	Lung Adenocarcinoma	Adenocarcinoma	DFCI	Non-Spanish/non-Hispanic	4	1.32199	3.02574	LUAD	1	Metastasis	Metastasis site unspecified	DFCI-ONCOPANEL-3.1	0	0	0	0	0	0	0	0	0	0	0	-0.0346048	-0.0128216	0.282	EUR	No
genie_public	GENIE-DFCI-137772	GENIE-DFCI-137772-1304208	White	Female	68	68	Current	40	31-45	Non-Small Cell Lung Cancer	Lung Adenocarcinoma	Adenocarcinoma	DFCI	Non-Spanish/non-Hispanic	17	1.32199	12.8594	LUAD	1	Primary	Primary tumor	DFCI-ONCOPANEL-3.1	0	0	0	0	0	0	0	0	0	0	0	-0.016073	0.00488361	0.2635	EUR	No
genie_public	GENIE-DFCI-137715	GENIE-DFCI-137715-1358826	White	Female	41	41	Never	0	0	Non-Small Cell Lung Cancer	Lung Adenocarcinoma	Adenocarcinoma	DFCI	Non-Spanish/non-Hispanic	17	1.32199	12.8594	LUAD	2	Metastasis	Metastasis site unspecified	DFCI-ONCOPANEL-3.1	0	1	0	0	0	0	0	0	0	0	1	-0.00131934	-0.00142793	0.2315	EUR	No
genie_public	GENIE-DFCI-137438	GENIE-DFCI-137438-1252026	White	Male	60	60	Never	0	0	Non-Small Cell Lung Cancer	Lung Adenocarcinoma	Adenocarcinoma	DFCI	Non-Spanish/non-Hispanic	8	1.32199	6.05148	LUAD	2	Primary	Primary tumor	DFCI-ONCOPANEL-3.1	0	0	0	0	0	0	0	0	0	0	0	0.0186636	0.00626982	0.2335	EUR	No
genie_public	GENIE-DFCI-137415	GENIE-DFCI-137415-1252016	White	Male	50	50	Current	25	16-30	Non-Small Cell Lung Cancer	Lung Adenocarcinoma	Adenocarcinoma	DFCI	Non-Spanish/non-Hispanic	12	1.32199	9.07722	LUAD	1	Metastasis	Metastasis site unspecified	DFCI-ONCOPANEL-3.1	0	0	0	0	0	0	0	0	0	0	0	0.0293083	0.0099903	0.0715	EUR	No
genie_public	GENIE-DFCI-137409	GENIE-DFCI-137409-1252010	White	Female	35	35	Never	0	0	Non-Small Cell Lung Cancer	Non-Small Cell Lung Cancer	Other	DFCI	Non-Spanish/non-Hispanic	2	1.32199	1.51287	NSCLC	1	Metastasis	Metastasis site unspecified	DFCI-ONCOPANEL-3.1	0	0	0	0	0	0	0	0	0	0	0	0.00676787	0.00252464	0.142	EUR	No
genie_public	GENIE-DFCI-137398	GENIE-DFCI-137398-1304396	White	Female	76	76	Former	25	16-30	Non-Small Cell Lung Cancer	Lung Adenocarcinoma	Adenocarcinoma	DFCI	Non-Spanish/non-Hispanic	9	1.32199	6.80792	LUAD	1	Metastasis	Metastasis site unspecified	DFCI-ONCOPANEL-3.1	0	0	0	0	0	0	0	0	0	0	0	-0.03059	-0.00219347	0.2145	EUR	No
genie_public	GENIE-DFCI-137393	GENIE-DFCI-137393-1358749	White	Male	52	52	Former	45	31-45	Non-Small Cell Lung Cancer	Lung Squamous Cell Carcinoma	Squamous Cell Carcinoma	DFCI	Non-Spanish/non-Hispanic	16	1.32199	12.103	LUSC	1	Primary	Primary tumor	DFCI-ONCOPANEL-3.1	0	0	0	0	0	0	0	0	0	0	0	-0.0253121	0.00313356	0.219	EUR	No
genie_public	GENIE-DFCI-137389	GENIE-DFCI-137389-1252033	White	Female	75	75	Former	10	1-15	Non-Small Cell Lung Cancer	Lung Adenocarcinoma	Adenocarcinoma	DFCI	Non-Spanish/non-Hispanic	10	1.32199	7.56435	LUAD	1	Metastasis	Metastasis site unspecified	DFCI-ONCOPANEL-3.1	0	1	0	0	0	0	0	0	0	0	1	-0.00545577	-0.0154321	0.1235	EUR	No
genie_public	GENIE-DFCI-137388	GENIE-DFCI-137388-1304531	White	Female	80	80	Former	10	1-15	Non-Small Cell Lung Cancer	Lung Adenocarcinoma	Adenocarcinoma	DFCI	Non-Spanish/non-Hispanic	17	1.32199	12.8594	LUAD	1	Primary	Primary tumor	DFCI-ONCOPANEL-3.1	0	0	0	0	0	0	0	0	0	0	0	-0.00877519	-0.0189224	0.2155	EUR	No
genie_public	GENIE-DFCI-137382	GENIE-DFCI-137382-1304289	White	Male	37	33	Never	0	0	Non-Small Cell Lung Cancer	Lung Carcinoid	Carcinoid	DFCI	Non-Spanish/non-Hispanic	7	1.32199	5.29505	LUCA	1	Not Applicable or Heme	Not applicable or hematologic malignancy	DFCI-ONCOPANEL-3.1	0	0	0	0	0	0	0	0	0	0	0	-0.0119988	-0.0110334	0.354	EUR	No
genie_public	GENIE-DFCI-137367	GENIE-DFCI-137367-1251966	White	Male	76	76	Former	30	16-30	Non-Small Cell Lung Cancer	Lung Adenocarcinoma	Adenocarcinoma	DFCI	Non-Spanish/non-Hispanic	25	1.32199	18.9109	LUAD	1	Primary	Primary tumor	DFCI-ONCOPANEL-3.1	0	0	0	0	0	0	0	0	0	0	0	-0.0275276	0.00428471	0.3045	EUR	No
genie_public	GENIE-DFCI-137347	GENIE-DFCI-137347-1251980	White	Male	74	74	Former	45	31-45	Non-Small Cell Lung Cancer	Lung Adenocarcinoma	Adenocarcinoma	DFCI	Non-Spanish/non-Hispanic	11	1.32199	8.32079	LUAD	1	Metastasis	Metastasis site unspecified	DFCI-ONCOPANEL-3.1	0	0	0	0	0	0	0	0	0	0	0	-0.00478712	0.00551835	0.136	EUR	No
genie_public	GENIE-DFCI-137334	GENIE-DFCI-137334-1304193	White	Female	70	70	Never	0	0	Non-Small Cell Lung Cancer	Lung Adenocarcinoma	Adenocarcinoma	DFCI	Non-Spanish/non-Hispanic	7	1.32199	5.29505	LUAD	1	Metastasis	Metastasis site unspecified	DFCI-ONCOPANEL-3.1	0	1	0	0	0	0	0	0	0	0	1	-0.0258724	0.00550561	0.4635	EUR	No
genie_public	GENIE-DFCI-137331	GENIE-DFCI-137331-1304335	Asian	Female	87	87	Never	0	0	Non-Small Cell Lung Cancer	Lung Adenocarcinoma	Adenocarcinoma	DFCI	Non-Spanish/non-Hispanic	9	1.32199	6.80792	LUAD	1	Metastasis	Metastasis site unspecified	DFCI-ONCOPANEL-3.1	0	0	0	0	1	0	0	0	0	0	1	-0.0220263	1.02599	N/A	ASI	N/A
genie_public	GENIE-DFCI-137330	GENIE-DFCI-137330-1304100	White	Male	68	68	Current	40	31-45	Non-Small Cell Lung Cancer	Lung Adenocarcinoma	Adenocarcinoma	DFCI	Non-Spanish/non-Hispanic	17	1.32199	12.8594	LUAD	1	Primary	Primary tumor	DFCI-ONCOPANEL-3.1	0	0	0	0	0	0	0	0	0	0	0	-0.0130453	0.0147757	0.244	EUR	No
genie_public	GENIE-DFCI-137264	GENIE-DFCI-137264-1149975	White	Male	68	65	Former	75	60+	Non-Small Cell Lung Cancer	Lung Squamous Cell Carcinoma	Squamous Cell Carcinoma	DFCI	Non-Spanish/non-Hispanic	17	1.32199	12.8594	LUSC	1	Metastasis	Metastasis site unspecified	DFCI-ONCOPANEL-3.1	0	0	0	0	0	0	0	0	0	0	0	-0.00976719	-0.0175136	0.211	EUR	No
genie_public	GENIE-DFCI-136987	GENIE-DFCI-136987-1304536	White	Female	63	63	Former	15	1-15	Non-Small Cell Lung Cancer	Lung Adenocarcinoma	Adenocarcinoma	DFCI	Non-Spanish/non-Hispanic	9	1.32199	6.80792	LUAD	1	Metastasis	Metastasis site unspecified	DFCI-ONCOPANEL-3.1	0	1	0	0	0	0	0	0	0	0	1	-0.0314793	-0.0156023	0.3435	EUR	No
genie_public	GENIE-DFCI-136952	GENIE-DFCI-136952-1200736	White	Male	70	70	Former	20	16-30	Non-Small Cell Lung Cancer	Lung Adenocarcinoma	Adenocarcinoma	DFCI	Non-Spanish/non-Hispanic	39	1.32199	29.501	LUAD	1	Metastasis	Metastasis site unspecified	DFCI-ONCOPANEL-3.1	0	0	0	0	0	0	0	0	0	0	0	-0.0181686	-0.0090677	0.378	EUR	No
genie_public	GENIE-DFCI-136942	GENIE-DFCI-136942-1304191	White	Female	59	59	Former	40	31-45	Non-Small Cell Lung Cancer	Lung Adenocarcinoma	Adenocarcinoma	DFCI	Non-Spanish/non-Hispanic	3	1.32199	2.26931	LUAD	1	Primary	Primary tumor	DFCI-ONCOPANEL-3.1	0	0	0	0	0	0	0	0	0	0	0	-0.0272409	0.00645884	0.179	EUR	No
genie_public	GENIE-DFCI-136941	GENIE-DFCI-136941-1358728	Black	Male	64	64	Current	50	46-59	Non-Small Cell Lung Cancer	Lung Adenocarcinoma	Adenocarcinoma	DFCI	Non-Spanish/non-Hispanic	19	1.32199	14.3723	LUAD	1	Metastasis	Metastasis site unspecified	DFCI-ONCOPANEL-3.1	0	0	0	0	0	0	0	0	0	0	0	1.04024	-0.0145599	N/A	AFR	N/A
genie_public	GENIE-DFCI-136936	GENIE-DFCI-136936-1251925	White	Female	56	56	Never	0	0	Non-Small Cell Lung Cancer	Atypical Lung Carcinoid	Carcinoid	DFCI	Non-Spanish/non-Hispanic	4	1.32199	3.02574	ALUCA	1	Primary	Primary tumor	DFCI-ONCOPANEL-3.1	0	0	0	0	0	0	0	0	0	0	0	-0.0308833	0.000483161	0.2485	EUR	No
genie_public	GENIE-DFCI-136916	GENIE-DFCI-136916-1251979	White	Female	65	65	Never	0	0	Non-Small Cell Lung Cancer	Lung Adenocarcinoma	Adenocarcinoma	DFCI	Non-Spanish/non-Hispanic	5	1.32199	3.78218	LUAD	1	Not Applicable or Heme	Not applicable or hematologic malignancy	DFCI-ONCOPANEL-3.1	0	0	0	1	0	0	0	0	0	0	1	-0.0301817	-0.00224421	0.202	EUR	No
genie_public	GENIE-DFCI-136910	GENIE-DFCI-136910-1099584	White	Female	79	79	Never	0	0	Non-Small Cell Lung Cancer	Lung Adenocarcinoma	Adenocarcinoma	DFCI	Non-Spanish/non-Hispanic	12	1.32199	9.07722	LUAD	1	Metastasis	Metastasis site unspecified	DFCI-ONCOPANEL-3.1	0	0	0	0	0	0	0	0	0	0	0	-0.00549999	-0.0339159	0.1085	EUR	No
genie_public	GENIE-DFCI-136904	GENIE-DFCI-136904-1150043	White	Male	74	74	Former	35	31-45	Non-Small Cell Lung Cancer	Non-Small Cell Lung Cancer	Other	DFCI	Non-Spanish/non-Hispanic	15	1.32199	11.3465	NSCLC	1	Primary	Primary tumor	DFCI-ONCOPANEL-3.1	0	0	0	0	0	0	0	0	0	0	0	-0.0202299	0.000270111	0.235	EUR	No
genie_public	GENIE-DFCI-136888	GENIE-DFCI-136888-1099581	White	Female	65	65	Never	0	0	Non-Small Cell Lung Cancer	Lung Squamous Cell Carcinoma	Squamous Cell Carcinoma	DFCI	Non-Spanish/non-Hispanic	8	1.32199	6.05148	LUSC	1	Metastasis	Metastasis site unspecified	DFCI-ONCOPANEL-3.1	0	0	0	0	0	0	0	0	0	0	0	-0.0071608	0.00447534	0.2675	EUR	No
genie_public	GENIE-DFCI-136550	GENIE-DFCI-136550-1150090	White	Male	56	56	Former	20	16-30	Non-Small Cell Lung Cancer	Lung Adenocarcinoma	Adenocarcinoma	DFCI	Non-Spanish/non-Hispanic	8	1.32199	6.05148	LUAD	1	Primary	Primary tumor	DFCI-ONCOPANEL-3.1	0	0	0	0	1	0	0	0	0	0	1	-0.0103101	0.00847453	0.056	EUR	No
genie_public	GENIE-DFCI-136539	GENIE-DFCI-136539-1099700	White	Male	66	66	Former	7.5	1-15	Non-Small Cell Lung Cancer	Lung Adenocarcinoma	Adenocarcinoma	DFCI	Non-Spanish/non-Hispanic	12	1.32199	9.07722	LUAD	1	Not Applicable or Heme	Not applicable or hematologic malignancy	DFCI-ONCOPANEL-3.1	0	0	0	0	0	0	0	0	0	0	0	0.112352	0.100839	0.2955	EUR	No
genie_public	GENIE-DFCI-136531	GENIE-DFCI-136531-1200732	White	Female	61	61	Current	47	46-59	Non-Small Cell Lung Cancer	Lung Adenocarcinoma	Adenocarcinoma	DFCI	Non-Spanish/non-Hispanic	8	1.32199	6.05148	LUAD	1	Metastasis	Metastasis site unspecified	DFCI-ONCOPANEL-3.1	0	0	0	0	0	0	0	0	0	0	0	-0.0140091	-0.0201536	0.236	EUR	No
genie_public	GENIE-DFCI-136527	GENIE-DFCI-136527-1099576	White	Male	55	55	Never	0	0	Non-Small Cell Lung Cancer	Lung Adenocarcinoma	Adenocarcinoma	DFCI	Non-Spanish/non-Hispanic	6	1.32199	4.53861	LUAD	1	Metastasis	Metastasis site unspecified	DFCI-ONCOPANEL-3.1	0	0	0	0	0	0	0	0	0	0	0	-0.039285	-0.00198921	0.1635	EUR	No
genie_public	GENIE-DFCI-136498	GENIE-DFCI-136498-1099650	White	Male	73	73	Former	40	31-45	Non-Small Cell Lung Cancer	Lung Adenocarcinoma	Adenocarcinoma	DFCI	Non-Spanish/non-Hispanic	14	1.32199	10.5901	LUAD	1	Not Applicable or Heme	Not applicable or hematologic malignancy	DFCI-ONCOPANEL-3.1	0	0	0	0	0	0	0	0	0	0	0	-0.0162247	-0.0176052	0.195	EUR	No
genie_public	GENIE-DFCI-136493	GENIE-DFCI-136493-1099683	White	Female	71	71	Never	0	0	Non-Small Cell Lung Cancer	Lung Adenocarcinoma	Adenocarcinoma	DFCI	Non-Spanish/non-Hispanic	7	1.32199	5.29505	LUAD	1	Primary	Primary tumor	DFCI-ONCOPANEL-3.1	0	0	0	0	0	0	0	0	0	0	0	0.00528469	-0.0134181	0.303	EUR	No
genie_public	GENIE-DFCI-136492	GENIE-DFCI-136492-1099604	White	Female	48	48	Never	0	0	Non-Small Cell Lung Cancer	Lung Neuroendocrine Tumor	Other	DFCI	Non-Spanish/non-Hispanic	4	1.32199	3.02574	LNET	1	Metastasis	Metastasis site unspecified	DFCI-ONCOPANEL-3.1	0	0	0	0	0	0	0	0	0	0	0	-0.0191149	-0.0285431	0.2735	EUR	No
genie_public	GENIE-DFCI-136490	GENIE-DFCI-136490-1049757	White	Male	57	57	Never	0	0	Non-Small Cell Lung Cancer	Lung Adenocarcinoma	Adenocarcinoma	DFCI	Non-Spanish/non-Hispanic	12	1.32199	9.07722	LUAD	2	Metastasis	Metastasis site unspecified	DFCI-ONCOPANEL-3.1	0	0	0	0	0	0	0	0	0	0	0	-0.00780036	-0.0128293	0.1515	EUR	No
genie_public	GENIE-DFCI-136482	GENIE-DFCI-136482-1150019	White	Female	72	72	Never	0	0	Non-Small Cell Lung Cancer	Lung Adenocarcinoma	Adenocarcinoma	DFCI	Non-Spanish/non-Hispanic	7	1.32199	5.29505	LUAD	1	Primary	Primary tumor	DFCI-ONCOPANEL-3.1	0	1	0	0	0	0	0	0	0	0	1	-0.0149621	0.000974976	0.3815	EUR	No
genie_public	GENIE-DFCI-136474	GENIE-DFCI-136474-1049753	White	Female	60	60	Former	60	60+	Non-Small Cell Lung Cancer	Lung Adenocarcinoma	Adenocarcinoma	DFCI	Non-Spanish/non-Hispanic	14	1.32199	10.5901	LUAD	1	Metastasis	Metastasis site unspecified	DFCI-ONCOPANEL-3.1	0	0	0	0	0	0	0	0	0	0	0	-0.0368687	-0.00315856	0.238	EUR	No
genie_public	GENIE-DFCI-136451	GENIE-DFCI-136451-1149820	White	Female	60	59	Former	30	16-30	Non-Small Cell Lung Cancer	Lung Adenocarcinoma	Adenocarcinoma	DFCI	Non-Spanish/non-Hispanic	7	1.32199	5.29505	LUAD	1	Metastasis	Metastasis site unspecified	DFCI-ONCOPANEL-3.1	0	0	0	0	0	0	0	0	0	0	0	-0.00285492	-0.00505349	0.2345	EUR	No
genie_public	GENIE-DFCI-136448	GENIE-DFCI-136448-999916	White	Female	88	88	Never	0	0	Non-Small Cell Lung Cancer	Lung Adenocarcinoma	Adenocarcinoma	DFCI	Non-Spanish/non-Hispanic	10	1.32199	7.56435	LUAD	1	Metastasis	Metastasis site unspecified	DFCI-ONCOPANEL-3.1	0	0	0	0	0	0	0	0	0	0	0	-0.0194972	-0.0189127	0.29	EUR	No
genie_public	GENIE-DFCI-136111	GENIE-DFCI-136111-1304385	White	Female	80	80	Former	5	1-15	Non-Small Cell Lung Cancer	Lung Adenocarcinoma	Adenocarcinoma	DFCI	Non-Spanish/non-Hispanic	15	1.32199	11.3465	LUAD	1	Metastasis	Metastasis site unspecified	DFCI-ONCOPANEL-3.1	0	0	0	0	0	0	0	0	0	0	0	-0.0163755	-0.0100288	0.2505	EUR	No
genie_public	GENIE-DFCI-136110	GENIE-DFCI-136110-1150063	White	Female	58	58	Current	19	16-30	Non-Small Cell Lung Cancer	Lung Adenocarcinoma	Adenocarcinoma	DFCI	Non-Spanish/non-Hispanic	42	1.32199	31.7703	LUAD	1	Metastasis	Metastasis site unspecified	DFCI-ONCOPANEL-3.1	0	0	0	0	0	0	0	0	0	0	0	-0.0134056	0.0127874	0.318	EUR	No
genie_public	GENIE-DFCI-136099	GENIE-DFCI-136099-999859	Other	Male	85	85	Former	90	60+	Non-Small Cell Lung Cancer	Lung Adenocarcinoma	Adenocarcinoma	DFCI	Spanish/Hispanic	13	1.32199	9.83366	LUAD	1	Metastasis	Metastasis site unspecified	DFCI-ONCOPANEL-3.1	0	0	0	0	0	0	0	0	0	0	0	0.108823	0.202361	#N/A	ASI	#N/A
genie_public	GENIE-DFCI-136086	GENIE-DFCI-136086-1252013	White	Male	74	71	Former	60	60+	Non-Small Cell Lung Cancer	Lung Adenocarcinoma	Adenocarcinoma	DFCI	Non-Spanish/non-Hispanic	9	1.32199	6.80792	LUAD	1	Primary	Primary tumor	DFCI-ONCOPANEL-3.1	0	0	0	0	0	0	0	0	0	0	0	0.0228602	-0.0119938	0.141	EUR	No
genie_public	GENIE-DFCI-136083	GENIE-DFCI-136083-999838	White	Female	51	51	Former	30	16-30	Non-Small Cell Lung Cancer	Lung Adenocarcinoma	Adenocarcinoma	DFCI	Non-Spanish/non-Hispanic	13	1.32199	9.83366	LUAD	1	Metastasis	Metastasis site unspecified	DFCI-ONCOPANEL-3.1	0	0	0	0	0	0	0	0	0	0	0	-0.0321566	-0.0244807	0.3325	EUR	No
genie_public	GENIE-DFCI-136066	GENIE-DFCI-136066-999836	White	Female	58	58	Never	0	0	Non-Small Cell Lung Cancer	Lung Adenocarcinoma	Adenocarcinoma	DFCI	Non-Spanish/non-Hispanic	15	1.32199	11.3465	LUAD	1	Primary	Primary tumor	DFCI-ONCOPANEL-3.1	0	1	0	0	0	0	0	0	0	0	1	0.0774447	0.293434	N/A	ASI	N/A
genie_public	GENIE-DFCI-136056	GENIE-DFCI-136056-1150039	White	Male	78	78	Former	70	60+	Non-Small Cell Lung Cancer	Lung Squamous Cell Carcinoma	Squamous Cell Carcinoma	DFCI	Non-Spanish/non-Hispanic	24	1.32199	18.1544	LUSC	1	Metastasis	Metastasis site unspecified	DFCI-ONCOPANEL-3.1	0	0	0	0	0	0	0	0	0	0	0	-0.0285768	0.0268985	0.288	EUR	No
genie_public	GENIE-DFCI-136053	GENIE-DFCI-136053-1358560	White	Female	68	68	Current	50	46-59	Non-Small Cell Lung Cancer	Lung Adenocarcinoma	Adenocarcinoma	DFCI	Non-Spanish/non-Hispanic	18	1.32199	13.6158	LUAD	1	Primary	Primary tumor	DFCI-ONCOPANEL-3.1	0	0	0	0	0	0	0	0	0	0	0	-0.015538	-0.00379019	0.109	EUR	No
genie_public	GENIE-DFCI-136046	GENIE-DFCI-136046-1049766	White	Female	57	57	Former	30	16-30	Non-Small Cell Lung Cancer	Lung Adenocarcinoma	Adenocarcinoma	DFCI	Non-Spanish/non-Hispanic	22	1.32199	16.6416	LUAD	1	Primary	Primary tumor	DFCI-ONCOPANEL-3.1	0	0	0	0	0	0	0	0	0	0	0	0.0322541	0.0142702	0.565	EUR	No
genie_public	GENIE-DFCI-136041	GENIE-DFCI-136041-1200410	White	Female	77	77	Former	30	16-30	Non-Small Cell Lung Cancer	Lung Adenocarcinoma	Adenocarcinoma	DFCI	Non-Spanish/non-Hispanic	8	1.32199	6.05148	LUAD	1	Primary	Primary tumor	DFCI-ONCOPANEL-3.1	0	0	0	0	0	0	0	0	0	0	0	-0.0436293	-0.018922	0.26	EUR	No
genie_public	GENIE-DFCI-136029	GENIE-DFCI-136029-1049686	White	Female	73	72	Former	45	31-45	Non-Small Cell Lung Cancer	Lung Squamous Cell Carcinoma	Squamous Cell Carcinoma	DFCI	Non-Spanish/non-Hispanic	35	1.32199	26.4752	LUSC	1	Metastasis	Local recurrence	DFCI-ONCOPANEL-3.1	0	0	0	0	0	0	0	0	0	0	0	-0.0180031	-0.00172103	0.306	EUR	No
genie_public	GENIE-DFCI-135654	GENIE-DFCI-135654-1358827	White	Female	72	72	Former	96	60+	Non-Small Cell Lung Cancer	Lung Adenocarcinoma	Adenocarcinoma	DFCI	Non-Spanish/non-Hispanic	7	1.32199	5.29505	LUAD	1	Primary	Primary tumor	DFCI-ONCOPANEL-3.1	0	0	0	0	0	0	0	0	0	0	0	-0.00843071	-0.00893027	0.187	EUR	No
genie_public	GENIE-DFCI-135648	GENIE-DFCI-135648-1358685	White	Male	72	72	Former	2	1-15	Non-Small Cell Lung Cancer	Lung Adenocarcinoma	Adenocarcinoma	DFCI	Non-Spanish/non-Hispanic	18	1.32199	13.6158	LUAD	3	Metastasis	Metastasis site unspecified	DFCI-ONCOPANEL-3.1	0	1	0	0	0	0	0	0	0	0	1	0.0286383	0.01797	0.08	EUR	No
genie_public	GENIE-DFCI-135645	GENIE-DFCI-135645-1049751	White	Female	68	68	Former	50	46-59	Non-Small Cell Lung Cancer	Lung Adenocarcinoma	Adenocarcinoma	DFCI	Non-Spanish/non-Hispanic	13	1.32199	9.83366	LUAD	1	Primary	Primary tumor	DFCI-ONCOPANEL-3.1	0	0	0	0	0	0	0	0	0	0	0	-0.0138634	0.00594059	0.127	EUR	No
genie_public	GENIE-DFCI-135638	GENIE-DFCI-135638-1000010	White	Female	67	67	Current	20	16-30	Non-Small Cell Lung Cancer	Lung Squamous Cell Carcinoma	Squamous Cell Carcinoma	DFCI	Non-Spanish/non-Hispanic	21	1.32199	15.8851	LUSC	1	Primary	Primary tumor	DFCI-ONCOPANEL-3.1	0	0	0	0	0	0	0	0	0	0	0	0.0417942	0.00741617	0.115	EUR	No
genie_public	GENIE-DFCI-135608	GENIE-DFCI-135608-999844	White	Female	71	71	Former	25	16-30	Non-Small Cell Lung Cancer	Non-Small Cell Lung Cancer	Other	DFCI	Non-Spanish/non-Hispanic	21	1.32199	15.8851	NSCLC	1	Not Applicable or Heme	Not applicable or hematologic malignancy	DFCI-ONCOPANEL-3.1	0	0	0	0	0	0	0	0	0	0	0	-0.0234719	-0.0265751	0.3425	EUR	No
genie_public	GENIE-DFCI-135230	GENIE-DFCI-135230-1149944	White	Male	69	66	Former	30	16-30	Non-Small Cell Lung Cancer	Lung Squamous Cell Carcinoma	Squamous Cell Carcinoma	DFCI	Non-Spanish/non-Hispanic	9	1.32199	6.80792	LUSC	1	Primary	Primary tumor	DFCI-ONCOPANEL-3.1	0	0	0	0	0	0	0	0	0	0	0	0.025068	0.00602313	0.264	EUR	No
genie_public	GENIE-DFCI-135215	GENIE-DFCI-135215-1149935	White	Male	57	57	Never	0	0	Non-Small Cell Lung Cancer	Lung Adenocarcinoma	Adenocarcinoma	DFCI	Non-Spanish/non-Hispanic	6	1.32199	4.53861	LUAD	3	Metastasis	Metastasis site unspecified	DFCI-ONCOPANEL-3.1	0	1	0	0	0	0	0	0	0	0	1	-0.0202553	-0.021071	0.1025	EUR	No
genie_public	GENIE-DFCI-135205	GENIE-DFCI-135205-1149890	White	Female	68	68	Former	120	60+	Non-Small Cell Lung Cancer	Lung Adenocarcinoma	Adenocarcinoma	DFCI	Non-Spanish/non-Hispanic	17	1.32199	12.8594	LUAD	1	Not Applicable or Heme	Not applicable or hematologic malignancy	DFCI-ONCOPANEL-3.1	0	0	0	0	0	0	0	0	0	0	0	0.0457591	0.0126699	0.92	EUR	Yes
genie_public	GENIE-DFCI-135167	GENIE-DFCI-135167-1150102	White	Female	54	53	Current	42	31-45	Non-Small Cell Lung Cancer	Lung Adenocarcinoma	Adenocarcinoma	DFCI	Non-Spanish/non-Hispanic	7	1.32199	5.29505	LUAD	1	Primary	Primary tumor	DFCI-ONCOPANEL-3.1	0	0	0	0	0	0	0	0	0	0	0	-0.0392524	0.00340978	0.1335	EUR	No
genie_public	GENIE-DFCI-135163	GENIE-DFCI-135163-1358727	White	Female	56	56	Never	0	0	Non-Small Cell Lung Cancer	Lung Adenocarcinoma	Adenocarcinoma	DFCI	Non-Spanish/non-Hispanic	20	1.32199	15.1287	LUAD	3	Metastasis	Metastasis site unspecified	DFCI-ONCOPANEL-3.1	0	0	0	0	0	0	0	0	0	0	0	0.0497798	0.00073342	0.164	EUR	No
genie_public	GENIE-DFCI-135147	GENIE-DFCI-135147-1304371	White	Female	52	52	Current	15	1-15	Non-Small Cell Lung Cancer	Lung Adenocarcinoma	Adenocarcinoma	DFCI	Non-Spanish/non-Hispanic	6	1.32199	4.53861	LUAD	1	Primary	Primary tumor	DFCI-ONCOPANEL-3.1	0	0	0	1	0	0	0	0	0	0	1	0.0614366	0.0161926	0.985	EUR	Yes
genie_public	GENIE-DFCI-135140	GENIE-DFCI-135140-1000071	White	Female	75	75	Former	20	16-30	Non-Small Cell Lung Cancer	Lung Squamous Cell Carcinoma	Squamous Cell Carcinoma	DFCI	Non-Spanish/non-Hispanic	24	1.32199	18.1544	LUSC	1	Primary	Primary tumor	DFCI-ONCOPANEL-3.1	0	0	0	0	0	0	0	0	0	0	0	-0.00977463	0.0178982	0.204	EUR	No
genie_public	GENIE-DFCI-134784	GENIE-DFCI-134784-999887	White	Female	77	77	Former	20	16-30	Non-Small Cell Lung Cancer	Lung Adenocarcinoma	Adenocarcinoma	DFCI	Non-Spanish/non-Hispanic	11	1.32199	8.32079	LUAD	1	Primary	Primary tumor	DFCI-ONCOPANEL-3.1	0	0	0	0	0	0	0	0	0	0	0	-0.0225204	0.00567403	0.2785	EUR	No
genie_public	GENIE-DFCI-134778	GENIE-DFCI-134778-1150058	White	Male	63	63	Never	0	0	Non-Small Cell Lung Cancer	Lung Adenocarcinoma	Adenocarcinoma	DFCI	Non-Spanish/non-Hispanic	NA	1.32199	-	LUAD	1	Primary	Primary tumor	DFCI-ONCOPANEL-3.1	0	0	0	0	0	0	0	0	0	0	0	-0.00480166	-0.0193899	0.2195	EUR	No
genie_public	GENIE-DFCI-134304	GENIE-DFCI-134304-1099689	White	Male	57	57	Current	76	60+	Non-Small Cell Lung Cancer	Lung Adenocarcinoma	Adenocarcinoma	DFCI	Non-Spanish/non-Hispanic	11	1.32199	8.32079	LUAD	1	Metastasis	Metastasis site unspecified	DFCI-ONCOPANEL-3.1	0	0	0	0	0	0	0	0	0	0	0	0.0139058	-0.00123485	0.1885	EUR	No
genie_public	GENIE-DFCI-134299	GENIE-DFCI-134299-999888	White	Male	78	78	Former	30	16-30	Non-Small Cell Lung Cancer	Poorly Differentiated Non-Small Cell Lung Cancer	Other	DFCI	Non-Spanish/non-Hispanic	132	1.32199	99.8495	NSCLCPD	1	Metastasis	Metastasis site unspecified	DFCI-ONCOPANEL-3.1	0	0	0	0	0	0	0	0	0	0	0	-0.014046	0.0153623	0.0995	EUR	No
genie_public	GENIE-DFCI-133909	GENIE-DFCI-133909-999847	White	Female	69	69	Former	17	16-30	Non-Small Cell Lung Cancer	Lung Adenocarcinoma	Adenocarcinoma	DFCI	Non-Spanish/non-Hispanic	5	1.32199	3.78218	LUAD	1	Primary	Primary tumor	DFCI-ONCOPANEL-3.1	0	0	0	0	0	0	0	0	0	0	0	0.0550451	0.0402713	0.875	EUR	Yes
genie_public	GENIE-DFCI-133855	GENIE-DFCI-133855-1049546	White	Male	72	72	Former	60	60+	Non-Small Cell Lung Cancer	Lung Adenocarcinoma	Adenocarcinoma	DFCI	Non-Spanish/non-Hispanic	8	1.32199	6.05148	LUAD	1	Primary	Primary tumor	DFCI-ONCOPANEL-3.1	0	0	0	0	0	0	0	0	0	0	0	-0.0247265	0.0100627	0.247	EUR	No
genie_public	GENIE-DFCI-133851	GENIE-DFCI-133851-1469630	White	Female	56	55	Current	8	1-15	Non-Small Cell Lung Cancer	Lung Adenocarcinoma	Adenocarcinoma	DFCI	Non-Spanish/non-Hispanic	14	1.32199	10.5901	LUAD	1	Metastasis	Metastasis site unspecified	DFCI-ONCOPANEL-3.1	0	0	0	0	0	0	0	0	0	0	0	-0.012127	-0.0137705	0.244	EUR	No
genie_public	GENIE-DFCI-133462	GENIE-DFCI-133462-1414179	White	Male	51	51	Never	0	0	Non-Small Cell Lung Cancer	Non-Small Cell Lung Cancer	Other	DFCI	Non-Spanish/non-Hispanic	8	1.32199	6.05148	NSCLC	1	Primary	Primary tumor	DFCI-ONCOPANEL-3.1	0	0	0	0	0	0	0	0	0	0	0	-0.0266712	0.00161938	0.3465	EUR	No
genie_public	GENIE-DFCI-133449	GENIE-DFCI-133449-999918	White	Female	60	59	Never	0	0	Non-Small Cell Lung Cancer	Lung Adenocarcinoma	Adenocarcinoma	DFCI	Non-Spanish/non-Hispanic	10	1.32199	7.56435	LUAD	1	Metastasis	Metastasis site unspecified	DFCI-ONCOPANEL-3.1	0	1	0	0	0	0	0	0	0	0	1	-0.00848171	-0.0110515	0.2975	EUR	No
genie_public	GENIE-DFCI-132929	GENIE-DFCI-132929-3239033	Asian	Male	53	53	Former	40	31-45	Non-Small Cell Lung Cancer	Lung Squamous Cell Carcinoma	Squamous Cell Carcinoma	DFCI	Non-Spanish/non-Hispanic	7	1.32199	5.29505	LUSC	2	Primary	Primary tumor	DFCI-ONCOPANEL-3.1	0	0	0	1	0	0	0	0	0	0	1	-0.0163722	0.982835	#N/A	ASI	#N/A
genie_public	GENIE-DFCI-132629	GENIE-DFCI-132629-1469647	White	Male	66	66	Current	75	60+	Non-Small Cell Lung Cancer	Lung Adenocarcinoma	Adenocarcinoma	DFCI	Non-Spanish/non-Hispanic	18	1.32199	13.6158	LUAD	1	Metastasis	Metastasis site unspecified	DFCI-ONCOPANEL-3.1	0	0	0	0	0	0	0	0	0	0	0	-0.0226859	0.00306606	0.2345	EUR	No
genie_public	GENIE-DFCI-132618	GENIE-DFCI-132618-1469609	White	Female	61	47	Former	66	60+	Non-Small Cell Lung Cancer	Lung Squamous Cell Carcinoma	Squamous Cell Carcinoma	DFCI	Non-Spanish/non-Hispanic	34	1.32199	25.7188	LUSC	1	Primary	Primary tumor	DFCI-ONCOPANEL-3.1	0	0	0	0	0	0	0	0	0	0	0	-0.0299774	-0.0167552	0.1415	EUR	No
genie_public	GENIE-DFCI-132615	GENIE-DFCI-132615-1469656	Black	Male	82	82	Former	20	16-30	Non-Small Cell Lung Cancer	Non-Small Cell Lung Cancer	Other	DFCI	Non-Spanish/non-Hispanic	11	1.32199	8.32079	NSCLC	1	Primary	Primary tumor	DFCI-ONCOPANEL-3.1	0	0	0	0	0	0	0	0	0	0	0	0.649602	-3.92201e-05	N/A	AFR	N/A
genie_public	GENIE-DFCI-132613	GENIE-DFCI-132613-1414161	White	Female	68	67	Former	8	1-15	Non-Small Cell Lung Cancer	Lung Adenocarcinoma	Adenocarcinoma	DFCI	Non-Spanish/non-Hispanic	5	1.32199	3.78218	LUAD	1	Primary	Primary tumor	DFCI-ONCOPANEL-3.1	0	1	0	0	0	0	0	0	0	0	1	-0.0326562	-0.0109572	0.1745	EUR	No
genie_public	GENIE-DFCI-132246	GENIE-DFCI-132246-1414152	White	Male	78	78	Former	12	1-15	Non-Small Cell Lung Cancer	Lung Adenocarcinoma	Adenocarcinoma	DFCI	Non-Spanish/non-Hispanic	7	1.32199	5.29505	LUAD	1	Metastasis	Metastasis site unspecified	DFCI-ONCOPANEL-3.1	0	0	0	0	0	0	0	0	0	0	0	-0.0303817	-0.0176755	0.1525	EUR	No
genie_public	GENIE-DFCI-132243	GENIE-DFCI-132243-1469707	White	Male	85	83	Never	0	0	Non-Small Cell Lung Cancer	Non-Small Cell Lung Cancer	Other	DFCI	Non-Spanish/non-Hispanic	8	1.32199	6.05148	NSCLC	1	Metastasis	Metastasis site unspecified	DFCI-ONCOPANEL-3.1	0	0	0	0	0	0	0	0	0	0	0	0.0322096	0.0157041	0.1715	EUR	No
genie_public	GENIE-DFCI-132241	GENIE-DFCI-132241-1358688	White	Male	75	75	Former	30	16-30	Non-Small Cell Lung Cancer	Non-Small Cell Lung Cancer	Other	DFCI	Non-Spanish/non-Hispanic	25	1.32199	18.9109	NSCLC	1	Not Applicable or Heme	Not applicable or hematologic malignancy	DFCI-ONCOPANEL-3.1	0	0	0	0	0	0	0	0	0	0	0	-0.00685012	-0.0110268	0.177	EUR	No
genie_public	GENIE-DFCI-132229	GENIE-DFCI-132229-1414168	White	Male	58	58	Current	37	31-45	Non-Small Cell Lung Cancer	Non-Small Cell Lung Cancer	Other	DFCI	Non-Spanish/non-Hispanic	23	1.32199	17.398	NSCLC	1	Metastasis	Metastasis site unspecified	DFCI-ONCOPANEL-3.1	0	0	0	0	0	0	0	0	0	0	0	0.182027	0.0514147	0.3225	EUR	No
genie_public	GENIE-DFCI-132227	GENIE-DFCI-132227-1469644	White	Female	71	71	Former	1	1-15	Non-Small Cell Lung Cancer	Poorly Differentiated Non-Small Cell Lung Cancer	Other	DFCI	Non-Spanish/non-Hispanic	4	1.32199	3.02574	NSCLCPD	1	Primary	Primary tumor	DFCI-ONCOPANEL-3.1	0	0	0	0	0	0	0	0	0	0	0	0.0431506	0.0184378	0.87	EUR	Yes
genie_public	GENIE-DFCI-132225	GENIE-DFCI-132225-1358675	Black	Male	55	55	Former	23	16-30	Non-Small Cell Lung Cancer	Lung Adenocarcinoma	Adenocarcinoma	DFCI	Non-Spanish/non-Hispanic	9	1.32199	6.80792	LUAD	1	Metastasis	Metastasis site unspecified	DFCI-ONCOPANEL-3.1	0	0	0	0	1	0	0	0	0	0	1	1.02826	0.000342204	#N/A	AFR	#N/A
genie_public	GENIE-DFCI-132218	GENIE-DFCI-132218-1358730	White	Male	69	69	Former	18	16-30	Non-Small Cell Lung Cancer	Lung Adenocarcinoma	Adenocarcinoma	DFCI	Non-Spanish/non-Hispanic	8	1.32199	6.05148	LUAD	1	Primary	Primary tumor	DFCI-ONCOPANEL-3.1	0	0	0	0	0	0	0	0	0	0	0	0.0405122	0.00859644	0.00745	EUR	No
genie_public	GENIE-DFCI-132197	GENIE-DFCI-132197-1358764	White	Male	55	55	Current	53	46-59	Non-Small Cell Lung Cancer	Lung Adenocarcinoma	Adenocarcinoma	DFCI	Non-Spanish/non-Hispanic	7	1.32199	5.29505	LUAD	1	Primary	Primary tumor	DFCI-ONCOPANEL-3.1	0	1	0	0	0	0	0	0	0	0	1	-0.0222968	-0.00172288	0.27	EUR	No
genie_public	GENIE-DFCI-132196	GENIE-DFCI-132196-1358790	White	Male	47	47	Current	10	1-15	Non-Small Cell Lung Cancer	Lung Adenocarcinoma	Adenocarcinoma	DFCI	Non-Spanish/non-Hispanic	6	1.32199	4.53861	LUAD	1	Metastasis	Metastasis site unspecified	DFCI-ONCOPANEL-3.1	0	1	0	0	0	0	0	0	0	0	1	-0.0193702	0.0018727	0.179	EUR	No
genie_public	GENIE-DFCI-132189	GENIE-DFCI-132189-1358702	White	Female	58	58	Former	8	1-15	Non-Small Cell Lung Cancer	Lung Adenocarcinoma	Adenocarcinoma	DFCI	Non-Spanish/non-Hispanic	10	1.32199	7.56435	LUAD	1	Metastasis	Metastasis site unspecified	DFCI-ONCOPANEL-3.1	0	0	0	0	0	0	0	0	0	0	0	-0.00309226	-0.00991219	0.147	EUR	No
genie_public	GENIE-DFCI-132172	GENIE-DFCI-132172-1358817	White	Male	77	77	Former	18	16-30	Non-Small Cell Lung Cancer	Poorly Differentiated Non-Small Cell Lung Cancer	Other	DFCI	Non-Spanish/non-Hispanic	18	1.32199	13.6158	NSCLCPD	1	Primary	Primary tumor	DFCI-ONCOPANEL-3.1	0	0	0	0	0	0	0	0	0	0	0	-0.0150858	-0.0137287	0.251	EUR	No
genie_public	GENIE-DFCI-132124	GENIE-DFCI-132124-999842	White	Female	58	58	Former	5	1-15	Non-Small Cell Lung Cancer	Lung Adenocarcinoma	Adenocarcinoma	DFCI	Non-Spanish/non-Hispanic	10	1.32199	7.56435	LUAD	1	Metastasis	Metastasis site unspecified	DFCI-ONCOPANEL-3.1	0	1	0	0	0	0	0	0	0	0	1	-0.0127755	0.000844714	0.134	EUR	No
genie_public	GENIE-DFCI-132114	GENIE-DFCI-132114-1049759	White	Male	68	68	Never	0	0	Non-Small Cell Lung Cancer	Lung Adenocarcinoma	Adenocarcinoma	DFCI	Non-Spanish/non-Hispanic	7	1.32199	5.29505	LUAD	1	Primary	Primary tumor	DFCI-ONCOPANEL-3.1	0	0	0	0	0	0	0	0	0	0	0	-0.0255556	-0.0388856	0.3725	EUR	No
genie_public	GENIE-DFCI-132043	GENIE-DFCI-132043-1414187	Asian	Female	57	53	Never	0	0	Non-Small Cell Lung Cancer	Lung Adenocarcinoma	Adenocarcinoma	DFCI	Non-Spanish/non-Hispanic	12	1.32199	9.07722	LUAD	1	Metastasis	Metastasis site unspecified	DFCI-ONCOPANEL-3.1	0	1	0	0	0	0	0	0	0	0	1	-0.00366321	0.985558	N/A	ASI	N/A
genie_public	GENIE-DFCI-131812	GENIE-DFCI-131812-1358823	White	Male	88	88	Former	172	60+	Non-Small Cell Lung Cancer	Lung Adenocarcinoma	Adenocarcinoma	DFCI	Non-Spanish/non-Hispanic	9	1.32199	6.80792	LUAD	1	Primary	Primary tumor	DFCI-ONCOPANEL-3.1	0	1	0	0	0	0	0	0	0	0	1	0.0566285	0.0136904	0.2755	EUR	No
genie_public	GENIE-DFCI-131647	GENIE-DFCI-131647-1099679	White	Male	66	65	Never	0	0	Non-Small Cell Lung Cancer	Lung Adenocarcinoma	Adenocarcinoma	DFCI	Non-Spanish/non-Hispanic	11	1.32199	8.32079	LUAD	1	Primary	Primary tumor	DFCI-ONCOPANEL-3.1	0	0	0	0	0	0	0	0	0	0	0	-0.0283357	-0.0148566	0.2155	EUR	No
genie_public	GENIE-DFCI-131599	GENIE-DFCI-131599-1469635	White	Male	52	52	Current	30	16-30	Non-Small Cell Lung Cancer	Lung Adenocarcinoma	Adenocarcinoma	DFCI	Non-Spanish/non-Hispanic	23	1.32199	17.398	LUAD	1	Metastasis	Metastasis site unspecified	DFCI-ONCOPANEL-3.1	0	0	0	0	0	0	0	0	0	0	0	-0.0444014	0.0122353	0.144	EUR	No
genie_public	GENIE-DFCI-131076	GENIE-DFCI-131076-1469636	White	Male	53	53	Former	60	60+	Non-Small Cell Lung Cancer	Lung Adenocarcinoma	Adenocarcinoma	DFCI	Non-Spanish/non-Hispanic	12	1.32199	9.07722	LUAD	1	Primary	Primary tumor	DFCI-ONCOPANEL-3.1	0	0	0	0	0	0	0	0	0	0	0	0.064789	0.0103983	0.25	EUR	No
genie_public	GENIE-DFCI-131031	GENIE-DFCI-131031-1358670	White	Female	63	63	Former	30	16-30	Non-Small Cell Lung Cancer	Lung Adenocarcinoma	Adenocarcinoma	DFCI	Non-Spanish/non-Hispanic	7	1.32199	5.29505	LUAD	1	Primary	Primary tumor	DFCI-ONCOPANEL-3.1	0	1	0	0	0	0	0	0	0	0	1	-0.0269793	-0.00229575	0.2755	EUR	No
genie_public	GENIE-DFCI-130661	GENIE-DFCI-130661-1288861	White	Male	57	57	Current	82	60+	Non-Small Cell Lung Cancer	Lung Adenocarcinoma	Adenocarcinoma	DFCI	Non-Spanish/non-Hispanic	16	0.831033	19.2531	LUAD	1	Not Applicable or Heme	Not applicable or hematologic malignancy	DFCI-ONCOPANEL-2	0	0	0	0	0	0	0	0	0	0	0	-0.0171357	-0.00441893	0.2425	EUR	No
genie_public	GENIE-DFCI-129912	GENIE-DFCI-129912-1358769	White	Female	70	67	Former	1	1-15	Non-Small Cell Lung Cancer	Lung Adenocarcinoma	Adenocarcinoma	DFCI	Non-Spanish/non-Hispanic	12	1.32199	9.07722	LUAD	1	Primary	Primary tumor	DFCI-ONCOPANEL-3.1	0	1	0	0	0	1	0	0	0	0	2	-0.0129459	0.00743097	0.274	EUR	No
genie_public	GENIE-DFCI-129609	GENIE-DFCI-129609-1099668	White	Male	81	70	Former	45	31-45	Non-Small Cell Lung Cancer	Lung Adenocarcinoma	Adenocarcinoma	DFCI	Non-Spanish/non-Hispanic	1	1.32199	0.756435	LUAD	1	Metastasis	Metastasis site unspecified	DFCI-ONCOPANEL-3.1	0	0	0	0	0	0	0	0	0	0	0	-0.0255006	-0.00284126	0.2395	EUR	No
genie_public	GENIE-DFCI-129554	GENIE-DFCI-129554-999929	White	Male	57	57	Former	25	16-30	Non-Small Cell Lung Cancer	Lung Adenocarcinoma	Adenocarcinoma	DFCI	Non-Spanish/non-Hispanic	10	1.32199	7.56435	LUAD	1	Primary	Primary tumor	DFCI-ONCOPANEL-3.1	0	0	0	0	0	0	0	0	0	0	0	-0.0269364	-0.0172495	0.323	EUR	No
genie_public	GENIE-DFCI-129464	GENIE-DFCI-129464-1200746	Other	Male	82	82	Former	55	46-59	Non-Small Cell Lung Cancer	Spindle Cell Carcinoma of the Lung	Other	DFCI	Non-Spanish/non-Hispanic	12	1.32199	9.07722	SPCC	1	Primary	Primary tumor	DFCI-ONCOPANEL-3.1	0	0	0	0	0	0	0	0	0	0	0	0.732553	0.00084388	#N/A	AFR	#N/A
genie_public	GENIE-DFCI-129443	GENIE-DFCI-129443-1304474	White	Female	74	74	Former	20	16-30	Non-Small Cell Lung Cancer	Lung Adenocarcinoma	Adenocarcinoma	DFCI	Non-Spanish/non-Hispanic	24	1.32199	18.1544	LUAD	1	Primary	Primary tumor	DFCI-ONCOPANEL-3.1	0	0	0	0	0	0	0	0	0	0	0	-0.0407927	0.0207292	0.165	EUR	No
genie_public	GENIE-DFCI-129018	GENIE-DFCI-129018-1304561	White	Male	82	82	Never	0	0	Non-Small Cell Lung Cancer	Lung Adenocarcinoma	Adenocarcinoma	DFCI	Non-Spanish/non-Hispanic	5	1.32199	3.78218	LUAD	2	Metastasis	Metastasis site unspecified	DFCI-ONCOPANEL-3.1	0	1	0	0	0	0	0	0	0	0	1	0.0618181	0.018519	0.94	EUR	Yes
genie_public	GENIE-DFCI-128212	GENIE-DFCI-128212-1304318	White	Female	62	58	Former	8	1-15	Non-Small Cell Lung Cancer	Lung Adenocarcinoma	Adenocarcinoma	DFCI	Non-Spanish/non-Hispanic	15	1.32199	11.3465	LUAD	1	Not Applicable or Heme	Not applicable or hematologic malignancy	DFCI-ONCOPANEL-3.1	0	0	0	0	0	0	0	0	0	0	0	-0.00164063	-0.0298504	0.1075	EUR	No
genie_public	GENIE-DFCI-127730	GENIE-DFCI-127730-1099614	White	Male	74	74	Former	30	16-30	Non-Small Cell Lung Cancer	Lung Adenocarcinoma	Adenocarcinoma	DFCI	Non-Spanish/non-Hispanic	8	1.32199	6.05148	LUAD	1	Primary	Primary tumor	DFCI-ONCOPANEL-3.1	0	0	0	0	0	0	0	0	0	0	0	-0.0241403	0.0104304	0.388	EUR	No
genie_public	GENIE-DFCI-127699	GENIE-DFCI-127699-1358833	White	Female	59	59	Never	0	0	Non-Small Cell Lung Cancer	Lung Adenocarcinoma	Adenocarcinoma	DFCI	Non-Spanish/non-Hispanic	21	1.32199	15.8851	LUAD	2	Metastasis	Local recurrence	DFCI-ONCOPANEL-3.1	0	0	0	0	0	0	0	0	0	0	0	0.00478564	-0.00164757	0.247	EUR	No
genie_public	GENIE-DFCI-126833	GENIE-DFCI-126833-1049514	White	Female	63	63	Current	10	1-15	Non-Small Cell Lung Cancer	Lung Adenocarcinoma	Adenocarcinoma	DFCI	Non-Spanish/non-Hispanic	7	1.32199	5.29505	LUAD	1	Primary	Primary tumor	DFCI-ONCOPANEL-3.1	0	0	0	0	0	0	0	0	0	0	0	-0.0346976	-0.00700419	0.3195	EUR	No
genie_public	GENIE-DFCI-126593	GENIE-DFCI-126593-1283307	Asian	Male	68	68	Former	45	31-45	Non-Small Cell Lung Cancer	Lung Adenocarcinoma	Adenocarcinoma	DFCI	Non-Spanish/non-Hispanic	3	0.757787	3.9589	LUAD	1	Not Applicable or Heme	Not applicable or hematologic malignancy	DFCI-ONCOPANEL-1	0	1	0	0	0	0	0	0	0	0	1	-0.0309427	0.924991	N/A	ASI	N/A
genie_public	GENIE-DFCI-126535	GENIE-DFCI-126535-1304209	White	Male	71	66	Former	75	60+	Non-Small Cell Lung Cancer	Lung Adenocarcinoma	Adenocarcinoma	DFCI	Non-Spanish/non-Hispanic	16	1.32199	12.103	LUAD	1	Metastasis	Local recurrence	DFCI-ONCOPANEL-3.1	0	0	0	0	0	0	0	0	0	0	0	-0.0194151	-0.0226481	0.295	EUR	No
genie_public	GENIE-DFCI-126507	GENIE-DFCI-126507-1283388	White	Female	74	68	Never	0	0	Non-Small Cell Lung Cancer	Non-Small Cell Lung Cancer	Other	DFCI	Non-Spanish/non-Hispanic	4	0.757787	5.27853	NSCLC	1	Not Applicable or Heme	Not applicable or hematologic malignancy	DFCI-ONCOPANEL-1	0	0	0	0	0	0	0	0	0	0	0	-0.0289892	-0.00333684	0.252	EUR	No
genie_public	GENIE-DFCI-126145	GENIE-DFCI-126145-1283216	White	Male	55	53	Former	33	31-45	Non-Small Cell Lung Cancer	Lung Squamous Cell Carcinoma	Squamous Cell Carcinoma	DFCI	Non-Spanish/non-Hispanic	16	0.757787	21.1141	LUSC	1	Not Applicable or Heme	Not applicable or hematologic malignancy	DFCI-ONCOPANEL-1	0	0	0	0	0	0	0	0	0	0	0	0.045293	0.0177889	0.215	EUR	No
genie_public	GENIE-DFCI-126144	GENIE-DFCI-126144-1304439	White	Female	61	61	Current	43	31-45	Non-Small Cell Lung Cancer	Lung Adenocarcinoma	Adenocarcinoma	DFCI	Non-Spanish/non-Hispanic	15	1.32199	11.3465	LUAD	1	Primary	Primary tumor	DFCI-ONCOPANEL-3.1	0	0	0	0	0	0	0	0	0	0	0	-0.018328	-0.0209341	0.097	EUR	No
genie_public	GENIE-DFCI-125743	GENIE-DFCI-125743-1288013	Black	Female	53	50	Never	0	0	Non-Small Cell Lung Cancer	Lung Adenocarcinoma	Adenocarcinoma	DFCI	Non-Spanish/non-Hispanic	9	0.831033	10.8299	LUAD	1	Not Applicable or Heme	Not applicable or hematologic malignancy	DFCI-ONCOPANEL-2	0	0	1	0	0	0	0	0	0	0	1	1.1254	-0.0138403	N/A	AFR	N/A
genie_public	GENIE-DFCI-125431	GENIE-DFCI-125431-757699	White	Female	54	54	Current	34	31-45	Non-Small Cell Lung Cancer	Lung Adenocarcinoma	Adenocarcinoma	DFCI	Non-Spanish/non-Hispanic	78	1.32199	59.002	LUAD	1	Primary	Primary tumor	DFCI-ONCOPANEL-3	0	0	0	0	0	0	0	0	0	0	0	0.00476732	-0.00293674	0.2505	EUR	No
genie_public	GENIE-DFCI-124495	GENIE-DFCI-124495-1469626	White	Female	72	72	Never	0	0	Non-Small Cell Lung Cancer	Lung Adenocarcinoma	Adenocarcinoma	DFCI	Non-Spanish/non-Hispanic	6	1.32199	4.53861	LUAD	1	Not Applicable or Heme	Not applicable or hematologic malignancy	DFCI-ONCOPANEL-3.1	0	1	0	0	0	0	0	0	0	0	1	-0.0363432	-0.0217193	0.1945	EUR	No
genie_public	GENIE-DFCI-124307	GENIE-DFCI-124307-1358855	White	Female	48	48	Never	0	0	Non-Small Cell Lung Cancer	Lung Adenocarcinoma	Adenocarcinoma	DFCI	Non-Spanish/non-Hispanic	11	1.32199	8.32079	LUAD	1	Primary	Primary tumor	DFCI-ONCOPANEL-3.1	0	1	0	0	0	0	0	0	0	0	1	-0.0224127	-0.00720978	0.1965	EUR	No
genie_public	GENIE-DFCI-124081	GENIE-DFCI-124081-3036763	White	Female	76	76	Former	24	16-30	Non-Small Cell Lung Cancer	Lung Adenocarcinoma	Adenocarcinoma	DFCI	Non-Spanish/non-Hispanic	12	0.757787	15.8356	LUAD	1	Primary	Primary tumor	DFCI-ONCOPANEL-1	0	0	0	0	0	0	0	0	0	0	0	0.0261426	0.0165807	0.138	EUR	No
genie_public	GENIE-DFCI-123915	GENIE-DFCI-123915-1304377	Asian	Female	45	45	Never	0	0	Non-Small Cell Lung Cancer	Lung Adenocarcinoma	Adenocarcinoma	DFCI	Non-Spanish/non-Hispanic	14	1.32199	10.5901	LUAD	1	Metastasis	Metastasis site unspecified	DFCI-ONCOPANEL-3.1	0	1	0	0	0	0	0	0	0	0	1	-0.0400502	0.997785	N/A	ASI	N/A
genie_public	GENIE-DFCI-123825	GENIE-DFCI-123825-1413838	White	Male	84	80	Former	60	60+	Non-Small Cell Lung Cancer	Poorly Differentiated Non-Small Cell Lung Cancer	Other	DFCI	Non-Spanish/non-Hispanic	27	1.32199	20.4238	NSCLCPD	1	Not Applicable or Heme	Not applicable or hematologic malignancy	DFCI-ONCOPANEL-3.1	0	0	0	0	0	0	0	0	0	0	0	0.0549006	-0.00936327	0.64	EUR	No
genie_public	GENIE-DFCI-123637	GENIE-DFCI-123637-1285426	Black	Male	63	59	Former	20	16-30	Non-Small Cell Lung Cancer	Lung Adenocarcinoma	Adenocarcinoma	DFCI	Non-Spanish/non-Hispanic	8	0.757787	10.5571	LUAD	1	Not Applicable or Heme	Not applicable or hematologic malignancy	DFCI-ONCOPANEL-1	0	0	0	0	0	0	0	0	0	0	0	0.939656	-0.00181107	N/A	AFR	N/A
genie_public	GENIE-DFCI-123593	GENIE-DFCI-123593-2455827	Asian	Male	61	61	Former	30	16-30	Non-Small Cell Lung Cancer	Lung Adenocarcinoma	Adenocarcinoma	DFCI	Non-Spanish/non-Hispanic	16	0.757787	21.1141	LUAD	1	Metastasis	Metastasis site unspecified	DFCI-ONCOPANEL-1	0	0	0	0	0	0	0	0	0	0	0	-0.0334137	1.07329	#N/A	ASI	#N/A
genie_public	GENIE-DFCI-123537	GENIE-DFCI-123537-1150115	White	Female	71	71	Former	30	16-30	Non-Small Cell Lung Cancer	Lung Adenocarcinoma	Adenocarcinoma	DFCI	Non-Spanish/non-Hispanic	18	1.32199	13.6158	LUAD	1	Primary	Primary tumor	DFCI-ONCOPANEL-3.1	0	1	0	0	0	0	0	0	0	0	1	-0.0152366	-0.00734139	0.3865	EUR	No
genie_public	GENIE-DFCI-123288	GENIE-DFCI-123288-1358770	White	Male	74	74	Never	0	0	Non-Small Cell Lung Cancer	Non-Small Cell Lung Cancer	Other	DFCI	Non-Spanish/non-Hispanic	46	1.32199	34.796	NSCLC	1	Not Applicable or Heme	Not applicable or hematologic malignancy	DFCI-ONCOPANEL-3.1	0	0	0	0	0	0	0	0	0	0	0	-0.0250911	0.0138691	0.2495	EUR	No
genie_public	GENIE-DFCI-123190	GENIE-DFCI-123190-1358709	White	Male	69	67	Former	25	16-30	Non-Small Cell Lung Cancer	Poorly Differentiated Non-Small Cell Lung Cancer	Other	DFCI	Non-Spanish/non-Hispanic	16	1.32199	12.103	NSCLCPD	1	Metastasis	Metastasis site unspecified	DFCI-ONCOPANEL-3.1	0	0	0	0	1	0	0	0	0	0	1	-0.0259009	0.00351713	0.3385	EUR	No
genie_public	GENIE-DFCI-123137	GENIE-DFCI-123137-1304545	Black	Male	68	68	Former	15	1-15	Non-Small Cell Lung Cancer	Lung Adenocarcinoma	Adenocarcinoma	DFCI	Non-Spanish/non-Hispanic	29	1.32199	21.9366	LUAD	1	Metastasis	Metastasis site unspecified	DFCI-ONCOPANEL-3.1	0	0	0	0	0	0	0	0	0	0	0	1.16075	-0.0194008	N/A	AFR	N/A
genie_public	GENIE-DFCI-122751	GENIE-DFCI-122751-1469779	White	Female	81	72	Current	55	46-59	Non-Small Cell Lung Cancer	Lung Adenocarcinoma	Adenocarcinoma	DFCI	Non-Spanish/non-Hispanic	18	1.32199	13.6158	LUAD	1	Primary	Primary tumor	DFCI-ONCOPANEL-3.1	0	0	0	0	0	0	0	0	0	0	0	0.00934468	-0.0220016	0.149	EUR	No
genie_public	GENIE-DFCI-122735	GENIE-DFCI-122735-999914	White	Male	52	52	Current	30	16-30	Non-Small Cell Lung Cancer	Lung Squamous Cell Carcinoma	Squamous Cell Carcinoma	DFCI	Non-Spanish/non-Hispanic	24	1.32199	18.1544	LUSC	1	Primary	Primary tumor	DFCI-ONCOPANEL-3.1	0	0	0	0	0	0	0	0	0	0	0	-0.0117062	0.00164642	0.3065	EUR	No
genie_public	GENIE-DFCI-122727	GENIE-DFCI-122727-1304436	White	Female	78	78	Former	4	1-15	Non-Small Cell Lung Cancer	Lung Adenocarcinoma	Adenocarcinoma	DFCI	Non-Spanish/non-Hispanic	10	1.32199	7.56435	LUAD	1	Primary	Primary tumor	DFCI-ONCOPANEL-3.1	0	0	0	0	0	0	0	0	0	0	0	0.0721267	0.0228038	0.306	EUR	No
genie_public	GENIE-DFCI-122709	GENIE-DFCI-122709-999826	White	Male	59	59	Current	45	31-45	Non-Small Cell Lung Cancer	Non-Small Cell Lung Cancer	Other	DFCI	Spanish/Hispanic	23	1.32199	17.398	NSCLC	1	Primary	Primary tumor	DFCI-ONCOPANEL-3.1	0	0	0	0	0	0	0	0	0	0	0	0.38514	0.0548932	N/A	AFR	N/A
genie_public	GENIE-DFCI-122439	GENIE-DFCI-122439-1358808	White	Male	77	77	Former	50	46-59	Non-Small Cell Lung Cancer	Lung Adenocarcinoma	Adenocarcinoma	DFCI	Non-Spanish/non-Hispanic	7	1.32199	5.29505	LUAD	1	Metastasis	Metastasis site unspecified	DFCI-ONCOPANEL-3.1	0	1	0	0	0	0	0	0	0	0	1	-0.0150151	0.00421432	0.261	EUR	No
genie_public	GENIE-DFCI-122386	GENIE-DFCI-122386-1099685	White	Male	88	88	Former	60	60+	Non-Small Cell Lung Cancer	Lung Adenocarcinoma	Adenocarcinoma	DFCI	Non-Spanish/non-Hispanic	10	1.32199	7.56435	LUAD	1	Not Applicable or Heme	Not applicable or hematologic malignancy	DFCI-ONCOPANEL-3.1	0	0	0	0	0	0	0	0	0	0	0	-0.0424974	0.00193574	0.346	EUR	No
genie_public	GENIE-DFCI-122260	GENIE-DFCI-122260-999865	White	Female	80	80	Former	22	16-30	Non-Small Cell Lung Cancer	Lung Adenocarcinoma	Adenocarcinoma	DFCI	Non-Spanish/non-Hispanic	7	1.32199	5.29505	LUAD	1	Primary	Primary tumor	DFCI-ONCOPANEL-3.1	0	0	0	0	0	0	0	0	0	0	0	0.0132111	-0.00680452	0.515	EUR	No
genie_public	GENIE-DFCI-122169	GENIE-DFCI-122169-1049752	White	Female	78	78	Former	35	31-45	Non-Small Cell Lung Cancer	Lung Adenocarcinoma	Adenocarcinoma	DFCI	Non-Spanish/non-Hispanic	11	1.32199	8.32079	LUAD	1	Primary	Primary tumor	DFCI-ONCOPANEL-3.1	0	0	0	0	0	0	0	0	0	0	0	-0.0366017	0.00343342	0.304	EUR	No
genie_public	GENIE-DFCI-122090	GENIE-DFCI-122090-1099709	White	Female	56	56	Former	10	1-15	Non-Small Cell Lung Cancer	Inflammatory Myofibroblastic Lung Tumor	Other	DFCI	Non-Spanish/non-Hispanic	5	1.32199	3.78218	IMTL	1	Primary	Primary tumor	DFCI-ONCOPANEL-3.1	0	0	0	1	0	0	0	0	0	0	1	-0.0156263	0.014107	0.1045	EUR	No
genie_public	GENIE-DFCI-122075	GENIE-DFCI-122075-3238832	White	Male	55	55	Former	25	16-30	Non-Small Cell Lung Cancer	Lung Squamous Cell Carcinoma	Squamous Cell Carcinoma	DFCI	Non-Spanish/non-Hispanic	17	1.32199	12.8594	LUSC	2	Primary	Primary tumor	DFCI-ONCOPANEL-3.1	0	0	0	0	0	0	0	0	0	0	0	0.0480483	0.00290654	0.3605	EUR	No
genie_public	GENIE-DFCI-121730	GENIE-DFCI-121730-1200750	White	Female	85	85	Never	0	0	Non-Small Cell Lung Cancer	Lung Adenocarcinoma	Adenocarcinoma	DFCI	Non-Spanish/non-Hispanic	5	1.32199	3.78218	LUAD	1	Primary	Primary tumor	DFCI-ONCOPANEL-3.1	0	1	0	0	0	0	0	0	0	0	1	0.0429369	0.00655206	0.7	EUR	No
genie_public	GENIE-DFCI-121695	GENIE-DFCI-121695-1252031	White	Female	80	80	Current	65	60+	Non-Small Cell Lung Cancer	Lung Adenocarcinoma	Adenocarcinoma	DFCI	Non-Spanish/non-Hispanic	24	1.32199	18.1544	LUAD	1	Primary	Primary tumor	DFCI-ONCOPANEL-3.1	0	0	0	0	0	0	0	0	0	0	0	0.0258682	-0.0244124	0.15	EUR	No
genie_public	GENIE-DFCI-121605	GENIE-DFCI-121605-1099572	White	Female	77	74	Former	50	46-59	Non-Small Cell Lung Cancer	Lung Adenocarcinoma	Adenocarcinoma	DFCI	Non-Spanish/non-Hispanic	12	1.32199	9.07722	LUAD	1	Primary	Primary tumor	DFCI-ONCOPANEL-3.1	0	0	0	0	0	0	0	0	0	0	0	0.0344943	0.0172898	0.342	EUR	No
genie_public	GENIE-DFCI-121549	GENIE-DFCI-121549-1149936	White	Female	71	71	Former	7.5	1-15	Non-Small Cell Lung Cancer	Lung Carcinoid	Carcinoid	DFCI	Non-Spanish/non-Hispanic	5	1.32199	3.78218	LUCA	1	Metastasis	Metastasis site unspecified	DFCI-ONCOPANEL-3.1	0	0	0	0	0	0	0	0	0	0	0	-0.0451726	0.0055752	0.401	EUR	No
genie_public	GENIE-DFCI-121228	GENIE-DFCI-121228-1304326	White	Male	67	66	Former	50	46-59	Non-Small Cell Lung Cancer	Lung Adenocarcinoma	Adenocarcinoma	DFCI	Non-Spanish/non-Hispanic	22	1.32199	16.6416	LUAD	1	Metastasis	Metastasis site unspecified	DFCI-ONCOPANEL-3.1	0	0	0	0	0	0	0	0	0	0	0	-0.023931	-0.000798813	0.345	EUR	No
genie_public	GENIE-DFCI-121171	GENIE-DFCI-121171-1304537	White	Male	88	88	Former	20	16-30	Non-Small Cell Lung Cancer	Lung Adenocarcinoma	Adenocarcinoma	DFCI	Non-Spanish/non-Hispanic	12	1.32199	9.07722	LUAD	1	Primary	Primary tumor	DFCI-ONCOPANEL-3.1	0	0	0	0	0	0	0	0	0	0	0	-0.0151067	-0.00413608	0.128	EUR	No
genie_public	GENIE-DFCI-121035	GENIE-DFCI-121035-3306608	Black	Male	72	72	Former	35	31-45	Non-Small Cell Lung Cancer	Lung Adenocarcinoma	Adenocarcinoma	DFCI	Non-Spanish/non-Hispanic	15	0.831033	18.0498	LUAD	2	Metastasis	Metastasis site unspecified	DFCI-ONCOPANEL-2	0	0	0	0	0	0	0	0	0	0	0	0.525818	0.0722838	#N/A	AFR	#N/A
genie_public	GENIE-DFCI-121007	GENIE-DFCI-121007-1304329	White	Female	86	86	Former	50	46-59	Non-Small Cell Lung Cancer	Lung Adenocarcinoma	Adenocarcinoma	DFCI	Non-Spanish/non-Hispanic	9	1.32199	6.80792	LUAD	1	Primary	Primary tumor	DFCI-ONCOPANEL-3.1	0	0	0	0	0	0	0	0	0	0	0	-0.0217423	-0.00609742	0.347	EUR	No
genie_public	GENIE-DFCI-120773	GENIE-DFCI-120773-1413881	White	Female	62	62	Former	20	16-30	Non-Small Cell Lung Cancer	Non-Small Cell Lung Cancer	Other	DFCI	Non-Spanish/non-Hispanic	6	1.32199	4.53861	NSCLC	1	Metastasis	Metastasis site unspecified	DFCI-ONCOPANEL-3.1	0	0	0	0	0	0	0	0	0	0	0	-0.0173765	0.00107325	0.1555	EUR	No
genie_public	GENIE-DFCI-120730	GENIE-DFCI-120730-1099684	White	Female	74	74	Former	15	1-15	Non-Small Cell Lung Cancer	Lung Adenocarcinoma	Adenocarcinoma	DFCI	Non-Spanish/non-Hispanic	9	1.32199	6.80792	LUAD	1	Primary	Primary tumor	DFCI-ONCOPANEL-3.1	0	0	0	0	0	0	0	0	0	0	0	-0.0355639	-0.00336967	0.1255	EUR	No
genie_public	GENIE-DFCI-120622	GENIE-DFCI-120622-1150075	White	Female	57	57	Former	5	1-15	Non-Small Cell Lung Cancer	Lung Adenocarcinoma	Adenocarcinoma	DFCI	Non-Spanish/non-Hispanic	7	1.32199	5.29505	LUAD	1	Primary	Primary tumor	DFCI-ONCOPANEL-3.1	0	0	0	0	0	0	0	0	0	0	0	0.0375212	0.00735264	0.855	EUR	Yes
genie_public	GENIE-DFCI-120279	GENIE-DFCI-120279-1469598	White	Male	73	73	Former	22.5	16-30	Non-Small Cell Lung Cancer	Lung Adenocarcinoma	Adenocarcinoma	DFCI	Non-Spanish/non-Hispanic	13	1.32199	9.83366	LUAD	1	Metastasis	Metastasis site unspecified	DFCI-ONCOPANEL-3.1	0	0	0	0	0	0	0	0	0	0	0	-0.050345	-0.032557	0.2545	EUR	No
genie_public	GENIE-DFCI-120264	GENIE-DFCI-120264-1049598	White	Female	81	81	Never	0	0	Non-Small Cell Lung Cancer	Lung Adenocarcinoma	Adenocarcinoma	DFCI	Non-Spanish/non-Hispanic	10	1.32199	7.56435	LUAD	1	Primary	Primary tumor	DFCI-ONCOPANEL-3.1	0	1	0	0	0	0	0	0	0	0	1	-0.0210342	-0.00014678	0.1695	EUR	No
genie_public	GENIE-DFCI-120120	GENIE-DFCI-120120-1304563	White	Female	88	88	Never	0	0	Non-Small Cell Lung Cancer	Lung Adenocarcinoma	Adenocarcinoma	DFCI	Non-Spanish/non-Hispanic	6	1.32199	4.53861	LUAD	1	Metastasis	Metastasis site unspecified	DFCI-ONCOPANEL-3.1	0	0	0	0	0	0	0	0	0	0	0	0.0430527	0.0452495	0.75	EUR	No
genie_public	GENIE-DFCI-120003	GENIE-DFCI-120003-1358849	Asian	Female	49	49	Never	0	0	Non-Small Cell Lung Cancer	Lung Adenocarcinoma	Adenocarcinoma	DFCI	Non-Spanish/non-Hispanic	12	1.32199	9.07722	LUAD	1	Metastasis	Metastasis site unspecified	DFCI-ONCOPANEL-3.1	0	1	0	0	0	0	0	0	0	0	1	-0.0123564	0.826711	N/A	ASI	N/A
genie_public	GENIE-DFCI-119706	GENIE-DFCI-119706-1358837	White	Male	71	66	Current	45	31-45	Non-Small Cell Lung Cancer	Lung Adenocarcinoma	Adenocarcinoma	DFCI	Non-Spanish/non-Hispanic	27	1.32199	20.4238	LUAD	1	Metastasis	Metastasis site unspecified	DFCI-ONCOPANEL-3.1	0	0	0	0	0	0	0	0	0	0	0	-0.0140677	-0.0198679	0.3165	EUR	No
genie_public	GENIE-DFCI-119332	GENIE-DFCI-119332-1469788	White	Female	56	56	Current	41	31-45	Non-Small Cell Lung Cancer	Lung Adenocarcinoma	Adenocarcinoma	DFCI	Non-Spanish/non-Hispanic	25	1.32199	18.9109	LUAD	1	Metastasis	Metastasis site unspecified	DFCI-ONCOPANEL-3.1	0	0	0	0	0	0	0	0	0	0	0	0.0168481	0.000437686	0.2505	EUR	No
genie_public	GENIE-DFCI-119276	GENIE-DFCI-119276-1049698	White	Female	63	62	Current	24	16-30	Non-Small Cell Lung Cancer	Lung Adenocarcinoma	Adenocarcinoma	DFCI	Non-Spanish/non-Hispanic	11	1.32199	8.32079	LUAD	1	Metastasis	Metastasis site unspecified	DFCI-ONCOPANEL-3.1	0	0	0	0	0	0	0	0	0	0	0	0.0216327	-0.0175833	0.178	EUR	No
genie_public	GENIE-DFCI-119038	GENIE-DFCI-119038-1150068	White	Female	84	84	Never	0	0	Non-Small Cell Lung Cancer	Lung Adenocarcinoma	Adenocarcinoma	DFCI	Non-Spanish/non-Hispanic	10	1.32199	7.56435	LUAD	1	Primary	Primary tumor	DFCI-ONCOPANEL-3.1	0	1	0	0	0	0	0	0	0	0	1	0.0381317	0.0460747	0.965	EUR	Yes
genie_public	GENIE-DFCI-118942	GENIE-DFCI-118942-1358658	White	Male	71	70	Never	0	0	Non-Small Cell Lung Cancer	Lung Adenocarcinoma	Adenocarcinoma	DFCI	Non-Spanish/non-Hispanic	10	1.32199	7.56435	LUAD	1	Metastasis	Metastasis site unspecified	DFCI-ONCOPANEL-3.1	0	0	0	0	0	0	0	0	0	0	0	0.0273905	0.0131669	0.034	EUR	No
genie_public	GENIE-DFCI-118810	GENIE-DFCI-118810-1304307	White	Female	63	63	Former	46	46-59	Non-Small Cell Lung Cancer	Lung Adenocarcinoma	Adenocarcinoma	DFCI	Non-Spanish/non-Hispanic	28	1.32199	21.1802	LUAD	1	Metastasis	Metastasis site unspecified	DFCI-ONCOPANEL-3.1	0	0	0	0	0	0	0	0	0	0	0	-0.0293296	0.0111864	0.2615	EUR	No
genie_public	GENIE-DFCI-118435	GENIE-DFCI-118435-757722	Asian	Male	66	66	Never	0	0	Non-Small Cell Lung Cancer	Lung Adenocarcinoma	Adenocarcinoma	DFCI	Non-Spanish/non-Hispanic	11	1.32199	8.32079	LUAD	1	Metastasis	Metastasis site unspecified	DFCI-ONCOPANEL-3	0	1	0	0	0	0	0	0	0	0	1	-0.00996057	0.723875	N/A	ASI	N/A
genie_public	GENIE-DFCI-118426	GENIE-DFCI-118426-902015	White	Female	54	54	Former	15	1-15	Non-Small Cell Lung Cancer	Lung Adenocarcinoma	Adenocarcinoma	DFCI	Non-Spanish/non-Hispanic	12	1.32199	9.07722	LUAD	1	Primary	Primary tumor	DFCI-ONCOPANEL-3	0	0	0	0	0	0	0	0	0	0	0	-0.00415083	-0.013843	0.291	EUR	No
genie_public	GENIE-DFCI-118414	GENIE-DFCI-118414-757683	White	Female	50	50	Former	25	16-30	Non-Small Cell Lung Cancer	Lung Adenocarcinoma	Adenocarcinoma	DFCI	Non-Spanish/non-Hispanic	7	1.32199	5.29505	LUAD	1	Primary	Primary tumor	DFCI-ONCOPANEL-3	0	1	0	0	0	0	0	0	0	0	1	-0.00996168	-0.00556745	0.3575	EUR	No
genie_public	GENIE-DFCI-118384	GENIE-DFCI-118384-757718	White	Female	73	73	Former	7	1-15	Non-Small Cell Lung Cancer	Lung Adenocarcinoma	Adenocarcinoma	DFCI	Non-Spanish/non-Hispanic	16	1.32199	12.103	LUAD	1	Metastasis	Metastasis site unspecified	DFCI-ONCOPANEL-3	0	1	0	0	0	0	0	0	0	0	1	0.0574034	0.090705	0.394	EUR	No
genie_public	GENIE-DFCI-118365	GENIE-DFCI-118365-1251931	White	Male	78	78	Former	5	1-15	Non-Small Cell Lung Cancer	Lung Squamous Cell Carcinoma	Squamous Cell Carcinoma	DFCI	Non-Spanish/non-Hispanic	6	1.32199	4.53861	LUSC	2	Metastasis	Metastasis site unspecified	DFCI-ONCOPANEL-3.1	0	0	0	0	0	0	0	0	0	0	0	0.0437921	0.0255693	0.93	EUR	Yes
genie_public	GENIE-DFCI-118014	GENIE-DFCI-118014-710826	White	Female	59	59	Current	50	46-59	Non-Small Cell Lung Cancer	Lung Adenocarcinoma	Adenocarcinoma	DFCI	Non-Spanish/non-Hispanic	17	1.32199	12.8594	LUAD	1	Primary	Primary tumor	DFCI-ONCOPANEL-3	0	0	0	0	0	0	0	0	0	0	0	0.00185406	-0.000177191	0.272	EUR	No
genie_public	GENIE-DFCI-118013	GENIE-DFCI-118013-710827	White	Male	73	73	Former	35	31-45	Non-Small Cell Lung Cancer	Non-Small Cell Lung Cancer	Other	DFCI	Non-Spanish/non-Hispanic	16	1.32199	12.103	NSCLC	1	Primary	Primary tumor	DFCI-ONCOPANEL-3	0	0	0	0	0	0	0	0	0	0	0	0.00948681	0.0154199	0.3675	EUR	No
genie_public	GENIE-DFCI-118009	GENIE-DFCI-118009-805153	White	Female	60	59	Never	0	0	Non-Small Cell Lung Cancer	Lung Adenocarcinoma	Adenocarcinoma	DFCI	Non-Spanish/non-Hispanic	10	1.32199	7.56435	LUAD	1	Metastasis	Metastasis site unspecified	DFCI-ONCOPANEL-3	0	1	0	0	0	0	0	0	0	0	1	0.0306658	0.0146049	0.338	EUR	No
genie_public	GENIE-DFCI-117995	GENIE-DFCI-117995-853462	White	Male	80	80	Former	12	1-15	Non-Small Cell Lung Cancer	Lung Adenocarcinoma	Adenocarcinoma	DFCI	Non-Spanish/non-Hispanic	7	1.32199	5.29505	LUAD	2	Primary	Primary tumor	DFCI-ONCOPANEL-3	0	1	0	0	0	0	0	0	0	0	1	0.012455	-0.00358838	0.201	EUR	No
genie_public	GENIE-DFCI-117979	GENIE-DFCI-117979-757695	Black	Female	32	32	Never	0	0	Non-Small Cell Lung Cancer	Lung Adenocarcinoma	Adenocarcinoma	DFCI	Non-Spanish/non-Hispanic	13	1.32199	9.83366	LUAD	1	Metastasis	Metastasis site unspecified	DFCI-ONCOPANEL-3	0	1	0	0	0	0	0	0	0	0	1	0.774952	0.0105928	N/A	AFR	N/A
genie_public	GENIE-DFCI-117976	GENIE-DFCI-117976-853383	White	Male	76	76	Former	30	16-30	Non-Small Cell Lung Cancer	Lung Adenocarcinoma	Adenocarcinoma	DFCI	Non-Spanish/non-Hispanic	10	1.32199	7.56435	LUAD	1	Primary	Primary tumor	DFCI-ONCOPANEL-3	0	0	0	0	0	0	0	0	0	0	0	0.00118706	0.007432	0.383	EUR	No
genie_public	GENIE-DFCI-117975	GENIE-DFCI-117975-664185	White	Male	84	84	Former	30	16-30	Non-Small Cell Lung Cancer	Lung Adenocarcinoma	Adenocarcinoma	DFCI	Non-Spanish/non-Hispanic	17	1.32199	12.8594	LUAD	1	Metastasis	Metastasis site unspecified	DFCI-ONCOPANEL-3	0	0	0	0	0	0	0	0	0	0	0	0.0387258	0.0336458	0.2065	EUR	No
genie_public	GENIE-DFCI-117944	GENIE-DFCI-117944-853413	Other	Female	81	81	Former	35	31-45	Non-Small Cell Lung Cancer	Lung Adenocarcinoma	Adenocarcinoma	DFCI	Non-Spanish/non-Hispanic	11	1.32199	8.32079	LUAD	1	Metastasis	Metastasis site unspecified	DFCI-ONCOPANEL-3	0	0	0	0	0	0	0	0	0	0	0	0.03329	0.0079786	0.2455	EUR	No
genie_public	GENIE-DFCI-117941	GENIE-DFCI-117941-805359	Asian	Male	60	60	Current	30	16-30	Non-Small Cell Lung Cancer	Lung Adenocarcinoma	Adenocarcinoma	DFCI	Non-Spanish/non-Hispanic	19	1.32199	14.3723	LUAD	1	Metastasis	Metastasis site unspecified	DFCI-ONCOPANEL-3	0	0	0	0	0	0	0	0	0	0	0	-0.00950178	0.706817	N/A	ASI	N/A
genie_public	GENIE-DFCI-117937	GENIE-DFCI-117937-710816	White	Female	50	49	Current	37	31-45	Non-Small Cell Lung Cancer	Lung Adenocarcinoma	Adenocarcinoma	DFCI	Non-Spanish/non-Hispanic	13	1.32199	9.83366	LUAD	1	Metastasis	Metastasis site unspecified	DFCI-ONCOPANEL-3	0	0	0	0	0	0	0	0	0	0	0	-0.0105007	0.017483	0.2085	EUR	No
genie_public	GENIE-DFCI-117926	GENIE-DFCI-117926-710846	White	Male	73	73	Former	40	31-45	Non-Small Cell Lung Cancer	Lung Adenocarcinoma	Adenocarcinoma	DFCI	Non-Spanish/non-Hispanic	60	1.32199	45.3861	LUAD	1	Primary	Primary tumor	DFCI-ONCOPANEL-3	0	0	0	0	0	0	0	0	0	0	0	-0.0131505	0.0061043	0.3555	EUR	No
genie_public	GENIE-DFCI-116759	GENIE-DFCI-116759-3170921	Black	Male	69	69	Never	0	0	Non-Small Cell Lung Cancer	Lung Adenocarcinoma	Adenocarcinoma	DFCI	Non-Spanish/non-Hispanic	9	1.32199	6.80792	LUAD	1	Primary	Primary tumor	DFCI-ONCOPANEL-3.1	0	1	0	0	0	0	0	0	0	0	1	0.738462	-0.0107747	#N/A	AFR	#N/A
genie_public	GENIE-DFCI-116271	GENIE-DFCI-116271-1358846	White	Male	61	61	Never	0	0	Non-Small Cell Lung Cancer	Lung Adenocarcinoma	Adenocarcinoma	DFCI	Non-Spanish/non-Hispanic	7	1.32199	5.29505	LUAD	1	Primary	Primary tumor	DFCI-ONCOPANEL-3.1	0	1	0	0	0	0	0	0	0	0	1	-0.0272355	0.00460312	0.191	EUR	No
genie_public	GENIE-DFCI-113584	GENIE-DFCI-113584-950512	White	Female	46	46	Never	0	0	Non-Small Cell Lung Cancer	Lung Adenocarcinoma	Adenocarcinoma	DFCI	Non-Spanish/non-Hispanic	6	1.32199	4.53861	LUAD	3	Metastasis	Metastasis site unspecified	DFCI-ONCOPANEL-3	0	1	0	0	0	0	0	0	0	0	1	0.00847655	0.00939587	0.2185	EUR	No
genie_public	GENIE-DFCI-113574	GENIE-DFCI-113574-950545	White	Male	60	60	Never	0	0	Non-Small Cell Lung Cancer	Lung Adenocarcinoma	Adenocarcinoma	DFCI	Non-Spanish/non-Hispanic	4	1.32199	3.02574	LUAD	1	Primary	Primary tumor	DFCI-ONCOPANEL-3	0	0	1	0	0	0	0	0	0	0	1	0.0517298	0.0328206	0.725	EUR	No
genie_public	GENIE-DFCI-113572	GENIE-DFCI-113572-950549	White	Female	61	61	Former	3.5	1-15	Non-Small Cell Lung Cancer	Lung Carcinoid	Carcinoid	DFCI	Non-Spanish/non-Hispanic	5	1.32199	3.78218	LUCA	1	Primary	Primary tumor	DFCI-ONCOPANEL-3.1	0	0	0	0	0	0	0	0	0	0	0	-0.0243531	-0.0144402	0.318	EUR	No
genie_public	GENIE-DFCI-113232	GENIE-DFCI-113232-950559	White	Female	62	62	Former	7	1-15	Non-Small Cell Lung Cancer	Lung Adenocarcinoma	Adenocarcinoma	DFCI	Non-Spanish/non-Hispanic	5	1.32199	3.78218	LUAD	1	Metastasis	Metastasis site unspecified	DFCI-ONCOPANEL-3.1	0	1	0	0	0	0	0	0	0	0	1	0.0349291	0.0309529	0.99	EUR	Yes
genie_public	GENIE-DFCI-113226	GENIE-DFCI-113226-950704	White	Male	69	69	Former	40	31-45	Non-Small Cell Lung Cancer	Lung Adenocarcinoma	Adenocarcinoma	DFCI	Non-Spanish/non-Hispanic	15	1.32199	11.3465	LUAD	1	Primary	Primary tumor	DFCI-ONCOPANEL-3	0	0	0	0	0	0	0	0	0	0	0	0.0511055	-0.00578883	0.245	EUR	No
genie_public	GENIE-DFCI-113217	GENIE-DFCI-113217-1469763	White	Female	73	73	Former	10	1-15	Non-Small Cell Lung Cancer	Lung Adenocarcinoma	Adenocarcinoma	DFCI	Non-Spanish/non-Hispanic	9	1.32199	6.80792	LUAD	2	Primary	Primary tumor	DFCI-ONCOPANEL-3.1	0	0	0	0	0	0	0	0	0	0	0	0.00752998	0.0137812	0.172	EUR	No
genie_public	GENIE-DFCI-113186	GENIE-DFCI-113186-853368	White	Male	69	69	Never	0	0	Non-Small Cell Lung Cancer	Lung Adenocarcinoma	Adenocarcinoma	DFCI	Non-Spanish/non-Hispanic	31	1.32199	23.4495	LUAD	2	Metastasis	Metastasis site unspecified	DFCI-ONCOPANEL-3	0	0	0	0	0	0	0	0	0	0	0	0.00160981	-0.0131913	0.233	EUR	No
genie_public	GENIE-DFCI-113185	GENIE-DFCI-113185-853513	White	Male	63	63	Never	0	0	Non-Small Cell Lung Cancer	Lung Adenocarcinoma	Adenocarcinoma	DFCI	Non-Spanish/non-Hispanic	4	1.32199	3.02574	LUAD	3	Metastasis	Metastasis site unspecified	DFCI-ONCOPANEL-3	0	1	0	0	0	0	0	0	0	0	1	0.00213957	0.0208122	0.309	EUR	No
genie_public	GENIE-DFCI-113182	GENIE-DFCI-113182-853524	Black	Female	78	77	Former	50	46-59	Non-Small Cell Lung Cancer	Lung Adenocarcinoma	Adenocarcinoma	DFCI	Non-Spanish/non-Hispanic	16	1.32199	12.103	LUAD	1	Primary	Primary tumor	DFCI-ONCOPANEL-3	0	1	0	0	0	0	0	0	0	0	1	0.50569	-0.00702276	N/A	AFR	N/A
genie_public	GENIE-DFCI-113176	GENIE-DFCI-113176-950497	White	Female	75	75	Former	42	31-45	Non-Small Cell Lung Cancer	Lung Adenocarcinoma	Adenocarcinoma	DFCI	Non-Spanish/non-Hispanic	14	1.32199	10.5901	LUAD	1	Primary	Primary tumor	DFCI-ONCOPANEL-3.1	0	0	0	0	0	0	0	0	0	0	0	0.0189796	0.00668785	0.0955	EUR	No
genie_public	GENIE-DFCI-113169	GENIE-DFCI-113169-853435	White	Female	55	55	Current	15	1-15	Non-Small Cell Lung Cancer	Lung Adenocarcinoma	Adenocarcinoma	DFCI	Non-Spanish/non-Hispanic	19	1.32199	14.3723	LUAD	1	Primary	Primary tumor	DFCI-ONCOPANEL-3	0	0	0	0	0	0	0	0	0	0	0	-0.0224401	0.0159345	0.1705	EUR	No
genie_public	GENIE-DFCI-113167	GENIE-DFCI-113167-805430	White	Female	76	76	Never	0	0	Non-Small Cell Lung Cancer	Lung Adenocarcinoma	Adenocarcinoma	DFCI	Non-Spanish/non-Hispanic	7	1.32199	5.29505	LUAD	1	Metastasis	Metastasis site unspecified	DFCI-ONCOPANEL-3	0	0	0	0	0	0	0	0	0	0	0	0.00273267	0.00460227	0.2755	EUR	No
genie_public	GENIE-DFCI-113159	GENIE-DFCI-113159-805368	White	Female	77	77	Former	60	60+	Non-Small Cell Lung Cancer	Lung Adenocarcinoma	Adenocarcinoma	DFCI	Non-Spanish/non-Hispanic	13	1.32199	9.83366	LUAD	1	Metastasis	Metastasis site unspecified	DFCI-ONCOPANEL-3	0	0	0	0	0	0	0	0	0	0	0	0.0174273	0.00720004	0.081	EUR	No
genie_public	GENIE-DFCI-113140	GENIE-DFCI-113140-805404	White	Male	46	46	Current	30	16-30	Non-Small Cell Lung Cancer	Non-Small Cell Lung Cancer	Other	DFCI	Non-Spanish/non-Hispanic	16	1.32199	12.103	NSCLC	1	Metastasis	Metastasis site unspecified	DFCI-ONCOPANEL-3	0	0	0	0	0	0	0	0	0	0	0	-0.00914445	0.0116609	0.233	EUR	No
genie_public	GENIE-DFCI-113128	GENIE-DFCI-113128-901806	White	Female	64	64	Never	0	0	Non-Small Cell Lung Cancer	Lung Adenocarcinoma	Adenocarcinoma	DFCI	Non-Spanish/non-Hispanic	7	1.32199	5.29505	LUAD	1	Primary	Primary tumor	DFCI-ONCOPANEL-3	0	1	0	0	0	0	0	0	0	0	1	0.00970754	-0.00700537	0.1505	EUR	No
genie_public	GENIE-DFCI-112762	GENIE-DFCI-112762-524739	White	Female	53	53	Former	45	31-45	Non-Small Cell Lung Cancer	Poorly Differentiated Non-Small Cell Lung Cancer	Other	DFCI	Non-Spanish/non-Hispanic	20	1.32199	15.1287	NSCLCPD	1	Primary	Primary tumor	DFCI-ONCOPANEL-3	0	0	0	0	0	0	0	0	0	0	0	-0.0194086	-0.00449802	0.184	EUR	No
genie_public	GENIE-DFCI-112738	GENIE-DFCI-112738-853416	White	Male	55	55	Never	0	0	Non-Small Cell Lung Cancer	Lung Adenocarcinoma	Adenocarcinoma	DFCI	Non-Spanish/non-Hispanic	10	1.32199	7.56435	LUAD	2	Primary	Primary tumor	DFCI-ONCOPANEL-3	0	1	0	0	0	0	0	0	0	0	1	0.0358292	0.00692648	0.675	EUR	No
genie_public	GENIE-DFCI-112323	GENIE-DFCI-112323-902026	White	Female	54	53	Former	33	31-45	Non-Small Cell Lung Cancer	Lung Adenocarcinoma	Adenocarcinoma	DFCI	Non-Spanish/non-Hispanic	11	1.32199	8.32079	LUAD	1	Primary	Primary tumor	DFCI-ONCOPANEL-3	0	0	0	0	0	0	0	0	0	0	0	-0.00149315	0.0115798	0.2475	EUR	No
genie_public	GENIE-DFCI-112311	GENIE-DFCI-112311-436322	White	Male	64	64	Former	22	16-30	Non-Small Cell Lung Cancer	Lung Adenocarcinoma	Adenocarcinoma	DFCI	Non-Spanish/non-Hispanic	5	1.32199	3.78218	LUAD	1	Primary	Primary tumor	DFCI-ONCOPANEL-3	0	0	0	0	0	0	0	0	0	0	0	-0.0071392	0.00521171	0.3885	EUR	No
genie_public	GENIE-DFCI-112306	GENIE-DFCI-112306-437003	White	Female	72	72	Current	46	46-59	Non-Small Cell Lung Cancer	Lung Adenocarcinoma	Adenocarcinoma	DFCI	Non-Spanish/non-Hispanic	8	1.32199	6.05148	LUAD	1	Primary	Primary tumor	DFCI-ONCOPANEL-3	0	0	0	0	1	0	0	0	0	0	1	-0.00977243	0.0198099	0.1865	EUR	No
genie_public	GENIE-DFCI-112279	GENIE-DFCI-112279-571852	White	Male	52	52	Current	17.5	16-30	Non-Small Cell Lung Cancer	Lung Squamous Cell Carcinoma	Squamous Cell Carcinoma	DFCI	Non-Spanish/non-Hispanic	15	1.32199	11.3465	LUSC	1	Primary	Primary tumor	DFCI-ONCOPANEL-3	0	0	0	0	0	0	0	0	0	0	0	-0.00149263	0.0179081	0.2635	EUR	No
genie_public	GENIE-DFCI-112234	GENIE-DFCI-112234-663859	White	Female	20	20	Never	0	0	Non-Small Cell Lung Cancer	Lung Carcinoid	Carcinoid	DFCI	Non-Spanish/non-Hispanic	5	1.32199	3.78218	LUCA	1	Primary	Primary tumor	DFCI-ONCOPANEL-3	0	0	0	0	0	0	0	0	0	0	0	0.0384703	0.0202038	0.1765	EUR	No
genie_public	GENIE-DFCI-112084	GENIE-DFCI-112084-437251	White	Female	66	65	Current	30	16-30	Non-Small Cell Lung Cancer	Lung Adenocarcinoma	Adenocarcinoma	DFCI	Non-Spanish/non-Hispanic	8	1.32199	6.05148	LUAD	1	Metastasis	Metastasis site unspecified	DFCI-ONCOPANEL-3	0	0	0	0	0	0	0	0	0	0	0	0.0591193	0.0377346	0.705	EUR	No
genie_public	GENIE-DFCI-111842	GENIE-DFCI-111842-437213	White	Female	68	68	Former	10	1-15	Non-Small Cell Lung Cancer	Lung Adenocarcinoma	Adenocarcinoma	DFCI	Non-Spanish/non-Hispanic	31	1.32199	23.4495	LUAD	2	Metastasis	Metastasis site unspecified	DFCI-ONCOPANEL-3	0	0	0	0	0	0	0	0	0	0	0	0.0466526	0.0365825	0.62	EUR	No
genie_public	GENIE-DFCI-111779	GENIE-DFCI-111779-437157	White	Male	59	59	Former	2	1-15	Non-Small Cell Lung Cancer	Lung Adenocarcinoma	Adenocarcinoma	DFCI	Non-Spanish/non-Hispanic	10	1.32199	7.56435	LUAD	1	Primary	Primary tumor	DFCI-ONCOPANEL-3	0	0	0	0	0	0	0	0	0	0	0	-0.00280756	0.0278686	0.343	EUR	No
genie_public	GENIE-DFCI-111506	GENIE-DFCI-111506-664115	White	Female	57	57	Former	35	31-45	Non-Small Cell Lung Cancer	Lung Adenocarcinoma	Adenocarcinoma	DFCI	Non-Spanish/non-Hispanic	13	1.32199	9.83366	LUAD	1	Metastasis	Metastasis site unspecified	DFCI-ONCOPANEL-3	0	0	0	0	0	0	0	0	0	0	0	0.0600797	0.0250702	0.2815	EUR	No
genie_public	GENIE-DFCI-111494	GENIE-DFCI-111494-617830	White	Female	60	60	Never	0	0	Non-Small Cell Lung Cancer	Lung Adenocarcinoma	Adenocarcinoma	DFCI	Non-Spanish/non-Hispanic	6	1.32199	4.53861	LUAD	1	Primary	Primary tumor	DFCI-ONCOPANEL-3	0	1	0	0	0	0	0	0	0	0	1	0.0113837	0.00149881	0.2665	EUR	No
genie_public	GENIE-DFCI-111445	GENIE-DFCI-111445-436923	White	Female	61	61	Former	40	31-45	Non-Small Cell Lung Cancer	Lung Adenocarcinoma	Adenocarcinoma	DFCI	Non-Spanish/non-Hispanic	20	1.32199	15.1287	LUAD	1	Metastasis	Metastasis site unspecified	DFCI-ONCOPANEL-3	0	0	0	0	0	0	0	0	0	0	0	0.0276755	0.0409687	0.1775	EUR	No
genie_public	GENIE-DFCI-111388	GENIE-DFCI-111388-437206	White	Female	51	51	Former	70	60+	Non-Small Cell Lung Cancer	Lung Adenocarcinoma	Adenocarcinoma	DFCI	Non-Spanish/non-Hispanic	18	1.32199	13.6158	LUAD	1	Metastasis	Metastasis site unspecified	DFCI-ONCOPANEL-3	0	0	0	0	0	0	0	0	0	0	0	-0.00873022	0.0109553	0.2745	EUR	No
genie_public	GENIE-DFCI-111129	GENIE-DFCI-111129-663837	White	Male	59	56	Former	28	16-30	Non-Small Cell Lung Cancer	Atypical Lung Carcinoid	Carcinoid	DFCI	Non-Spanish/non-Hispanic	8	1.32199	6.05148	ALUCA	1	Metastasis	Metastasis site unspecified	DFCI-ONCOPANEL-3	0	0	0	0	0	0	0	0	0	0	0	-0.00450733	-0.0038066	0.2585	EUR	No
genie_public	GENIE-DFCI-111109	GENIE-DFCI-111109-617742	Asian	Female	55	55	Never	0	0	Non-Small Cell Lung Cancer	Lung Adenocarcinoma	Adenocarcinoma	DFCI	Non-Spanish/non-Hispanic	8	1.32199	6.05148	LUAD	1	Primary	Primary tumor	DFCI-ONCOPANEL-3	0	0	0	0	0	0	0	0	0	0	0	-0.0200083	0.744208	N/A	ASI	N/A
genie_public	GENIE-DFCI-111104	GENIE-DFCI-111104-710813	White	Female	66	66	Current	51	46-59	Non-Small Cell Lung Cancer	Lung Squamous Cell Carcinoma	Squamous Cell Carcinoma	DFCI	Non-Spanish/non-Hispanic	15	1.32199	11.3465	LUSC	1	Primary	Primary tumor	DFCI-ONCOPANEL-3	0	0	0	0	0	0	0	0	0	0	0	0.00652801	0.00419536	0.3685	EUR	No
genie_public	GENIE-DFCI-111068	GENIE-DFCI-111068-571635	White	Female	84	84	Former	12.5	1-15	Non-Small Cell Lung Cancer	Lung Adenocarcinoma	Adenocarcinoma	DFCI	Non-Spanish/non-Hispanic	60	1.32199	45.3861	LUAD	1	Primary	Primary tumor	DFCI-ONCOPANEL-3	0	0	0	0	0	0	0	0	0	0	0	0.0111801	0.0242774	0.3435	EUR	No
genie_public	GENIE-DFCI-111066	GENIE-DFCI-111066-571647	White	Female	73	73	Former	50	46-59	Non-Small Cell Lung Cancer	Lung Adenocarcinoma	Adenocarcinoma	DFCI	Non-Spanish/non-Hispanic	15	1.32199	11.3465	LUAD	1	Metastasis	Metastasis site unspecified	DFCI-ONCOPANEL-3	0	0	0	0	0	0	0	0	0	0	0	-0.00749096	0.013873	0.339	EUR	No
genie_public	GENIE-DFCI-111059	GENIE-DFCI-111059-481707	White	Female	77	77	Former	30	16-30	Non-Small Cell Lung Cancer	Lung Adenocarcinoma	Adenocarcinoma	DFCI	Non-Spanish/non-Hispanic	15	1.32199	11.3465	LUAD	1	Primary	Primary tumor	DFCI-ONCOPANEL-3	0	0	0	0	0	0	0	0	0	0	0	-0.0168423	0.00059977	0.0945	EUR	No
genie_public	GENIE-DFCI-111048	GENIE-DFCI-111048-571871	White	Male	73	73	Former	50	46-59	Non-Small Cell Lung Cancer	Poorly Differentiated Non-Small Cell Lung Cancer	Other	DFCI	Non-Spanish/non-Hispanic	19	1.32199	14.3723	NSCLCPD	1	Metastasis	Metastasis site unspecified	DFCI-ONCOPANEL-3	0	0	0	0	0	0	0	0	0	0	0	0.00906274	0.00690337	0.3685	EUR	No
genie_public	GENIE-DFCI-111040	GENIE-DFCI-111040-437291	White	Female	55	55	Former	35	31-45	Non-Small Cell Lung Cancer	Lung Adenocarcinoma	Adenocarcinoma	DFCI	Non-Spanish/non-Hispanic	22	1.32199	16.6416	LUAD	1	Metastasis	Metastasis site unspecified	DFCI-ONCOPANEL-3	0	0	0	0	0	0	0	0	0	0	0	-0.001932	0.00550159	0.119	EUR	No
genie_public	GENIE-DFCI-111033	GENIE-DFCI-111033-805427	White	Male	63	63	Never	0	0	Non-Small Cell Lung Cancer	Poorly Differentiated Non-Small Cell Lung Cancer	Other	DFCI	Non-Spanish/non-Hispanic	12	1.32199	9.07722	NSCLCPD	1	Metastasis	Metastasis site unspecified	DFCI-ONCOPANEL-3	0	0	0	0	0	1	0	0	0	0	1	0.0364562	0.0163155	0.144	EUR	No
genie_public	GENIE-DFCI-111031	GENIE-DFCI-111031-526541	White	Male	67	63	Former	50	46-59	Non-Small Cell Lung Cancer	Lung Adenocarcinoma	Adenocarcinoma	DFCI	Non-Spanish/non-Hispanic	12	1.32199	9.07722	LUAD	1	Metastasis	Metastasis site unspecified	DFCI-ONCOPANEL-3	0	0	0	0	0	0	0	0	0	0	0	0.0445904	0.0146303	0.2585	EUR	No
genie_public	GENIE-DFCI-110862	GENIE-DFCI-110862-437180	Black	Female	68	67	Current	50	46-59	Non-Small Cell Lung Cancer	Lung Adenocarcinoma	Adenocarcinoma	DFCI	Non-Spanish/non-Hispanic	13	1.32199	9.83366	LUAD	1	Primary	Primary tumor	DFCI-ONCOPANEL-3	0	0	0	0	0	0	0	0	0	0	0	0.520549	0.00821875	N/A	AFR	N/A
genie_public	GENIE-DFCI-110683	GENIE-DFCI-110683-571931	Other	Female	59	59	Never	0	0	Non-Small Cell Lung Cancer	Lung Adenocarcinoma	Adenocarcinoma	DFCI	Spanish/Hispanic	13	1.32199	9.83366	LUAD	1	Metastasis	Metastasis site unspecified	DFCI-ONCOPANEL-3	0	0	0	0	0	0	0	0	0	0	0	0.43313	0.0186922	#N/A	AFR	#N/A
[truncated: 1,855 more rows]

## Sheet: S2 EGFR_Druggable
Supplementary Table S2. 468 EGFRL858R/ex19del/ex20ins variants reported in 3,115 patients with NSCLC sequenced at DFCI.
[truncated: 469 more rows]

## Sheet: S3 KRAS_Druggable
Supplementary Table S3. 408 KRASG12C variants reported in 3,115 patients with NSCLC sequenced at DFCI.
[truncated: 409 more rows]

## Sheet: S4 MET_Druggable
Supplementary Table S4. 137 Exon 14 skipping mutations and/or amplifications in MET reported in 3,115 patients with NSCLC sequenced at DFCI.
[truncated: 138 more rows]

[truncated: 14 more sheets: S5 ALK_Druggable, S6 ROS1_Druggable, S7 BRAF_Druggable, S8 RET_Druggable, S9 NTRK_Druggable, S10_Validation Cohort, S11 Targetable_Pk Yr Groups, S12 Targetable_PK Yr P-values, S13 Targetable_PK LUSC_x0009_, S14 AA-AS_Score_Alterations, S15 EGFR WT cohorts, S16 Self-reported_Alterations, S17 TCGA_AJ_TMB, S18 AJ_Score_Alterations]
